# Supplementary material for: Disruption-induced changes in syntrophic propionate and acetate oxidation: flocculation, cell proximity, and microbial activity
Source: Biotechnol Biofuels Bioprod. 2025 Apr 19;18:45. doi: 10.1186/s13068-025-02644-3 (PMC12008871; doi:10.1186/s13068-025-02644-3)
Supplement: Supplementary file 2 — Supplementary Material 2. [file 13068_2025_2644_MOESM2_ESM.xlsx]

## Sheet: SE1 - VFA raw data
Sample	Day	Acetate (mM)	Propionate (mM)
StA1	0	47.9584	0
StA2	0	48.2915	0
StA3	0	47.7919	0
ShA1	0	47.5673	0
ShA2	0	48.666	0
CA1	0	47.7166	0
CA2	0	48.3193	0
CA3	0	47.7679	0
StP1	0	1.14907	49.9864
StP2	0	1.1126	50.6546
StP3	0	1.32217	49.8247
ShP1	0	0.834912	49.881
ShP2	0	0.780219	49.9844
ShP3	0	1.29956	49.81
CP1	0	0.960166	49.6856
CP2	0	0.854672	49.9921
CP3	0	0.797172	49.7783
StA1	13	44.961	0
StA2	13	44.961	0
StA3	13	45.1276	0
ShA1	13	45.2941	0
ShA2	13	45.1276	0
ShA3	13	44.7945	0
CA1	13	45.6271	0
CA2	13	44.7945	0
CA3	13	44.961	0
StP1	13	0.832612	46.8044
StP2	13	0.832612	47.3519
StP3	13	0.832612	44.6148
ShP1	13	0.832612	49.131
ShP2	13	0.832612	47.6256
ShP3	13	0.832612	46.9413
CP1	13	0.832612	46.6676
CP2	13	0.999134	46.8044
CP3	13	0.832612	46.8044
StA1	20	48.1114	0
StA2	20	47.8584	0
StA3	20	48.1564	0
ShA1	20	46.2034	1.63187
ShA2	20	48.8378	0
ShA3	20	48.1401	0
CA1	20	48.1339	0
CA2	20	47.5983	0
CA3	20	47.8871	0
StP1	20	2.82109	47.603
StP2	20	1.0178	50.4618
StP3	20	1.19439	50.7019
ShP1	20	3.26435	47.0373
ShP2	20	1.07273	50.2265
ShP3	20	1.31018	50.2917
CP1	20	0.916437	50.1494
CP2	20	0.828281	49.6331
CP3	20	1.49013	49.301
StA1	37	47.8272	0
StA2	37	48.3418	0
StA3	37	50.1103	0
ShA1	37	48.4231	0
ShA2	37	47.75	0
ShA3	37	49.2152	0
CA1	37	49.3745	0
CA2	37	45.629	0
CA3	37	45.3974	0
StP1	37	0.844096	50.3864
StP2	37	0.947035	50.2507
StP3	37	0	50.0998
ShP1	37	0	51.1951
ShP2	37	0	51.09
ShP3	37	0	51.2717
CP1	37	0	50.3226
CP2	37	1.66564	50.4323
CP3	37	1.60041	49.7821
StA1	49	47.0345	0
StA2	49	48.4493	0
StA3	49	47.506	0
ShA1	49	45.6008	0
ShA2	49	44.5329	0
ShA3	49	42.7136	0
CA1	49	39.4399	0
CA2	49	36.6754	0
CA3	49	36.2847	0
StP1	49	0.913177	50.2158
StP2	49	0.968955	50.6227
StP3	49	1.14346	49.9793
ShP1	49	2.32467	50.412
ShP2	49	1.59346	49.8136
ShP3	49	1.47248	49.4449
CP1	49	1.14842	50.2985
CP2	49	1.67239	50.7499
CP3	49	1.7115	49.5117
StA1	56	45.992	0
StA2	56	48.3621	0
StA3	56	45.0509	0
ShA1	56	41.0703	0
ShA2	56	39.1766	0
ShA3	56	35.5806	0
CA1	56	29.2539	0
CA2	56	26.5288	0
CA3	56	25.3589	0
StP1	56	0.919289	49.4517
StP2	56	0.94556	50.3215
StP3	56	1.38727	49.4192
ShP1	56	2.49286	49.6078
ShP2	56	1.67586	49.4381
ShP3	56	1.58409	49.2111
CP1	56	2.04203	49.8666
CP2	56	1.78043	49.5754
CP3	56	1.73679	49.3418
CA1	69	5.397	0
CA2	69	1.89533	0
CA3	69	0.866538	0
StA1	69	36.7915	0
StA2	69	47.4609	0
StA3	69	35.6925	0
ShA1	69	20.6872	0
ShA2	69	14.914	0
ShA3	69	10.3354	0
CP1	69	1.96676	49.9972
CP2	69	2.08881	49.6433
CP3	69	2.07824	49.151
StP1	69	1.10714	48.9995
StP2	69	1.03672	49.4744
StP3	69	1.83825	49.695
ShP1	69	3.21816	48.952
ShP2	69	1.97572	49.5492
ShP3	69	2.01637	49.1084
StA1	79	20.5062	0
StA2	79	43.2477	0
StA3	79	18.4589	0
ShA1	79	1.58048	0
ShA2	79	0	0
ShA3	79	0	0
CA1	79	1.02934	0
CA2	79	0	0
CA3	79	0	0
StP1	79	1.32259	49.8347
StP2	79	1.15533	49.9692
StP3	79	1.87065	50.0457
ShP1	79	3.21997	50.2848
ShP2	79	2.1081	49.617
ShP3	79	2.14362	49.5086
CP1	79	2.148	50.0611
CP2	79	1.9718	49.8562
CP3	79	2.20419	49.0199
StA1	87	4.80212	0
StA2	87	38.3727	0
StA3	87	4.63549	0
ShA1	87	0	0
ShA2	87	0	0
ShA3	87	0	0
CA1	87	0	0
CA2	87	0	0
CA3	87	0	0
StP1	87	1.87155	50.0894
StP2	87	1.05981	50.3885
StP3	87	2.02267	50.3
ShP1	87	3.56725	49.5331
ShP2	87	2.20038	49.9667
ShP3	87	2.47621	49.7169
CP1	87	2.2679	49.8536
CP2	87	2.38345	49.8334
CP3	87	2.35603	48.6535
CP1	97	2.3973	49.4544
CP2	97	2.40528	49.5679
CP3	97	2.46046	48.9958
StP1	97	1.59269	49.4053
StP2	97	1.28913	49.6066
StP3	97	2.56659	49.6871
ShP1	97	3.7583	49.2355
ShP2	97	2.36973	49.4574
ShP3	97	2.62434	48.6942
CA1	97	0	0
CA2	97	0	0
CA3	97	0	0
StA1	97	0	0
StA2	97	21.2909	0
StA3	97	1.57527	0
ShA1	97	0	0
ShA2	97	0	0
ShA3	97	0	0
ShA1	104	0	0
ShA2	104	0	0
ShA3	104	0	0
ShP1	104	3.11697	48.6768
ShP2	104	2.37729	49.0679
ShP3	104	2.82435	48.9353
StA1	104	0	0
StA2	104	6.83353	0
StA3	104	0	0
StP1	104	1.51	49.55
StP2	104	1.10167	49.55
StP3	104	2.6561	49.3806
CA1	104	0	0
CA2	104	0	0
CA3	104	0	0
CP1	104	2.23405	49.2725
CP2	104	2.4891	49.4189
CP3	104	2.66045	48.7897
CA1	111	0	0
CA2	111	0	0
CA3	111	0	0
CP1	111	2.9146	49.6374
CP2	111	2.62126	49.351
CP3	111	2.64731	48.6312
StA1	111	0	0
StA2	111	0	0
StA3	111	0	0
StP1	111	1.67326	49.6451
StP2	111	1.12997	49.8116
StP3	111	2.58654	49.032
ShA1	111	0	0
ShA2	111	0	0
ShA3	111	0	0
ShP1	111	3.60949	49.2609
ShP2	111	2.69631	49.8199
ShP3	111	3.21008	48.7196
CA1	112	46.1047	0
CA2	112	45.5956	0
CA3	112	45.9999	0
StA1	112	45.7964	0
StA2	112	45.6707	0
StA3	112	45.2996	0
ShA1	112	45.701	0
ShA2	112	45.8404	0
ShA3	112	45.5227	0
CA1	125	21.4494	0
CA2	125	23.6978	0
CA3	125	21.8579	0
CP1	125	3.9839	48.3539
CP2	125	2.99216	49.334
CP3	125	3.15925	47.4764
ShA1	125	23.4333	0
ShA2	125	19.3478	0
ShA3	125	25.357	0
ShP1	125	3.96306	48.3848
ShP2	125	2.67418	49.2618
ShP3	125	4.34796	47.2231
StA1	125	6.84652	0
StA2	125	2.80503	0
StA3	125	12.145	0
StP1	125	1.67602	49.6117
StP2	125	1.08978	49.3374
StP3	125	2.99223	49.0859
StP1	139	2.25788	48.833
StP2	139	1.13874	49.0725
StP3	139	3.02103	49.1358
CP1	139	4.95084	47.1845
CP2	139	3.57544	48.8227
CP3	139	3.7969	47.1504
ShP1	139	7.38227	45.1199
ShP2	139	2.79763	49.1911
ShP3	139	7.53234	44.2827
CA1	139	3.47794	0
CA2	139	5.25729	0
CA3	139	2.98543	0
ShA1	139	1.03411	0
ShA2	139	0	0
ShA3	139	12.5388	0
StA1	139	0	0
StA2	139	0	0
StA3	139	0	0
ShP1	146	10.3365	41.0307
ShP2	146	3.17035	48.4727
ShP3	146	9.19811	42.3195
CP1	146	5.56845	46.2129
CP2	146	3.63931	48.3923
CP3	146	4.29715	46.847
StP1	146	1.87058	48.809
StP2	146	1.06121	49.0734
StP3	146	2.95479	48.688
CA1	146	4.64527	0
CA2	146	0	0
CA3	146	0	0
ShA1	146	0	0
ShA2	146	0	0
ShA3	146	0	0
StA1	146	0	0
StA2	146	0	0
StA3	146	0	0
StP1	154	2.07903	48.5629
StP2	154	1.2749	49.3961
StP3	154	3.85216	49.2519
ShP1	154	14.8921	37.2618
ShP2	154	3.24072	48.4741
ShP3	154	12.5291	38.9147
CP1	154	6.57047	45.9575
CP2	154	4.34124	47.9607
CP3	154	5.62346	45.8547
CA1	154	0	0
CP1	161	9.4587	45.2852
CP2	161	7.24094	48.8751
CP3	161	8.51607	46.3566
StP1	161	5.386	49.0946
StP2	161	3.75966	50.7002
StP3	161	5.80653	49.646
ShP1	161	21.4972	33.5707
ShP2	161	6.48438	49.493
ShP3	161	17.292	37.9459
ShP1	167	24.0941	26.5437
ShP2	167	3.92403	47.0339
ShP3	167	16.9155	34.5254
CP1	167	8.72369	42.5897
CP2	167	4.9266	46.668
CP3	167	6.6861	44.0913
StP1	167	2.63452	48.6491
StP2	167	0.145521	48.4533
StP3	167	3.31544	49.1945
CP1	181	12.6667	37.9721
CP2	181	6.91156	45.114
CP3	181	10.3276	41.1546
ShP1	181	29.8401	20.0881
ShP2	181	4.72627	46.8147
ShP3	181	19.7054	29.9466
StP1	181	3.49047	47.7537
StP2	181	1.41931	48.5058
StP3	181	3.48025	48.4356
CP1	188	14.137	35.9287
CP2	188	7.6322	43.7444
CP3	188	12.259	38.8246
ShP1	188	29.3033	17.3397
ShP2	188	6.05405	45.1501
ShP3	188	18.4783	28.1139
StP1	188	4.07494	46.9588
StP2	188	1.26839	48.2659
StP3	188	3.328	48.9583
StP1	196	4.53742	46.8043
StP2	196	1.45558	48.7397
StP3	196	3.10186	47.7166
CP1	196	14.8151	32.2325
CP2	196	8.27083	42.864
CP3	196	13.6645	36.2748
ShP1	196	24.956	13.9695
ShP2	196	6.50473	44.3635
ShP3	196	16.0233	25.9387
CP1	216	12.1427	17.5726
CP2	216	10.3121	38.6937
CP3	216	17.5092	28.0884
ShP1	216	9.36194	2.62955
ShP2	216	12.0649	37.6028
ShP3	216	4.64049	16.634
StP1	216	6.27336	46.3092
StP2	216	1.80299	49.4352
StP3	216	3.66637	49.4869
StP1	223	7.65836	44.3454
StP2	223	2.10138	50.3467
StP3	223	3.94255	50.8946
CP1	223	10.848	11.5135
CP2	223	9.53315	36.9997
CP3	223	15.9374	24.8443
ShP1	223	4.61475	0
ShP2	223	15.1174	34.6357
ShP3	223	5.1903	9.88273
StP1	230	10.8137	47.11
StP2	230	2.14737	53.7824
StP3	230	3.75395	54.4126
CP1	230	6.95161	3.45852
CP2	230	7.51081	36.684
CP3	230	13.0643	22.6755
ShP1	230	2.42916	1.69561
ShP2	230	17.2147	33.0974
ShP3	230	7.30985	2.75024
StP1	237	12.8064	41.4054
StP2	237	2.36007	51.2276
StP3	237	4.03226	51.1915
CP1	237	0.807923	0
CP2	237	4.49837	33.4537
CP3	237	9.81496	16.4459
ShP1	237	0.525328	0.893539
ShP2	237	16.6485	28.1377
ShP3	237	1.41131	2.19223
StP1	244	14.8338	39.1515
StP2	244	2.6787	51.3335
StP3	244	4.28314	50.9182
CP1	244	0	0
CP3	244	7.61382	10.6006
CP2	244	3.78695	33.4256
ShP1	244	0	1.31657
ShP2	244	13.5983	22.6331
ShP3	244	1.21241	2.01797
StP1	251	17.6137	35.2729
StP2	251	2.81178	50.3822
StP3	251	3.616	50.9161
CP1	251	0	2.23023
CP2	251	2.43546	30.7523
CP3	251	5.98105	7.6947
ShP1	251	0	1.24543
ShP2	251	12.2528	15.4552
ShP3	251	0.836693	0.956219
StP1	258	20.4829	31.0646
StP2	258	3.33098	49.3237
StP3	258	4.6335	51.1749
CP1	258	0	0
CP2	258	2.75848	27.4671
CP3	258	3.77405	4.55604
ShP1	258	0	0
ShP2	258	12.8555	5.70298
ShP3	258	0.900125	0
StP1	266	24.0738	28.5938
StP2	266	3.77288	51.4245
StP3	266	5.02346	52.482
CP1	266	0	0
CP2	266	3.62284	21.8322
CP3	266	2.09935	1.95302
ShP1	266	0	0
ShP2	266	5.5241	0
ShP3	266	0.605592	0
CP1	272	0	0
CP2	272	4.68541	16.5517
CP3	272	0.816296	0.990142
StP1	272	23.2295	23.1197
StP2	272	3.08832	47.9275
StP3	272	4.57352	48.3297
ShP1	272	0	3.04486
ShP2	272	0.635697	0
ShP3	272	0	0
ShP1	314	0	46.9974
ShP2	314	0	47.9729
ShP3	314	1.92678	46.6635
CP1	314	0	47.1392
CP2	314	1.92906	38.7739
CP3	314	0.781848	47.0952
StP1	314	1.17581	49.6397
StP2	314	2.77894	43.9871
StP3	314	4.84893	42.921
ShP1	300	0	0
ShP2	300	0	0
ShP3	300	0	0
CP1	300	0	1.86581
CP2	300	0	0
CP3	300	0	0
StP1	300	10.4997	4.6508
StP2	300	2.73648	41.614
StP3	300	4.52079	42.4514
ShP1	301	0	47.5136
ShP2	301	0	48.2706
ShP3	301	0	47.9565
CP1	301	0	47.7545
CP2	301	0	46.9293
CP3	301	0	47.5656
StP1	301	10.1942	52.0873
ShP1	309	0	47.6351
ShP2	309	0	48.1202
ShP3	309	0.760246	47.5054
CP1	309	0.783706	37.978
CP2	309	1.85224	41.617
CP3	309	0	47.1975
StP1	309	3.30332	49.9352
StP2	309	2.65767	43.8965
StP3	309	4.81065	42.7774
StP1	328	5.63628	47.8826
StP2	328	3.74838	47.8007
StP3	328	5.34543	46.8811
CP1	328	10.6203	41.7564
CP2	328	5.35612	28.6198
CP3	328	11.0905	40.1303
ShP1	328	7.25976	45.206
ShP2	328	4.2731	48.8827
ShP3	328	25.2759	25.9525
CP1	335	20.4822	30.6555
CP2	335	7.27703	19.7071
CP3	335	20.5822	28.7806
ShP1	335	16.8504	34.898
ShP2	335	10.5575	42.0145
ShP3	335	11.6566	33.9401
StP1	335	12.3227	37.6078
StP2	335	3.96323	47.4887
StP3	335	5.26211	46.8044
StP1	338	13.9062	33.8358
CP1	338	27.2294	24.0092
CP2	338	6.97739	15.7141
CP3	338	26.307	23.9791
ShP1	338	22.7306	29.0754
ShP2	338	14.4217	38.619
ShP3	338	48.4753	2.46974

## Sheet: SE2 - Degradation Rates
						Data point 1		Data point 2
	Replicate group	Substrate	Yeast exctract (g/L)	Sample	Lag phase (days)	Day	Concentration (mM)	Day	Concentration (mM)	Degradation rate (mM / day)	Replicate group	Avarage degradation rate (mM / day)	Standard deviation (mM / day)
Present study	CA	Acetate	-	CA1	49	49	39.44	69	5.4	-1.702	CA	-1.73717	0.0342868
			-	CA2	49	49	36.68	69	1.9	-1.739
			-	CA3	49	49	36.28	69	0.87	-1.7705
	ShA	Acetate	-	ShA1	49	56	41.07	79	1.58	-1.71696	ShA	-1.84181	0.114378
			-	ShA2	49	56	39.18	69	14.91	-1.86692
			-	ShA3	49	56	35.58	69	10.34	-1.94154
	StA	Acetate	-	StA1	56	69	36.79	87	4.8	-1.77722	StA	-1.78602	0.0653156
			-	StA2	79	87	38.37	104	6.83	-1.85529
			-	StA3	56	69	35.7	87	4.64	-1.72556
	CP	Propionate	-	CP1	181	181	37.97	230	3.46	-0.704286	CP	-0.531197	0.157853
			-	CP2	181	216	38.69	272	16.56	-0.395179
			-	CP3	181	188	38.82	251	7.69	-0.494127
	ShP	Propionate	-	ShP1	139	154	37.26	216	2.63	-0.558548	ShP	-0.597954	0.145914
			-	ShP2	188	216	37.6	258	5.7	-0.759524
			-	ShP3	139	154	38.91	230	2.75	-0.475789
	StP1	Propionate	-	StP1	237	244	39.15	300	4.65	-0.616071	StP1	-0.616071	-
* Weng et al. 2024	M	Propionate	0.2	M1	22	22	43.62	43	32.54	-0.527619	M	-0.540952	0.0430077
			0.2	M2	22	22	43.96	43	33.33	-0.50619
			0.2	M3	22	22	45.34	43	32.97	-0.589048
**Pinela et al. 2024	A1 - Control	Acetate	0.2	-	56	-	-	-	-	-	A1 - Control	-0.83	0
	P1 - Control	Propionate	0.2	-	28	-	-	-	-	-	P1 - Control	-0.55	0.01

## Sheet: SE3 - qPCR data
			Methanomicrobiales (MMbr)		Total Bacteria (TB)
Sample	Day	DNA extraction concentration(ng/ul)	Gene copies / ul	Gene copies / ng DNA	Gene copies / ul	Gene copies / ng DNA	Ratio gene copies (MMbr / TB)
CA1	69	5.35	3.4629e+07	6.47271e+06	2.9734e+10	5.55776e+09	0.00116463
CA1	126	14.4	8.83091e+07	6.13258e+06	1.25841e+11	8.73897e+09	0.000701751
CA1	139	14.4	4.24013e+07	2.94453e+06	1.10011e+11	7.63965e+09	0.000385428
CA2	49	3.3	8.98656e+06	2.7232e+06	4.2185e+10	1.27833e+10	0.000213027
CA2	69	6.9	5.33527e+07	7.73227e+06	7.40507e+09	1.0732e+09	0.00720489
CA2	126	24.6	1.60059e+08	6.50648e+06	1.35401e+12	5.5041e+10	0.000118212
CA2	139	7.62	3.26427e+07	4.28382e+06	3.99762e+10	5.24622e+09	0.000816553
CA3	49	3.89	1.15031e+07	2.9571e+06	2.64408e+10	6.79711e+09	0.000435053
CA3	69	10.6	5.60354e+07	5.28635e+06	1.37288e+11	1.29517e+10	0.000408159
CA3	126	16.7	1.58439e+08	9.48737e+06	8.77192e+10	5.25265e+09	0.00180621
CA3	139	13.7	7.32192e+07	5.34446e+06	1.62783e+11	1.1882e+10	0.000449795
CP1	139	1.07	2.0173e+06	1.88533e+06	6.90679e+08	6.45494e+08	0.00292075
CP1	196	2.11	1.84923e+07	8.76412e+06	1.70791e+10	8.09437e+09	0.00108274
CP1	251	7.71	1.02045e+08	1.32355e+07	1.09223e+10	1.41664e+09	0.00934287
CP1	328	8.68	1.56415e+08	1.80202e+07	9.00541e+10	1.03749e+10	0.0017369
CP2	139	1.5	2.10916e+06	1.40611e+06	2.59256e+10	1.72837e+10	8.13545e-05
CP2	196	-	4.30521e+06	-	4.03567e+09	-	0.00106679
CP2	251	2.42	3.0561e+07	1.26285e+07	1.07993e+09	4.46254e+08	0.028299
CP2	328	3.18	5.38169e+07	1.69236e+07	1.62661e+09	5.11513e+08	0.0330853
CP3	139	-	1.17038e+06	-	1.36373e+09	-	0.000858216
CP3	196	1.47	1.62271e+07	1.10388e+07	4.49575e+09	3.05833e+09	0.00360943
CP3	251	6.94	1.16855e+08	1.68379e+07	1.20313e+10	1.73362e+09	0.00971254
CP3	328	7.62	1.27826e+08	1.6775e+07	1.30616e+11	1.71412e+10	0.000978637
ShA1	49	1.44	4.73356e+06	3.28719e+06	1.32597e+09	9.20813e+08	0.00356988
ShA1	69	17.8	2.09544e+08	1.17721e+07	1.08935e+11	6.11992e+09	0.00192357
ShA1	139	10.7	3.25325e+07	3.04042e+06	6.46289e+11	6.04009e+10	5.03374e-05
ShA2	49	2.56	7.57112e+06	2.95747e+06	4.09205e+09	1.59846e+09	0.0018502
ShA2	69	27.7	1.74606e+08	6.30346e+06	1.22723e+11	4.43045e+09	0.00142276
ShA2	126	21.1	2.38862e+08	1.13205e+07	4.20461e+11	1.99271e+10	0.000568096
ShA2	139	10.5	5.4941e+07	5.23247e+06	1.37945e+11	1.31376e+10	0.000398282
ShA3	49	2.18	4.98849e+06	2.2883e+06	3.78042e+10	1.73414e+10	0.000131956
ShA3	69	12.4	3.4249e+07	2.76202e+06	1.93676e+10	1.5619e+09	0.00176837
ShA3	126	13.6	1.08402e+08	7.97071e+06	1.02978e+11	7.57194e+09	0.00105266
ShA3	139	14.8	1.85957e+08	1.25646e+07	2.5161e+10	1.70007e+09	0.00739067
ShP1	139	1.39	7.19033e+06	5.1729e+06	8.12768e+09	5.84725e+09	0.000884672
ShP1	196	5.31	1.03523e+08	1.94958e+07	5.64218e+10	1.06256e+10	0.0018348
ShP1	251	5.82	6.66509e+07	1.1452e+07	3.55639e+10	6.11064e+09	0.00187412
ShP1	328	14.2	2.1748e+08	1.53155e+07	3.36747e+10	2.37146e+09	0.00645825
ShP2	139	1.33	1.53007e+06	1.15043e+06	1.10005e+09	8.27107e+08	0.0013909
ShP2	196	1.21	8.54144e+06	7.05904e+06	1.6375e+10	1.3533e+10	0.000521616
ShP2	251	7.18	8.65244e+07	1.20507e+07	3.56645e+10	4.9672e+09	0.00242606
ShP2	328	5.25	9.58932e+07	1.82654e+07	4.21517e+09	8.02889e+08	0.0227496
ShP3	139	1.16	6.23468e+06	5.37473e+06	1.56731e+09	1.35113e+09	0.00397795
ShP3	196	11.2	6.14704e+07	5.48843e+06	4.21169e+11	3.76043e+10	0.000145952
ShP3	251	5.88	3.22352e+07	5.48218e+06	1.74615e+10	2.96965e+09	0.00184607
ShP3	328	16.9	2.94559e+08	1.74295e+07	9.59948e+10	5.68017e+09	0.00306848
StA1	49	1.08	2.51027e+06	2.32433e+06	2.38484e+09	2.20818e+09	0.0010526
StA1	69	7.68	7.79278e+07	1.01468e+07	4.04357e+10	5.26506e+09	0.0019272
StA1	126	21.7	1.17215e+08	5.40163e+06	1.85563e+12	8.55129e+10	6.31674e-05
StA1	139	7.88	1.29851e+08	1.64785e+07	1.59727e+11	2.02699e+10	0.000812956
StA2	49	-	805328	-	2.01556e+09	-	0.000399555
StA2	69	1.28	6.84902e+06	5.35079e+06	3.43018e+09	2.67983e+09	0.00199669
StA2	126	9.65	7.76631e+07	8.04799e+06	1.6969e+11	1.75845e+10	0.000457676
StA2	139	9.3	6.14742e+07	6.61013e+06	4.87632e+10	5.24336e+09	0.00126067
StA3	49	1.12	4.95473e+06	4.42387e+06	8.99505e+09	8.03129e+09	0.000550829
StA3	69	4.32	3.3949e+07	7.85856e+06	5.84292e+10	1.35253e+10	0.000581028
StA3	126	8.26	1.15239e+08	1.39514e+07	8.31059e+10	1.00613e+10	0.00138665
StA3	139	10.9	8.09294e+07	7.42471e+06	1.80262e+11	1.65378e+10	0.000448954
StP1	216	1.08	5.05097e+06	4.67683e+06	1.74467e+09	1.61544e+09	0.00289509
StP1	251	1.52	7.3869e+06	4.85981e+06	7.1857e+08	4.72743e+08	0.01028
StP1	300	16.7	2.12123e+08	1.2702e+07	1.5651e+11	9.37187e+09	0.00135533
StP1	328	3.87	3.69508e+07	9.54801e+06	3.28265e+09	8.4823e+08	0.0112564
StP2	196	-	391817	-	4.79158e+08	-	0.000817719
StP2	251	-	914529	-	6.45781e+08	-	0.00141616
StP2	300	-	335580	-	9.28372e+08	-	0.000361472
StP3	300	-	1.7533e+06	-	5.79847e+09	-	0.000302373

## Sheet: SE4 - DE Movement
Species	Locus	Bakta (Prokka) annotation	KEGG annotation	AA seq	Strand direction	KO	Comment	BlastP similarity	DE: Stirred	DE: Shaken	DE: Stirred ( As compared to shaken)	padj.Static Vs Stirred	padj.Static Vs Shaken	padj.Shaken Vs Stirred	log2FoldChange.Static Vs Stirred	log2FoldChange.Static Vs Shaken	log2FoldChange.Shaken Vs Stirred	baseMean expression	CP1	CP2	CP3	ShP1	ShP2	ShP3	StP1	StP12
Methanoculleus	meth_00001	hypothetical protein		MICTKLNYTKVTLVLFGDANEDGKINQADTLHVLKQVVGLEGKFGSSTEQFLKADVSHNGVIDVGDALFIAQYNVSLRDVWFELLE	+							0.333038	0.233088	0.0753167	1.57017	-1.4942	3.06436	17.8821	30.0419099700218	1.76718826148674	3.82723202079458	22.4863773282609	39.4791255418263	37.5945981416465	2.58617929059308	5.27384153015505
Methanoculleus	meth_00002	hypothetical protein		MHLLTLLIALVPLAAATEPFPTDTIDILSPTTEDTSFESPESQSTSRAPTPSADESSAGDLLLSDVKIGCDESGEYFSESGGSVTVTGTPEPWSVNISESDYDSRDLDQSIIDTCEERVYLGQTTLHGDTFTDSTATGATLYGSTQPSNTRSITVESEHPYANNFEYTWKISQPGADQIRLHFNKLDLANYDYLEIYNDVGKYLGSYGRSQNGNDFWTEWYATDTLRLKLVTDDRSTSYGFLIDQIEYRNEKVPPTEHLAESYHPYANCFEYTWKISQPGADQIQLHFDKLDLANYDYLEIYNDVGKYLGSRYGRSQNGNDFWTEWYATDTLRLKLVTDDRSTSYGFLIDQIEYRNEKVPPTEHLAESYHPYANCFEYTWKISQPGADQIQLHFDKLDL…	+							0.239692	0.193591	0.984143	-0.984389	-0.943581	-0.0408077	1138.84	1077.09083098402	688.319827849086	382.723202079458	932.523295083761	1309.53099403632	1888.50197998204	406.030148623114	2425.96710387132
Methanoculleus	meth_00003	hypothetical protein		MTSSELLEETDESSESGFWGDWVTTNVSQSEDLNLTFTIEPLTTSARFLFLWDEGTLSLSFTAPNGTVTDTITSEDQCEYSIDAAPGTWNATIHPVSIPGDSVEISAVNHQINPVVFEMLPDIQETKPGDALPISVYYGSDREPCTGATVTATVMKPDESLVYLTLHDAAGEGVYSNTFTDTAEPGTYLITVNGSWTIENVTLSRTTRNYITLMEYPDLAIDEITITPQDPRAGEEIDITATISNCGSADATNVSVTVYADINSLRYNIDNTTFDIPVGDSAKLHHPMESTG	+							0.0785956	0.306266	0.608387	-1.30004	-0.715824	-0.584218	273.432	246.520378871649	183.787579194621	81.009744440152	224.863773282609	309.113153178555	304.516244947337	166.808564243254	670.832642635723
Methanoculleus	meth_00004	hypothetical protein		MGLESANITICEGEIGFIPVILTNCTDLQYVTGAFVFNNSVVEFVNVSSTASSINYENTTGLIRFNITFDEETVGDISVADIAVRGVGAPGEGTETKVVIDAFDGLGLHGATMTGSNQITLIENITDDLELHADFTAEARSGSVPFTVQFNDTSTGSPTAWSWSFGDGGISDQQHPTHTYTAPGNYTVALSVDGGLSNATKPDYIKITPVLFGDANEDGVVNQADTLLVLKQVVGLKDKPDADNDPLLFRKTDVHQNGVIEVGDALFIAQYNVGLRDVWFELLE	+				Up			0.0110472	0.069093	0.590431	-1.82049	-1.20298	-0.617513	384.647	269.493604142842	216.480562032126	58.6842243188503	458.986643112149	346.07233453686	447.375717885594	329.737859550618	950.34624373394
Methanoculleus	meth_00005	hypothetical protein		MITLSFSSEWERMIRDGIADVMTMKQMVFLVIVLLAAMVPSVAAGIGTDDISPDSLEIDDGAKCRVLSSGFIPNVGQCDPGVDYVLQYQDMTVFFMRDGLVLAHTVGSAENVSRDVIRQSFTGASPEMHLAARDQRAGVVNYYVGNDSSKWLSGIPVYSEVVYEDLYPGIDLAYAEKDGRLKREFRISPGGDPSQIELLYEGESEPYVDGDGVLRFASPAGEMLETPLVCWQVIGGEKVERAAEYVIDDGSVRIDVAEYDAGYELIVDPELVYSSYLGGGKYEDGYALVSDGAGGVWVTGETYSSDFPAVNACQSTLGGGSRDTFVAHFSSSGTLLSSTYLGGGGYENPYALVGDGASGVWVTGYTYSSDFPVLNAYQNTYGGSRDAFVAHFSSSGTLL…	+							0.913293	0.0525475	0.22682	-0.0930383	-1.05882	0.96578	1346.63	1669.97676009827	658.277627403811	511.573346779543	2486.72878689003	2057.95441654201	1369.69652562732	1047.4026126902	971.441609854561
Methanoculleus	meth_00006	hypothetical protein		MGGEDAFVAHFSSSGTLLSSTYLGGGDYEQGGFFDKRAALVGDGAGGVWVAGHTYSSDFPVLNAYQSTYGGYEDAFVAHFSSSGTLLSSTYLGGGSSEGGGIIYEERFALVGDGAGGVWVAGHTYSSDFPVLNAYQSTYGGSRDAFVAHFSSSGTLLLSTYLGGGNSDEAYAIAGDGAGGVWVAGHTYSSDFPVLNAYQSTYGGSRDAFVAHFSSSGTLLLSTYLGGGDSDEAYAIAGDSTGGIWVTGETGSADFPVLNAYQSTYGGYGDAFIAHFSDPTSISRQTCTLSVPYIHQVYDTPTGFNGEAACSETSAVMVLAYHGRLTPEPVTCEDKWVYGSKDRSLDPPRVSVYGTHVCEEYTYGDTTFSESFTDTTQLGRTATGAGAWGWIESAVGAGT…	+							0.458784	0.02661	0.453911	-0.580978	-1.33886	0.757881	696.018	810.247983603234	241.22119769294	179.24203297388	1009.24152361547	1066.77637102382	1035.10460216667	490.080975567389	736.228277609645
Methanoculleus	meth_00007	hypothetical protein		MLVQHLNQPVEYTYKQMRLGESSRGLITAHPLLRIQPKKIEEKQKTTIQYDEKISNTFADPLALSGDIGEIIAGTEDGGARSNYICLQFEASGYIENPSATITDNKSSVPLSLPASNLKVVQTGNNNVVVYWDGKNGESTVNQANNPYTISIKATDKSDNSVTSNEVKVWVGRPVLLVHGLTGQAEELKNKLLYKELCKEYYVETVVYLPGIDNAFGSIQNYAECLDSEIVRIKSETGAKKVDIVAHSMGGLISRWRIQKLNSGDADVGKLIMMGTPNHGAVLSTIVMSGISFFEPCMSYPGFAVNQMNPGHKFLEDLNGGNSHWYDVYLYKYGLGKQDEIAENTQYYVLAGAHTLTDHEVMPLSKGIMLIGNINSWIDLYRGFGDLVVPYYSAMIANP…	+							0.895305	0.995277	0.936436	0.1431	-0.00585651	0.148957	1394.04	2770.04081635348	841.181612467689	665.938371618257	1179.87344569463	1459.88766365306	1654.16231823245	499.132603084465	2082.11263610521
Methanoculleus	meth_00008	hypothetical protein		MELFQQFKPDIPEAGVMLRDEEGIADIDDSIMVDIGLLELLGAGSEFTLQSHDLFQHVEGIGLIDLTVLVGVTEENWGDLDAVGFRDIRGSTID	-							0.984857	0.231794	0.457295	0.0278638	1.00914	-0.981273	52.9713	122.818396642148	46.8304889293986	28.0663681524936	19.8409211719949	46.1989766978818	31.3288317847055	40.0857790041928	88.6005377066049
Methanoculleus	meth_00009	hypothetical protein		MCTQKQIVTVIALIAAVMLVAPAIAMGGSCSIAISVASTANESMLASLGDGGMHPSGLIPPPLDLSHIRASESRSVHLLMQEHLPAVYDLRSQGRVTPVKAQGHTGSCWAFSAIASLESHLLPGETRDFSENHMKNLCSRSYPEGFDHVPADGGNDVIATAYLARWTGPVNEEDDPYDDASDESPMDLLPQIHVQNVLFLPDLTGPDEAVALKRAIMEYGAVYTSMYMNENYPYYNYETAGYYYDGTEKSNHAVTVVGWNDTYDKNQFASIPPQDGAWIIKNSWGTKFGDDG	+							0.860078	0.503728	0.556445	0.125377	-0.349087	0.474464	249.092	321.625153796704	207.644620724692	162.019488880304	354.491124939643	287.273636921374	238.099121563761	164.222384952661	257.363466671567
Methanoculleus	meth_00010	hypothetical protein		MGSFYVSYCDSMMGTKNIVFTAENASNYDVIYQHDPLGWVGSIGTRGDTGWFAAVFTAESDEDLRAVSLYMGQCDSPYELYIYLSPADGPINTSGPVAAQTGVIDDAGYRTIPLDSPVALSPGQTFSIVMNLTTPGYDRPIPVEYPKPGYSSKATAKCGEGYVQIDGEWEDLTDKYKDYSPCLKAFTTVCKSLSIIGIAPDHGHRIVQAVNLSGTGFQNGATVKLTRMGQPDIVTTGVSVVSGSQIACTFNLYGCAEGLWDVVVENPDGETAVLREGFTVTTPLTLTANKDAIVRGDSVTVMVSGGSDHIPHIHPGR	+							0.917329	0.769343	0.942043	0.116154	0.25178	-0.135626	93.752	164.346919247766	89.2430072050804	52.3055042841926	87.3000531567777	68.0384929550623	101.505414982446	37.4995997135997	149.777099456404
Methanoculleus	meth_00011	hypothetical protein		MTATSCANVITTSLGNRSVRFDTNTSTRVGTYTIGVIDWTDPSQSSSLQVGVEQGDEPDLTANFTANVTSGPVPLTVQFTDESVGNATTWLWDFGDGNTSAEQSPFHTYTAPGNYTANLTATNASGSSNATKTIIVTGVATCDLTIGGVLNSIGGVVFAREPNTIRVTNIRNNGLEVSPATVLEVRSDDGWVDRVDVPPIEPGKNIISISIEDPTIRDLAGGTVTYTAEIDPDNTVIETDETNNIRSCPPKLVKYNGYKGKRYWEGGSDITTVRVYDLRGGIMHSFGDSRYVPGRSGSEEPWTNYTVTWVAGDLPLPESASARDVWLYVPYSWDDNNTMPDGISIDFNGVRVPHANWYTDVSNFGPYVDHYYGLLTYNVTSLFQMNANNTALFERNWPG…	+							0.951228	0.826921	0.948025	0.0482641	0.126727	-0.0784629	214.629	296.00117176345	241.22119769294	133.95312072781	205.022852110614	189.835795158569	219.301822492938	173.274012469736	258.418234977598
Methanoculleus	meth_00012	hypothetical protein		MVAAQVFLVVEYGEMTSAADFTANTTAGVAPLAVRFSDTSTGNATARLWDFGDCETSTKQNPEHIYTAPGNYTVALTINNDLSTETKHDYIKVTPLLFGDIDENGQINQADTLHVLQMVVGLVDLENKPKPGSEKFQKTDVNRNGVIDVGDALFIAQHNVGFRDVWFEIPATVAPYPYGNIFQ	+							0.639878	0.280815	0.813836	0.350165	0.644172	-0.294008	122.503	182.902216582191	198.808679417258	72.0795363916313	104.495518172507	102.477730129847	82.7081159116224	93.1024544613509	143.448489620217
Methanoculleus	meth_00013	hypothetical protein		MYLSKLQTGLTLLLFMLLLVGSVSALSDGDPIVTRDPSHHVPDISAPQIARLERGDSITLSDGIGIDCVTEAGPYYCESTYLMEDLAIEEAKCIPSVTIICRAHDLEVDTGDLKLPVSSGINVALNSDQAIEELSYKNNHPVHPVMVTAPDLAVKIVAPRFTTSVNETAIGIQATNLGEVESNETILHHSITGEPEAVSSIPALMPGESTFVWLNQTLAAGEYTVSAEVNRAGATDCETTLENNLDYTLISSHVNPVTRIELSKDVVLVPGTTYDLPITVSGVSDLAAYQIDLAFNGSILEVEDILPGSLGIMAKNIRAGSVSFNGAALSGVSGDVTIATIRFNATGTTGDETILDLAAGLWDMSTLPIPVETMSGSVHLLLYGDASGDGRVDQADTLC…	+							0.990858	0.442578	0.6208	0.0097933	-0.344145	0.353938	1295.36	1445.54602091046	1333.34354329175	756.516196110396	1710.28740502596	1209.57320809	1567.69474250666	1038.35098517312	1301.58408964227
Methanoculleus	meth_00014	hypothetical protein		MKVSRLQAGLIGLLIVLLAGTTSALSSDDQLIRDSLPCYQDDDLVQEDYGCTNATDRSLPDFVPDVSAPPIVKLERDDKILIRDVSLLISNQGTAEHIYDNALDNYILCIAKVGSHQERQRVKQSISTGEKRSVLSISLEASASDFGIDPNDYQLPLDIEIEVTINPDEEIEELDYQNNRITYPVRITAPDLAVEIIAPSTPHRQAKP	+							0.197276	0.0320758	0.774177	-1.00572	-1.38866	0.382939	4462.44	4655.61245976602	1692.08276037355	854.748484644123	6587.18582910231	4761.01454406535	7508.8944021582	2932.72731553255	6707.2716580512
Methanoculleus	meth_00015	hypothetical protein		MIGIRVTNLGEVGSNAARLIYGITGKRVPPINVPALGSNESIMLWQNSTLTTGDYLVSAEINPDGASDYETAFSNNYANATISSYRNPTTLIDLPQDIVLVPGTTYDLPITVTGVSNLAECQVNLTFNGSILEVENVTSGSLEIVAEEIGDGWVRFNSAPSSGVSGNVTIATIKFNVTGTTGDTTPLNLDAELLDLNAFPIPVKVVPGSVHLLLYGDASGDGRVDQADTLCVLKWIVGLERRT	+							0.694435	0.746193	0.956389	-0.681029	-0.495439	-0.18559	1909.42	3229.50532177734	792.583935276803	369.327890006677	1411.35085936791	1343.1302498166	3436.14627014649	570.252533575774	4123.08930827522
Methanoculleus	meth_00016	hypothetical protein		MRNVLWSILLLTILCSAASAATLSIDPAESTCPYGDTIDLTVMVENVTNLGGFDIDVEWDPRVVALDTEMGNVTIGPLFSGDVNNSAIYIQSGRIRVAAVNATLGGVSGSAELFKVRLRAIDDTGALTPVSFNVNNYGFLDSISSEDIPVSVIAGAEITTTNQNVVDARIATASNQMITDQENEIIASVVNRRGVATDPLTIEVSIVSDDGQVNGFESFSSVTIDPWSKFQNVTIWKPTKSGTYTAIINVTSDRPLGGKPTDTKTITVKEHTLTFNSDIYGPGDKRASAGSWFSMYAYVKASQSGNAWLNITAPDHVEVLGGRNQTRYLCANNWNYVGVSMRTDTPGKLASGYIKFDISAKGKTDSRNGPEVLIWVPSIRVSSVGSTSVNDGQSTGELT…	+			hypothetical protein / cohesin domain-containing protein				0.206932	0.11691	0.973128	-0.999306	-1.06532	0.0660153	16161.6	17394.2658726426	8685.73030520733	3137.05451304463	21863.3724034603	15176.7838359514	24099.3905620668	10233.5114528768	28702.3551437159
Methanoculleus	meth_00017	hypothetical protein		MVKTMNSLFTRIFMPTLLICITIATVQAAEVHFEDDRLVVAGVDDSLGLGAFDFILTYGDDVTINSVDGLSGFMVAANIKNEEGVAIVAGISTEGLTEKIPVATVKRSGTGAIGITTRMLANTKGDPITIANPETAGSVPTQQPPSGDSTARTPPITTSSPIETIPIQSVEDDWEQNQSEATVATQTVTTLGTPMATKATDVVETAKSVQSEGLKTTLTPIIAIASLLIVLVLKRKIY	+							0.388617	0.93534	0.577268	-1.54696	-0.153653	-1.39331	1295.61	1742.43077826126	604.378385428466	206.032657119442	470.891195815346	738.343645771602	1630.35240607607	241.807763670453	4730.63585254908
Methanoculleus	meth_00018	hypothetical protein		MVRLTRGVNRFLLLLLSLALLSCTASAVGTGTLYAVNATDVVKENTETVSLVLGNDYNPKLGSIGFKIYYDSDVATVVAADAHPGVILPNDLSTNPLTVGGALSLTGGLPNGEPILANITFKSMVNDGSKTDIGLYVESARDMSLPNPLPVTLFTQNGTFSTKDEVAPKITPKLRDNEKVSSTFSIAGAIYDVGGVKTAAEATLENKTHKVPFVLNLAGSAPDYIFDQTVTWPVEDGVTLTVTATDASGNKGTWTGTIDVVDVGFSDPIPEPGSYINEIPDSASVFITKMNLDGITMYLGNAICHEDLDVSITDNCAEGSLPRDLADGEYWVNVSGIDSYENPQFLNWTFTLDTTNPKIDSFTITDSDGDGYIEAGEDLTLSWKVTDLNFEHVALVDKD…	+							0.112868	0.118211	0.929345	-1.26096	-1.10354	-0.157421	5775.12	5768.04671424418	2722.35351682033	1243.85040675824	6064.70823823978	5653.07478503172	9198.14501198952	3034.88139751098	12515.880719364
Methanoculleus	meth_00019	hypothetical protein		MSTLERTVTNLGWVTGDTYVTADRDINRTLKGTETYQNAWVYDPDRVFDFTVKVPNTQKSCYHTCRGE	+							0.0561684	0.0532722	0.933201	-1.63234	-1.46551	-0.166827	261.511	204.991856266031	124.586772434815	29.9799841628909	255.286519079668	297.353413655457	438.603644985876	159.050026371475	582.232104929118
Methanoculleus	meth_00020	hypothetical protein		MDLVEKAAYIFIDGGWTVVTIDDNGKVGQGAHSGSAITISGDESATAVLSLSSNQVDLSSCYQLSAQRDKDNKPLDSIILAPGDYALAAITIDGDRLGLLAAMPVIVMESGDQGAIDPVTVKQNETFTAQFTYDTPCERLGVVLLRDVTYEGTAFIDAAKLSKDKGTLKQALKL	+				Up	Up		0.019323	0.0205003	0.895351	-1.82129	-1.60013	-0.221159	633.63	366.688018751736	344.601710989915	82.9233604505493	488.086660831075	694.664613257241	1223.0775928749	446.115927627307	1422.88244483583
Methanoculleus	meth_00021	hypothetical protein		MTKKERWGRPYIDNRDWSIYNERLVERGEFYLSIDFIDQWDDQLSQMNAGKRGRPFLYPEGFIEWMARIRALLQMPYRQMEGFVRKLAEFIPHLKAAGLKVNSRRETAT	+							0.492614	0.867354	0.528849	0.540612	-0.12537	0.665982	62.7269	83.9406307985902	53.0156478446022	60.5978403292476	50.2636669690538	104.997674313368	58.8982037552463	31.034151487117	59.0670251377366
Methanoculleus	meth_00022	DNA replication and repair protein RecF		MIIEEITIRNWRRYREPHTFRFDERFNLLVGRNEAGKSTLFEAFTRVLFDRHSSRAEEIRQIQPLGGSLGPEATIVFWANGTSTESGSAFSRCL	+							0.482439	0.826921	0.496289	1.44737	-0.407521	1.85489	8.73952	15.9045405723645	4.41797065371685	7.0165920381234	0	15.9596464956319	20.0504523422115	1.29308964529654	5.27384153015505
Methanoculleus	meth_00023	hypothetical protein		MPLAELSTWREDRWEPDHEGDQADNKVREILRGEKPGRSSQPEHRGLCQALWYLQSDDPLPEKIWADGVNEGLSGIVSLVAKSPEESRILKGIEDEYAVFYTPTGRVKAGSPLDQPRRRSRK	+							0.0798676	0.395722	0.519325	2.38171	1.04621	1.3355	19.2444	57.4330631779828	26.5078239223011	12.1195680658495	2.64545615626599	26.8794046242221	16.2909925280468	2.58617929059308	9.4929147542791
Methanoculleus	meth_00024	hypothetical protein		MRGDIKEKQHEEVDLQAEANMELRAAEKHHDTWKNTHEPELRQVEKELDTLRAIEQIRRFEEQTTDIQEKLDQIDAAEEELRNLEHTLSTTPLPTKKELKTYQEKNLELATLKGQLEQAAIRIRFDLQARDAPITTDPDAEYLTEDEEYLVLGPTAFTIGGLGTIRVRGGGSSLEDLQAKEQSLSADVALLFKRFGVVREQELYDLQQRRQELDITIKRLKKTLNDLTSEKDSGQLNAEVNRIRQKITVKRAEISAISPELQDLSDDAIRERAEALDKEKKKLTRACCS	+							0.200064	0.758098	0.184883	1.50697	-0.362635	1.86961	126.947	325.159496146118	31.8093887067613	46.5646562530008	70.1045881410487	282.233748554332	165.416231823245	19.3963446794481	74.8885497282018
Methanoculleus	meth_00025	hypothetical protein		MRTLEQENDRVLRSYGTYEHLQEMLTEKTAALDRAEEDLEALLTEYRIRVEEPKAQYEDAREASQGH	+							0.188625	0.97997	0.297283	1.60336	-0.0338507	1.63721	18.4131	34.4598379067897	9.71953543817708	21.687648117836	13.2272807813299	25.1994418352083	28.822525241929	2.58617929059308	11.6024513663411
Methanoculleus	meth_00026	DNA replication and repair protein RecF		MPGKLLKGIEEQIHSVREEIIAREARIKEAVSRDFYSRTGDLEAELETAKRKLKQAARQAKAVKLLHDMAQAFKKDQSTALSGPVADLMNRWLMTLTGGSYDSVRMNASLLPVEVSNPRYDEALPLKCLSYGTHEQVIVLLRLAIGVLLSRGERNLIVIDDRLVNADPLRMRRLCQILEEVSADHCQIVVATCNDTPYAGIRGKTVIPVLGEGESDKVVRHPTPGNSDRRPA	+							0.00280426	0.492945	0.062486	1.41305	0.330464	1.08258	182.992	283.6309735405	166.115696579754	265.992625445223	156.081913219693	215.875218388284	196.74506360795	98.2748130425371	81.2171595643878
Methanoculleus	meth_00027	hypothetical protein		MRQAFGELLQALGREMTVTGRIAAFLLDDIHLASTLDRRLLCEIVRDIPPGILLAVTCRAEDAADSGYPEVQLFGMQKSEIRELGERRFGLVIDDAAAVLLEETCSDPFGLIACLNALCCRGLAPSAGNIEQVLAGAGRAAALALSTLSATESALAKDLCVLNPPIPVPVAACMLGVGGPDAALVEGRMQESGIFQRLPGGGYAFVHPLLQEQSRRELSGDAQIAFNARAADCFEQTMHHLYSRLHVLLSLASHLFYAEDYEKAADLNLELGLRFYRREDYDTALILTDRAIISAERLGDGALLAAAQRQGDLIRQKVSDPVEPGG	-							0.56208	0.520245	0.992993	-0.293397	-0.28024	-0.0131574	710.597	590.235172352193	633.536991742997	650.629443535079	999.982427068544	521.628445988811	756.904575918484	843.094448733345	688.76370383825
Methanoculleus	meth_00028	hypothetical protein		MDTMQQAKMVSYAPSPPEEFCGREEERKRLLAAISRAEEHGQAVVIAGRPGIGKSSLLSWLAHEVQERPGRLPSLVLRAEVFNRHGLVFLTFRKLMEGLRRCVVSGLAGTVPVSEGLIEAIGYTGDVFEKYAANW	-							0.629023	0.902387	0.826009	0.234189	0.0571369	0.177052	375.926	348.132721417311	436.495500587225	404.410850197294	441.79117809642	343.552390353339	358.40183561703	398.271610751335	276.349296180125
Methanoculleus	meth_00029	hypothetical protein		MYFIGSNNAFIANCWFDNPTNIRVSSSTATLNSTIQSGTNIIGGPYIGGNLWLTDPAQNISEWGTEGEYPGICNESLEIPGFGTDHHPLKFNQTADFTPTADFTLTPTRGTAPLSVRFTDTSTGAATAWNWSFGDGATSTDQDPVHTYTAAGTYTVTLNASNAYGWNITTKVGAVTVTSSDGGGSGGGGGRSSSGGVTPASPSGSEPGQSTETGADVPGLPATITAPDGGGVLTIPDGVVALDASGVPLQEIVITPMNTVNLDAAREVAEEETSAFYFGQCAYRVEPDGATFDPPITLTFNVPIEIWETLDAENVAVMWQGPDGVWETVPIASIERSETHVLVSAAISHFSVYSLFMPRIVQETPVAPPTAPTIPWVIWVVIPLIAIGIILYLWRMRTT…	-							0.296763	0.221577	0.997373	0.460512	0.463617	-0.00310446	833.068	1143.35975003553	995.810585347779	877.074004765425	744.695907988876	793.78241780906	647.880241307709	898.697303481096	563.24627542056
Methanoculleus	meth_00030	hypothetical protein	ATPVK, ntpK, atpK; V/A-type H+/Na+-transporting ATPase subunit K	MMPRPVVKGIFARTLAHQELFLDQATKGQSDIMGVLFCQFLSGIGSARGTGFCGS	-	K02124		-	Down	Down		2.6998e-05	0.000304278	0.459095	3.25412	2.31423	0.939896	43.4764	66.2689190515186	75.1055011131865	132.039504717413	17.1954650157289	20.1595534681666	17.5441457994351	14.2239860982619	5.27384153015505
Methanoculleus	meth_00031	hypothetical protein		MEDDMFGVGARCLKSSSEHLPGNSEHLDTLQKIAEPVRSLRKTPKEVVVTAILLLCEGRYLMLEDLADLLNRSKDSLRNHYINPLLDSGRLEAKYRNIRNHPR	+			RNA-binding domain-containing protein	Down	Down		5.33818e-10	9.71576e-09	0.408745	3.73921	2.92023	0.818988	116.589	218.245640076335	173.184449625701	398.032130162637	23.8091054063939	41.1590883308401	38.8477514130348	19.3963446794481	20.0405978145892
Methanoculleus	meth_00032	hypothetical protein	K07493; putative transposase	MDLYELAHDYLSDPSGALQTLLATFLNMVMLCEAEIQAGAGYYERSEHRTATRNGYTERGLKTRFGDIKLLKPEFREKPFQTIVFERYSRVERALILVITESYVKGVSTRNIKTMMKHFGITNICPDTVSRMTKELDDIVHEFRTRPIEQPFPYLVVDATYLKVRRGARVVSQLFSLPRASARMDTVRSSVLISWIANEKAIGSTTSRCSRSVVSAEHNWSSQMGTPEFKTLSVERFWAPAGRCVIHLHRIIQSKGIKKGDAKTVAAIVRTGIQGDITALNDAIETLEEMGYMSAASSLERFSTDLLNYRAFPEEHWRRIRTTNMLERVNREIKRRVRSVGAFPSENSAIRLIGSILIDINEEWVCGRRYLIMPPPVDEGDLLDRECSLVGE	+	K07493				Up	Down	1	0.0044243	0.0455741	0	-12.9078	12.3485	420.19	0	0	0	1964.2511960275	0	1397.26589759786	0	0
Methanoculleus	meth_00033	hypothetical protein	K07075; uncharacterized protein	MGRTVTRAARETIVSILTRHDATWIAIFGSYARGSAGPASDIDILVRFTRKKSLFSLVRIEDELARALGVKVDLVTENAVSPYLADAIYHDAVVIYDAEGSRIPPSHP	+	K07075						0.0584986	0.0017217	0.638661	1.07217	1.49095	-0.418778	1509	1465.86848941959	3074.02398085619	2675.23518253541	1084.63702406906	460.309804189804	1023.82622272417	1329.29615536484	958.784390182189
Methanoculleus	meth_00034	hypothetical protein	K07496; putative transposase	MIVSYKYRAYPDATTEERLNTALDTCRWLYNKLLEECTTARENGFTPTMQGMQARIVTLKEENPFLKGVYSKVLQMVNYTLWSNIRALSQTKKNGRKIGKLRFKSASRYRTLNYNQSGFKIDCEHSTITFSKIGTVPFAMHRPYEGTVKGVLITRSGDTWYVIIQAEREVSEPKKEGRSVGIDVGLTSFAVDSDGTAIENPRFFEQSKEKIKKLQRSLSRKKRFSKNWMKVKAKLEKAYDHITNQKRDFLHKLSRQYVDNYATICVEDLNIKYLKEKGKSRGLRRSIHDASWGRFYSHLAYKAESAGTNFIQVDPRDTTQMCSNCGSIVKKTLSERVHECPYCGFVADRDYNAAVNIHRVGMEQPFEPVEIIPLHHITVMQVLSMKQEAPPERSGVVHA…	-	K07496						0.762201	0.972845	0.828334	-0.212135	0.0228596	-0.234995	5035.18	4229.7242066616	5692.99698437954	4689.6349694803	7964.14575843876	2569.50308579673	3850.94000297599	5451.66594457022	5832.86873235149
Methanoculleus	meth_00035	hypothetical protein	rayT; REP-associated tyrosine transposase	MKYKLDKSAHSVFALYYHLVIVVKYRQKALYSDDIRERLKDIVWNLSTELGIEVVAQEPAQDHYHLLFKATPKTNLVNAVNVIKGVSSRRLRQEFPATKNLLRGNSFWSPSYLLATSGQVSLDALKEYVESQTEK	-	K07491						0.528443	0.0239071	0.37954	0.320423	0.866324	-0.545901	2162.34	2021.64382386499	2763.88244096526	3520.41558712755	1370.34628894578	1242.33248247577	1944.89387719451	2397.38820237979	2037.81236725191
Methanoculleus	meth_00036	hypothetical protein		MDRVFLFGDLLNPFAALMILRSWSPLLLS	+														r :2	r :2	r :0	r :0	r :0	r :0	r :0	r :0
Methanoculleus	meth_00037	hypothetical protein		MKFPHDVPQRKVLKAPGALRFEVVRTGNHIAPQQPGRHNDAAHNAESSARRQEFHGRSSCERMSRVETQSSHPHPGKIL	-						Down	0.0758763	0.276049	0.00939058	1.60646	-0.903101	2.50956	151.334	260.657748269307	80.4070658976467	51.6676322807269	123.013711266369	432.590418171075	176.694611265739	29.7410618418204	55.9027202196436
Methanoculleus	meth_00038	hypothetical protein		MCVHEGSQVGNFIPPKVGNFIPPLTPGLKGVVVAEGETYEEALAEVKSAIQFHIETFGNDAFENDDIMETFVAEVAV	-							0.382975	0.844896	0.634792	0.733021	0.158281	0.574739	35.8201	48.597207304447	37.1109534912216	39.5480642148774	22.4863773282609	51.2388650649234	37.5945981416465	19.3963446794481	30.5882808748993
Methanoculleus	meth_00039	hypothetical protein		MLIYEPKAHGALCCIIPMMLAFLPEPAFYYRSYAECIVT	+														r :1	r :3	r :4	r :0	r :3	r :0	r :0	r :0
Methanoculleus	meth_00040	hypothetical protein		MFREIRMKVNGYNIGVTHFARNGAQILLIRTIC	-														r :7	r :6	r :3	r :0	r :1	r :2	r :0	r :1
Methanoculleus	meth_00041	hypothetical protein	K07496; putative transposase	MIVSYTYRAYPDATTEGRLNTALDTCRWLYNKLLEECNAAKENGSSPTMRGMQARIVMLKEENPFLKGVYSKVLQMVNYTLWSNIRALSQTKKNGRKIGKLRFKSASRYRTLNYNQSGFKIDREQSTITFSKIGTIPFFMHRPYEGTVKGVLITRSGDTWYVIIQAEQEVSEPKKEGRSVGIDVGLTSFAVDSDGTAIENPRFFEQSKEKIKKLQRSLARKKRFSKNWMKGKAKLERVYNHITNQRRDFLHKLSRYYVDTYATICVEDLDIKGLQEKGNSTGLHRSIHDVSWGRFHSYLAYKAESAGTNVIAVDPRNTTQMCSNCGSIVKKTLSDRIHECPYCGFVADRDYNAAVNIHRMGMEQPFEPVEILPLHHIGVMQVLSMKQEAPPASAG	-	K07496			Down			0.00318007	0.00280287	0.888761	1.54024	1.378	0.162242	436.753	668.874289626661	739.568287432201	757.154068113862	153.436457063427	305.753227600527	373.439674873689	171.98092282444	323.81386995152
Methanoculleus	meth_00042	hypothetical protein		MASIHTFLQMPYRQMEGFVRRPAAFIPGLKAADYTTFFRRIQRLDLSLPVFPEFLAEDIVVAADSTGIKVTNRGEWMREKWRVSRGWIKMHAMIDVETNQVLGLEVTDESVQDDQMFIPLLDQTQQHCGEEHPVHRVLADGAYDRNELFNTLEQREIASGIKTRADAATHSTGSPYRAEYVRDRNRWGGYRMWERVVTYGMRWKVEGFFSNFNLWG	-					Down		8.45828e-05	5.60015e-08	0.649163	1.46589	1.75867	-0.292785	291.307	412.634469294123	554.013519976093	549.845666987488	136.240992047698	156.236539378291	155.391005652139	183.618729632109	182.474916943365
Methanoculleus	meth_00043	Thiol:disulfide interchange protein DsbD		MTVKAVQARTILLIACTLCIPAAATSTISLEYYHMDRCPDCKLTDPLIVDLESAYGGALAIEWIDVNTLDGWERWNAYEFLEVPAVVVNGTVKIPKEEIAEENIRAAIEQSLAGTEPQEDSTPVNWNILFAYSLGLFSGFSPCLMAILGFILVYVTGSGKGLRSSLLNSVIFGLGLVAAYIVMGCCFLLAGMSLGGFGPYLAVAAGLITILAGVNLLGLIRLPVSTDNYVRSSIRKHATTLAGLFVLGMIFSIVKAPCAAPMILVLLSRILIDGTVQDLSLLLVFGAGVLTPFLGVGVLGGYASSSRIREYRDVIRAGSGILLIGFGIWMLFWG	-			cytochrome c biogenesis protein CcdA	Down	Down		3.6282e-14	6.05409e-31	0.0512707	3.54841	4.76119	-1.21277	1138.36	1755.68456207157	3302.87486071872	3266.54252974818	87.3000531567777	76.4383069001317	144.112626209645	184.911819277405	289.006515852497
Methanoculleus	meth_00044	hypothetical protein		MKIDPIVKEELWRSVAVYWGSFLIIGFLTVAGNLPLPLSYILLLALIPTAVHFLVMVRYRRKENLTDPTITNVFRHALRPRDHGEKTTTRRRVIVEKVTDAVLAVVIFLIYLYASHAYSINQVFWLPVLVIIGLLLTRIIFTDGGERRITLTRSVVFYLLAAGIVLLRHLALGYPILPLLRGIVLVGIVAFPILYVWERRSAPKGKD	-			-	Down	Down		5.28138e-08	9.19792e-17	0.199504	3.23266	4.32982	-1.09716	587.74	788.158343919395	1838.75938607695	1569.80300052924	31.7454738751919	82.3181766616803	93.9864953541164	95.688633751944	201.460746451923
Methanoculleus	meth_00045	Outer-membrane lipoprotein carrier protein	lolA; outer membrane lipoprotein carrier protein	MMTVQRHSQSISVIVVLGLVCSGCVDTGTDSGTPLEKAIQKQQNIENLTYIETLTLNIGNETRAIEYDVILQKPNKFRRIEKSGPYICSEIVSNGDVVWIYDPEENTVLIRNLTSSEKTPEPAIYALLVDNITKNYMVEEMESLNSTSAYKVKLTPHELDSEDTREYLLWIDSMSMVPLKLQSYDKGNLVLTLEYRNYSMNCVINDDEFTFTIPDGASVVYA	-	K03634				Down		0.0755549	0.00719101	0.784153	2.75239	3.52453	-0.772139	610.137	1825.4878234725	1523.31628140157	767.360020169314	34.3909300314579	40.3191069363332	283.212639333737	33.6203307777101	373.387980334978
Methanoculleus	meth_00046	hypothetical protein		MLGYQLQSTYQNGSLYKVTFTRISSNGDVLEEVIVDGGSFVEGMPEQFFAAEEDDYWDCVKMCIIGDCLCAILGIPCPPGYQSAISVWLC	-			-	Down	Down		3.08958e-08	0.000362107	0.0858789	3.55501	2.10797	1.44704	4106.96	5949.18175965166	12094.6364616153	7450.34500048012	1787.00563355768	623.266194724151	3505.06970007285	801.715580083855	644.463434984947
Methanoculleus	meth_00047	hypothetical protein		MPDKTCKKPICQVWRSTAVASTLNLDDVRKLSEIPRSEDLSMIVDNAETFSLEKKLEDGSINHITASTAR	-			-	Down	Down		9.45137e-08	0.000486779	0.107792	3.62189	2.17297	1.44892	4455	7187.08516753403	12860.7125729698	7884.09796283684	1919.27844137098	524.148390172332	3751.94089453632	865.076972703386	647.62773990304
Methanoculleus	meth_00048	hypothetical protein		MPQPLCRSLKDLFDLSRVGIEGNLDLYRGYVVEDVKLDTIAREELCRSVATFGVSLIATAFVITAGYLPIPAFLILPLPLTIAAVVAYVLVWYRRKEGLIDPNPIRILHHVLQSGEQQEERAKRRRTLADKVTDGVLAVAIFLIYLYASRAYSINQILWLPVLLIIGMFLARIVFTDGGEHRITLTRSVVFYLLAAGIVLLRRLALGYPVIPTLQGVILVGTITFPILYIWERRRGQEVVD	-					Down		0.0328444	6.13255e-06	0.214779	0.938112	1.65286	-0.714749	1037.47	1128.33879505052	1792.8124912783	2059.68869919095	604.486731706779	444.350157694172	536.349600154157	982.748130425371	750.995033894079
Methanoculleus	meth_00049	hypothetical protein		MSAFIDGPGGKISVPAGRTIRKAAGTTTLSLFQ	-														r :1	r :1	r :6	r :2	r :0	r :0	r :0	r :0
Methanoculleus	meth_00050	hypothetical protein	K07496; putative transposase	MGRAVHRLQGERPATRSPPFLHRDPAFLPPSGTRRCKIARPGAWFAAPAKTLARNIHRWLVLSLRLTDERRGALEDKRFPPDLSCGGEGNGAGRPHPSGWGWKRSRPLSHRLHLSCSTSTLVGLCITFLWSKRPGHTSKEGRKLSCYDLNNRLPALKEEHPWLKEGNSQSLQSANKNLDNAFTRFFREKKGFPKFKSKKNPVQSFQVPQHYTVDFEQGRVKLPKISTIKTILHRPFTGTMKYATVSVTSTGKWFISILVDDGSPEPEPAPFTLDTTLGIDVGLTDFATLSTGEKVENPRFLKKSLQRLKVLQRQVSRKKRGSKNRKKAIQRLARCHEKIANQRNDLLHKLSYRGVSENQAIAIESLNVSGMQKSHCLAQSISDVSWSTFFTILEDKCQK…	-	K07496		RNA-guided endonuclease TnpB family protein	Up	Up	Up	1.4664e-30	1.62907e-08	3.90455e-08	-3.49276	-1.61327	-1.87949	2130.21	538.987208285685	445.331441894659	489.247826658241	1493.36000021215	1390.16920790899	1625.33979299052	6329.67381372657	4729.58108424305
Methanoculleus	meth_00051	Minichromosome maintenance protein MCM	mcm; replicative DNA helicase Mcm [EC:5.6.2.3]	MRSIMRALAPVTPDIDPVLLRKYIAYAKRTCFPILSDGAREALISYYMRLRNLASGDKPVPVTARQLEALVRLAEASARMRLSNTIDTEDTDRILRIVDACLRQVAYDAESGSFDIDKLVTGVTKSQRDIIRSVKETVRNLSGESGGQAKVDEVIDILTQQGFSRDRIEYAIEQLKRGGELLEPRHGLIKVIG	-	K10726						0.0321557	0.0532722	0.839198	1.30991	1.0588	0.251111	443.771	289.816072651975	710.40968111767	1028.88754159028	396.818423439898	292.313525288416	285.718945876514	331.030949195914	215.172734430326
Methanoculleus	meth_00052	Minichromosome maintenance protein MCM	mcm; replicative DNA helicase Mcm [EC:5.6.2.3]	MAKAGITATLKSRCALLGAANPKLGRFDQFVPIAEQINMPPSLLSRFDLIFVMTDQPEAERDGAIADHIIKTHAVGELIKQHELAPARCR	-	K10726						0.448872	0.218678	0.0937963	-0.525533	0.718421	-1.24395	89.9001	121.934811054794	88.3594130743371	69.5280483777683	67.4591319847827	36.9591813583054	66.4171233835756	169.394743533847	99.148220766915
Methanoculleus	meth_00053	hypothetical protein		MRIEHLLGHPRVTFIEGSITDLDLLREIFPGAAGIFGGHPCPGW	+							0.176231	0.671996	0.516197	2.01198	0.595953	1.41602	13.9373	9.7194414608894	20.3226650070975	30.6178561663567	14.5500088594629	8.39981394506942	17.5441457994351	10.3447171623723	0
Methanoculleus	meth_00054	hypothetical protein		MKDLLASNEANVTGMVSVLVAAKDCGVPTVVVALSSSVYGGIPGSGIMAGPAQR	+							0.243606	0.122581	0.948889	0.978737	1.09611	-0.117372	34.1405	39.7613514309112	45.0633006679119	66.3386883604394	25.1318334845269	30.2393302022499	15.0378392566586	33.6203307777101	17.9310612025272
Methanoculleus	meth_00055	hypothetical protein		MSDVTIRVPRDIVQALRLPPDAVQTELQRELAVALYQRGILSSGKAAALARMNRWEWEELLGARKIPRHYSDEDLDLDIAYAARGQ	+							0.0510508	0.239547	0.586834	-1.15655	-0.656112	-0.500439	534.814	212.06054096486	505.415842785208	335.520673822992	523.800318940666	320.872892701652	815.80277967373	885.766407028131	679.270789083971
Methanoculleus	meth_00056	hypothetical protein		MVGRISLLRRFSSICIPPAVWREVVEQGGSRPGATEIRDARESGWLRVVEPSNMALVRLLEQGAPRGRSGKHRPCS	+							0.289995	0.72406	0.622077	-0.775018	-0.254802	-0.520216	208.686	106.03027048243	243.87198008517	150.53779281792	181.21374670422	92.3979533957636	324.566697289548	310.34151487117	260.52777158966
Methanoculleus	meth_00057	hypothetical protein		MLLLDETEARRVAGLYGLPVTGIIGLLIQAKHEGLISSLEEEMDRLREQGNFWIQDALYRRVLEADE	+				Up			0.00537474	0.0934375	0.425566	-1.50489	-0.858384	-0.646506	344.338	134.305009277744	249.173544869631	201.567553095181	379.622958424169	194.035702131104	488.729775841405	616.80376080645	490.46726230442
Methanoculleus	meth_00058	hypothetical protein		MLISYKYRVYPDATVETHACMPLSHLPVALQHTPRRMRHNAGEQVHADDVRNAGADRHRSSRMRRNRLLFLTENFCLFIRFKNAPVECILDPEVPLLPQPVHLLLK	-					Down		0.0150019	2.19839e-06	0.250737	1.30169	2.15124	-0.849547	147.612	212.944126552213	273.030586399702	304.264945653169	34.3909300314579	68.8784743495692	73.9360430119049	87.9300958801648	125.51742841769
Methanoculleus	meth_00059	hypothetical protein	K07496; putative transposase	MKVKAKLEKVYDHITNQKRDFLHKLSRRYVDNYATVCVEDLNIKYLKEKGKSRGLRRSIHDASWGRFFSYLAYKAESAGTNFIQVDPRDTTQICSNCGSIVKKTLSVRVHECPYCGFVADRDYNAAVNIHRVGMEQPSRACGDNTATSHHCDASIIDDIREAPPERSGVVHSGNPVRERGVVHPD	-	K07496		transposase		Down		0.00108019	2.64149e-13	0.0121289	1.44264	2.72511	-1.28246	1044.55	2246.0745630528	2362.73070560777	1374.61416746872	261.900159470333	279.713804370812	363.414448702583	902.576572416986	565.355812032622
Methanoculleus	meth_00060	hypothetical protein	K07493; putative transposase	MDSEREGYWFDHFEMLKKRGLCGVQLVISDGHTGIQNAVCRAFLGSSWQMCHVHLHRIIQSKGIKKGDAKTVAAIVRTGIQGDITALNDAIETLEEMGYMSAASSLERFSTDLLNYRAFPEEHWRRIRTTNMLERVNREIKRRVRSVGAFPSENSAIRLIGSILIDINEEWVCGRRYLIMPPPVDEGDLLDRECSLFGE	-	K07493						0.427521	0.000357186	0.0753454	0.367971	1.23199	-0.864016	3781.03	4002.64271071172	6065.87370755324	5505.47326191301	1883.56478326138	2806.37783904769	1938.62811083757	4412.0218697518	3633.67681427683
Methanoculleus	meth_00061	hypothetical protein		MDNVIKFLGHPGYGIRTDVCDPEMFHHGLDVSGRYSFDVGLGDDKNERALDARIPFKDNCLEGFLAKFRF	+														r :0	r :0	r :0	r :4.236	r :3.959	r :6.959	r :4.811	r :1.535
Methanoculleus	meth_00062	hypothetical protein	K07496; putative transposase	MIVSYKYRAYPDATTEERLNTALDTCRWLYNKLLEECTTARENGFTPTMQGMQARIVTLKEENPFLKGVYSKVLQMVNYTLWSNIRALSQTKKNGRKIGKLRFKSASRYRTLNYNQSGFKIDCEHSTITFSKIGTVPFFMHRPYEGTVKGVLITRSGDTWYVIIQAEREASEPKKEGRSVGIDVGLTSFAVDSDGTAIENDSVRNFL	-	K07496			Down	Down		0.000482621	0.00683931	0.516068	2.52881	1.76859	0.760216	513.844	1114.20142565287	235.91963290848	1567.88938451885	215.604676735678	415.790790280936	224.314435578491	146.119129918509	190.913063391613
Methanoculleus	meth_00063	hypothetical protein	rayT; REP-associated tyrosine transposase	MKYKLDKSAHSVFALYYHLVIVVKYRRKALYSDDIRERLKDIVWNLSTELGIEVVAQEPAQDHYHLLFKATPKTNLVNAVNVIKGVSSRRLRQEFPATKNLLRGDSFWSPSYLLATSGQVSLDALKEYVESQTEK	-	K07491						0.868742	0.950716	0.888266	0.0775378	-0.0255943	0.103132	4191.71	4249.16308958337	3807.40710937318	4598.41927298469	4498.59819373031	4129.34853539613	4254.455356363	4630.55401980691	3365.76566454495
Methanoculleus	meth_00064	hypothetical protein	doc; death on curing protein	MSPSPKCPDPNCEDIEMARAFIHDMNEEGNVVEVPIGWWCPCCGWLVNDITPEKIVAIHDTLIALHNRSEDQGWEGIKTPGEIEAWVDIWNDFWVYRENIYEKAAWFLEKITNGHAFWQGNKRTAYTVIDVLILRANGFAFDVDGDEADRFMVTLASLDDEGNATYTLKEVEEWIRTNTKRLDGLF	+	K07341						0.0275195	0.00205371	0.831287	1.18936	1.41917	-0.229813	183.618	236.80093741076	325.16264011356	320.849617743279	75.3955004535807	166.316316112374	86.467575725787	117.671157721985	140.284184702124
Methanoculleus	meth_00065	hypothetical protein		MKGSTCMGLTVMEKQSLEASIKKNQEALELLGRH	-							0.64745	0.968016	0.72815	-0.529026	0.0469841	-0.57601	25.9645	15.0209549850109	35.3437652297348	20.4119041109044	42.3272985002558	11.7597395230972	15.0378392566586	24.5687032606343	43.2455005472714
Methanoculleus	meth_00066	hypothetical protein		MKNYNILYIVLVEVYYQWQHVMQRITDIGVPG	-														r :1	r :0	r :0	r :0	r :0	r :0	r :0	r :1
Methanoculleus	meth_00067	hypothetical protein		MWHTRPARVQPLPGVLDHWLFERVKVDLGRCDICGEKKAAYRSREAQAKVCEGERERA	-							0.863203	0.161612	0.482097	0.177689	1.00294	-0.825254	28.8495	27.391153207961	47.714083060142	35.7208321940828	15.8727369375959	22.6794976516874	16.2909925280468	27.1548825512274	37.9716590171164
Methanoculleus	meth_00068	hypothetical protein		MKKIQRDGLLFELIDELTNYGSWCGETHIQKATYFLEAMMGIPLGFSLCAVQAWPILLRPLRRAGIDAG	+							0.818451	0.702242	0.661996	0.216684	-0.28532	0.502003	43.963	36.2270090814968	41.5289241449384	48.478272263398	27.7772896407929	71.39841853309	53.8855906696934	32.3272411324135	40.0811956291784
Methanoculleus	meth_00069	hypothetical protein		MNAQPSRATFEGAGIPEPGTASGGAALPGSVATRVPGKEKWQSEFATWGLTRAQNLVWIKNRLRMTSDDLGNLIARFIPALTFVVLRAFPYGSGLISHSRRASARIDASSSERSKENGPCLYST	-							0.0348809	0.079878	0.764699	1.42045	1.05371	0.366742	72.7724	76.8719460997616	142.258655049683	118.006320641166	34.3909300314579	83.9981394506942	42.6072112271994	43.9650479400824	40.0811956291784
Methanoculleus	meth_00070	hypothetical protein		MADFVEKTVNKSALRELTFPIPDVETFDEIVQSVIDDNPFGCVGYTTKAGQTIAPVIRNREHYTAKMDFIDGAGKRVGTVSLQFSSIVAFNLRRHHPPVLLMPGKDHHRIRTGKHPLDIPRQPRRRIRRRHGVDPGIVYPDFSTGSERRVAERLRRCVPCIVGVVDERPAEQGNL	-				Down		Down	0.00647454	0.991041	0.0176875	1.65301	-0.00808205	1.66109	106.062	172.299189533948	103.380513296974	107.800368585714	101.850062016241	169.676241690402	112.78379442494	25.8617929059308	54.8479519136125
Methanoculleus	meth_00071	hypothetical protein		MEARDEEFEGRLEGWRAGEERRLSAMGAGAGGIVGGVVAVIVRGLGGG	+				Down		Down	0.0157458	0.807809	0.0231628	5.50768	-0.414743	5.92243	8.57624	19.4388829217788	8.83594130743371	1.27574400693153	10.581824625064	13.4397023121111	15.0378392566586	0	0
Methanoculleus	meth_00072	hypothetical protein		MIEHLLDHPGVIVVAGHEHLIATIGGIFQELTAKKSHWRK	+														r :1	r :4	r :4	r :0	r :1	r :1	r :0	r :0
Methanoculleus	meth_00073	hypothetical protein		MTSVTVRIDSSLRDRLNTLKTHPQESYNEVIGRLVDIAVDEEPLNDEAIRDLERSLEDLRARRVYTLDEVMAELKGE	+							0.801094	0.586681	0.569519	-0.205942	0.351713	-0.557655	408.208	196.156000392495	670.647945234218	412.065314238883	457.663915034016	225.954995122367	319.554084203996	575.424892156961	408.195334434001
Methanoculleus	meth_00074	hypothetical protein		MTYQVVVTATARHNLRSIPRPIAVRIGEEIASLADEADPKAHLKKLKGSNNPPFLLAQGRGLPGNSFDHR	+							0.86519	0.471532	0.54113	-0.145726	0.450796	-0.596522	383.008	197.039585979849	641.489338919687	401.859362183431	392.850239205499	197.395627709131	318.300930932607	558.614726768106	356.511687438482
Methanoculleus	meth_00075	hypothetical protein		MEPDMSRCLLDTSILIYFTKGGALLLEAGALAD	-														r :1	r :6	r :5	r :1	r :0	r :3	r :2	r :5
Methanoculleus	meth_00076	hypothetical protein		MKFAESKGSGIRVMRQLMRNACLLPPTFESEREQDLFTATFLMHHFLDQQDLQWLGHFKDANLSADEVRILIHAREFGSINNAVCRDYMGLDTLAASGMLRRLRDLGLLAQHSRASATYYTPTRQLLHPEERGKGVVEGWRAIDGLPTGLAEAIRNLGQRNPPGQMQRIITELCTIRAYTVDELAVLLRRNKGQRPNARICRVYTSYWVDYIMTLSVGIVIVMTKGRSARPRSRDRGLPTSPREPHKLNVDLEGEIRNLRDEWNRI	-			hypothetical/ATP-binding protein	Down	Down		0.000136975	1.95172e-10	0.242565	1.72586	2.47378	-0.747915	687.053	1077.09083098402	1457.04672159582	1446.05583185689	165.341009766624	341.032446169818	208.023443050444	338.789487067694	463.043286347614
Methanoculleus	meth_00077	hypothetical protein		MQDTGDHRIAWIGTRLTKRFNRLEEDKFGQPLSLYQGNCSWCPLHLGCAKAERRSITRHPKEELKDEMRKRLATPEGKKEYAKRITVAEAPFGNMKENKRWRQLSHRGLEKVKGECLLHAIGHNLGVICRNVPIERIKNLPIVQRGSPSGVNSVAGMLDPSMLGYDGGVEAPSCHRSGSVGGYEVQIMAPDYGTGAICS	+			transposase	Down	Down		5.34381e-07	1.26595e-09	0.888761	2.90224	3.09179	-0.189544	370.908	614.975568798093	822.626135722078	1023.78456556255	52.9091231253198	158.756483561812	75.1891962832931	72.4130201366063	146.61279453831
Methanoculleus	meth_00078	hypothetical protein		MTEIMNSGTAKYEEWAKTNEPTGQFLSERIQS	+														r :2	r :13	r :6	r :0	r :0	r :0	r :0	r :0
Methanoculleus	meth_00079	hypothetical protein		MPREYNLYLRDILEAIKRIEQYTQGMDYEAFMENHLMQDGVIRNLMVIGEATKLIPEPLKCEYASIPWRKIAGMRDILIHAYFGVHNEIVWDVVRNKIPELQVAVRQMLDKEPTR	-							0.421023	0.0137548	0.385081	0.463915	1.09589	-0.631973	2081.77	1680.57978714651	3742.90473782892	3110.90176090253	1595.21006222839	987.818119940163	1411.05058358313	2503.4215532941	1622.23365467569
Methanoculleus	meth_00080	hypothetical protein	K07075; uncharacterized protein	MLTAESIIGALAEHRERIRSLGVRRIGVFGSFVRGEEHEESDIDILIEFEEGGRSFDAYMDLKFFLEDLFRRRVDLVDRDTVKPALRPYILRSVRYAPGI	-	K07075						0.738247	0.113068	0.495813	0.214036	0.740136	-0.5261	3366.67	2475.80681576474	5324.53823185955	4590.7648089431	3170.57920328479	1750.52122615247	2498.78762314811	4192.19663005139	2930.14635415415
Methanoculleus	meth_00081	hypothetical protein	K07493; putative transposase	MGYMSAASSLERFSTDLLNYRAFPEEHWRRIRTTNMLERVNREIKRRVRSVGAFPSENSAIRLIGSILIDINEEWVCGRRYLIMPPPVDEGDLLDRECSLFGE	-	K07493													r :0	r :0	r :0	r :0	r :0	r :0	r :0	r :0
Methanoculleus	meth_00082	hypothetical protein	K07493; putative transposase	MDLYELAHDYLSDPSGALQTLLATFLNMVMLCEAEIQAGAGYYERSEHRTATRNGYTERGLKTRFGDIKLLKPEFREKPFQTIVFERYSRVERALILVITESYVKGVSTRNIKTMMKHFGITNICPDTVSRMTKELDDIVHEFRTRPIEQPFPYLVVDATYLKVRRGARVVSQRFSHYRGHPPGWIP	-	K07493													r :0	r :0	r :0	r :0	r :0	r :0	r :0	r :0
Methanoculleus	meth_00083	hypothetical protein		MMRDLHHQGLNISQIARETGYHRNTVRKYLTSQTMPAPVPRRPRPSKLDAYKGYIQDRIADYPLTATRIFREIQEMGFDGSYTIVKDYIRTIRPQMPLQAVLRFETKPGVQAQVDWSECNHLNIDGRQKRLYCFNMILGYSRMRYAVFTLSTDTYTLIQCHLNAFEYFGGYTEEILYDNIKTVILKRALRASDHQWNPKFEDFFSQYGFIPRLCKPYCPQTKGKIENTVGYIKRDFLLGGTFSSLDDMNRQLLQWCNRVNATPHGTTNEIPFDHLHQENLKPLRGVSSRIRSQGDMDRFMRPGVHFYPARICTLLHRHRQNT	-			IS21 family transposase	Down		Down	1.86881e-07	0.0377928	0.00567721	2.89272	1.08274	1.80997	271.124	538.987208285685	388.781417527083	462.457202512679	120.368255110103	343.552390353339	190.479297251009	45.2581375853789	79.1076229523258
Methanoculleus	meth_00084	hypothetical protein		MTQEVYVYRKPEAYGQENIIEKLLVNKVEPLKIELAMFVRAVRDGKRFLVPPEEGLSNVRICEAISRGLVA	+				Down			0.00984005	0.77791	0.0581883	1.72194	0.194029	1.52791	46.8052	52.1315496538613	76.8726893746733	51.6676322807269	52.9091231253198	54.5987906429512	50.1261308555287	12.9308964529654	23.2049027326822
Methanoculleus	meth_00085	UDP-N-acetylglucosamine 2-epimerase	wbpI, wlbD; UDP-GlcNAc3NAcA epimerase [EC:5.1.3.23]	MKVISVVGARPQFVKCAPVSQELRRVHEEVLVHIGQHYDYGLSEVFFCDLGIPAPDYHLDIGSGSHGAQTGRMLAAVEEVIGKEEPDLVLVYGDTNSTLAGGACVGEDARAGGARRGRAPEQRFPDARGGEPGAHGSLF	+	K13019			Down		Down	0.000280471	0.522416	6.52745e-05	1.52277	-0.27271	1.79548	197.881	231.499423886638	232.385256385506	185.620753008537	212.959220579412	295.673450866443	274.44056643402	72.4130201366063	78.0528546462948
Methanoculleus	meth_00086	UDP-N-acetylglucosamine 2-epimerase	wbpI, wlbD; UDP-GlcNAc3NAcA epimerase [EC:5.1.3.23]	MPEEVNRVLTDHCSDILFCPTASAVTNLSAEGVTKGIHLTRDVMVDVLRENLSLAKQRSTALTDLGLSPKEYYLATVHRASNTDDPAALRAIMEAFSRLDVPVIFPAHPRTRKKFVEYGIKPAANVRVVEPLPYFDMLALLSGARAVLTDSGGVQKEAYILEVPCVTLRENTEWVETIEDGWNVLVGTDADRIVAEAERAGGARRGHSARFGDGHAAARIVAIIREFEP	+	K13019		UDP-N-acetyl glucosamine 2-epimerase	Down		Down	3.31906e-08	0.271959	7.54694e-05	2.24358	0.450752	1.79283	341.805	371.989532275858	525.738507792306	562.603107056804	292.322905267392	394.791255418263	380.958594502018	116.378068076689	89.6553060126359
Methanoculleus	meth_00087	hypothetical protein	ndhD; NAD(P)H-quinone oxidoreductase subunit 4 [EC:7.1.1.2]	MARVTASHPAIFAKSAMRENFPRTGDRSQQLFKPGLLAPERGLPRLSIVILCPNEGEFRWEP	-	K05575						0.123617	0.213176	0.825729	1.20612	0.87309	0.333035	59.7882	40.6449370182648	114.867236996638	104.611008568385	43.6500265783888	30.2393302022499	68.923429926352	42.6719582947858	32.6978174869613
Methanoculleus	meth_00088	Acylphosphatase		MKRFVATARGRVQRVGYREHVYNETFDRNISGYVKNLDTGEVEIVAEGSEKDLRGFINAINIIQRPIAVRSFTVQWEEATGEYVDFEIIRGDIQEGIFEWLCYAGNVLHSMDTKLDQSLQIGKETLQIGKETLQVGKETLQVGKETLQVSKETLQVSKETLQVSKETLQVSKETLQVSKETLQLGKETLQLGKETLQIGKETKEEIVGLRSDTKKHLDDEFAEIRKELVSIKDALARAGIQV	-							0.553483	0.780512	0.516011	0.366388	-0.160228	0.526616	526.65	542.521550635099	605.261979559209	452.251250457227	424.595713080691	695.504594651748	666.677540378532	243.10085331575	583.286873235149
Methanoculleus	meth_00089	hypothetical protein	wecC; UDP-N-acetyl-D-mannosaminuronic acid dehydrogenase [EC:1.1.1.336]	MRTMTENLATLINKRGPIRAIGVIGMGYVGIPAAALFADVPGIEHVYGFQRYSASSGYKIAMVNRGESPSGRGAGISGSAPAYN	+	K02472						0.945414	0.407889	0.661996	0.0568068	0.446269	-0.389462	121.675	86.591387560651	160.814131795293	162.65736088377	74.0727723754477	123.47726499252	102.758568253834	128.015874884358	135.010343171969
Methanoculleus	meth_00090	hypothetical protein		MMYRFLVIVEPTDGNYSAYSPDLPGCVATGATREEAEERMHEAIEFHIEGLKEDGFPIPRSRSSAIYVAVGRG	-							0.448364	0.522416	0.921919	-0.346668	-0.25838	-0.088288	280.387	198.806757154556	266.845427484498	271.09560147295	264.545615626599	315.83300433461	300.756785133172	336.203307777101	289.006515852497
Methanoculleus	meth_00091	hypothetical protein		MADFVEKTVNKSALRELTFPIPDVETFDEIVWSVIDENPFGCVGYTGADGQPVSTSV	-							0.0661465	0.163163	0.715274	2.00295	1.3218	0.681145	17.4963	34.4598379067897	20.3226650070975	35.082960190617	7.93636846879797	20.9995348626735	6.26576635694109	6.4654482264827	8.43814644824808
Methanoculleus	meth_00092	hypothetical protein		MEARDEEFEGRLSAIGAGAGGIASGLAEGGNVFIPRGFERG	+				Up			0.0275864	0.173043	0.550748	-1.77086	-1.0338	-0.737053	54.9085	21.206054096486	41.5289241449384	19.7740321074387	95.2364216255756	30.2393302022499	43.8603644985876	124.136605948468	63.2860983618606
Methanoculleus	meth_00093	ATP-dependent zinc metalloprotease FtsH		MNSDDIEKLFQAFVTKNEGLFHQVAQDIIEREEQLNHHLVAAKLKTIINSQSVHQDILPYRTQPIPRDNEKGFHLLEIKRPFSDWSDLIVSTELEERLREIPLEIKNRDVLSSYGLKPRSKLLFYGPPGTGKTLCAKVLCSAIGYPLVVVKFESVVSSFLGETAANIRKIFDYIDKGRWVMLFDEFDIIGKKRDDPSEHGEIKRVVNNFMLMLEDYQGDSILIAATNHPQLLDRGVWRRFDDVIQFELPDKLVKDALI	+							0.931122	0.49552	0.606559	-0.0816559	0.44661	-0.528266	366.405	507.178127140956	375.527505565933	319.573873736348	148.145544750895	307.433190389541	426.072112271994	224.997598281598	622.313300558296
Methanoculleus	meth_00094	ATP-dependent zinc metalloprotease FtsH	ftsH, hflB; cell division protease FtsH [EC:3.4.24.-]	MRLYEKKLSVIPIDPAVEFDTLADNSEGFSGADIEQVAIRAMKKALLSKKKRVSKEDIEEAILRQKEIVSVQEKV	+	K03798						0.273162	0.725287	0.603643	-1.06574	-0.338281	-0.727459	150.845	157.278234548938	126.353960696302	46.5646562530008	59.5227635159848	121.797302203507	235.592815020985	78.878468363089	380.771358477195
Methanoculleus	meth_00095	hypothetical protein	K07484; transposase	MTLKRDEILALIQTDPETIVTIIQTLEKRIADLERQLNMNSRNSSRPPSTDGFKRPQKKRKKTGKRPGGQEGHEGHTLEWCENPDIIKTYVYPSAKGVVPLLRVSRQNLLTNGRIMISPNLRSSSPSISLKPWSVLAVARATRVHSLLISLHTCNTARIFGH	+	K07484						0.24391	0.0679176	0.846624	0.537928	0.703221	-0.165293	1622.18	1729.17699445096	1709.75464298842	2819.39425531868	1551.56003565	1212.09315227352	1081.47127320803	1355.15794827077	1518.86636068466
Methanoculleus	meth_00096	hypothetical protein	K07484; transposase	MVYLCTYQLLPYERAAEIFSDLYGCSPVKATLMKSISDCATNLEGFENQVKHLLSEASVLCADETGLRVEGKREWLHTASTDRLTLYGHHPKRGSEAMNAIGVLPAFNGIMVHDCWSPYFGYACTHAVCNAHILRDLQGITENYDQKWSDELQDLLLEIYAAVKEAPESAISLEEDEMEDFRRRFDQILDSGEKENPQPPPPVQQGKHGRKKRTRAENLILRCRRYRDEILRFMTDFRVPFTNNLAERDIRMVKVQQKISGTFRSREGATNFCRVRGYISTVRKNGEAVLMAIGGLSEENLSCHR	+	K07484						0.44987	0.629182	0.860947	0.357699	0.208506	0.149193	2681.34	3785.28065622274	1988.97038830333	3216.78851347785	2813.44262218888	2467.02535566689	2501.29392969088	2312.04428579021	2365.84531042756
Methanoculleus	meth_00097	hypothetical protein		MIMGQSKYAVHLTDDQRSFLERLVRRVNPLPPQSSMPISCSMLINLTTRLLRSSGVVRNPLSIFGKRLLPKASMRHCTARSAMHHHDPENWMVMGKLA	+					Down		0.0125582	0.000393176	0.768178	1.34758	1.64397	-0.296388	201.524	322.508739384057	237.686821169967	457.992098488418	158.727369375959	83.1581580561872	85.2144224543988	131.895143820247	135.010343171969
Methanoculleus	meth_00098	hypothetical protein		MPFSEPLGQWRRVTITETRTKKDWAHQLQQLLDVDYPDAEKVVLVCDNLNTHVPGSFYEAFHPTVAQALLSRLEIHYTPKHGSWLNIAEIGSSALTRQCLNRRIPTIDVLKTKNKCLEPATQPIPEGCSLRRMRE	+							0.0468739	0.0208143	0.994396	1.30743	1.32074	-0.0133101	91.8062	115.749711943319	119.285207650355	205.394785115976	46.2954827346548	75.5983255056247	53.8855906696934	34.9134204230066	83.3266961764498
Methanoculleus	meth_00099	hypothetical protein		MQCRIETLGNKRFPNVEDRLGVTQDDLSNLVVRFISMEQDIGMSDCGGSRFPTVNDVFEERPLVVGKVNGVLALSHDHYI	-							0.849403	0.742166	0.970419	-0.418448	-0.577903	0.159454	8.11265	7.95227028618223	6.1851589152036	5.10297602772611	6.61364039066497	5.87986976154859	16.2909925280468	0	16.8762928964962
Methanoculleus	meth_00100	hypothetical protein		MHHRDLENWMVMGKFRLIQIACSKPPEGRNRWTLQMIADKLVELEVVESISVKTVERTLKKTNFNPISKHSGSFHQMRTQTSSPQWRMC	+							0.860049	0.661583	0.921919	0.252553	0.485235	-0.232682	32.0797	35.3434234941433	20.3226650070975	57.4084803119187	9.25909654693096	38.6391441473193	32.5819850560937	10.3447171623723	52.7384153015505
Methanoculleus	meth_00101	hypothetical protein		MEDVLEVYHRPYDPKRPVICMDEQPISLHADVREPIPAQPGYPEKYDYEYQRNGTANAFLFSEPLGQWRRVTITETRTKKDWAHQLQQLLDVDYPDAEKVVLVCDNLNTHVPGSFYEAFHPTVAQALLSRLEIHYTPKHGELAQYRRDRTSALTRQCLNRRIPTIDVLKTKNKCLEPATQPIPEGC	+							0.224353	0.0528074	0.830005	0.594948	0.789157	-0.194209	215.656	297.768342938157	220.898532685843	334.882801819526	164.018281688491	169.676241690402	160.403618737692	228.876867217488	148.722331150372
Methanoculleus	meth_00102	hypothetical protein		MEPPLKTRKSKFSVSPAPVLMEHRESHLQCSRSGPLARRDYVTPARKTVRISSGENDAIRAAVRAPSADAVPALARDPPFTFDPK	-							0.359284	0.953432	0.539791	-0.486801	-0.033537	-0.453264	334.139	215.594883314274	371.109534912216	316.384513719019	351.845668783377	229.314920700395	344.61714963176	488.787885922092	355.456919132451
Methanoculleus	meth_00103	hypothetical protein		MIFAVLFRRSAADFLNALDFLNALPEKSQRIITEKLAVLKADPYPGSGGDKERLNTDGMEVFRLHIGRSFTALYVVHIDTDRDWVEITHLMTTEQAHKRYGRL	-							0.266449	0.422812	0.830138	-0.671314	-0.437429	-0.233885	1143.66	464.766018947984	1436.72405658872	776.9281002213	1185.16435800716	1022.25735711495	1419.82265648285	1602.13807052241	1241.4622961985
Methanoculleus	meth_00104	hypothetical protein		MNATKRIIVREEVWAALSSMREPGMTFSELIEEMIEHEKKRRLVEDIKRIQETEELVEISL	-							0.65948	0.655449	0.981112	-0.348913	-0.306807	-0.0421066	684.732	236.80093741076	1062.96373928427	475.214642581994	878.291443880309	561.947552925144	755.651422647096	834.042821216269	672.942179247785
Methanoculleus	meth_00105	hypothetical protein		MNFLDGAGKRVGTVSLQSPSIAAEVLDNTPLAAAMGGEAVRNNAQLRCHDPSGDDYYVTRKAVRISSGEDDAIRTAVERLRRTPCPPWREAGNFRSPPNSLSAGAIDAPVNNPLQTEICNQFHTSPSCSSADSTLRSRSLFSHALPHRGTPSGCRPCPLPLQARAEEYPTPIRRPDGEAAGEYRSISNLFPSMVRMS	-				Down		Down	0.00130425	0.467268	0.000239941	1.72463	-0.383424	2.10806	130.089	137.839351627159	106.031295689204	171.58756893229	124.336439344501	221.755088149833	195.491910336562	36.2065100683031	47.4645737713955
Methanoculleus	meth_00106	hypothetical protein		MTFIEGSITDLDLLMETFPGADGIFHQAAIPSVPRSVKNPLASNEANVTGTVSVLVAAKDCGVPVVAASSSSVYGDTPLPGS	+				Down		Down	0.0253025	0.141939	0.000799247	1.77167	-0.997437	2.76911	65.8148	68.9196758135794	46.8304889293986	49.7540162703296	64.8136758285167	155.396557983784	109.024334610775	6.4654482264827	25.3144393447443
Methanoculleus	meth_00107	UDP-4-amino-4-deoxy-L-arabinose--oxoglutarate aminotransferase		MHIPIAQPSLGDEENDAVLAVLASGMIAQGPVTAAFEDEFAAYCGVPHAVAVSNGTTALHAALLAAGVGPGDEVVVPAFTFFATASSVSMCGAVPVFADVDPATATIDPADILTKVTEKTKAVIAVHLYGQPCDAAAVKKICDEKDLIFIEDAAQAHGAEYHGTRTGALGDLACFSFYATKNMATGEGGMVTTASDDYDQHLRRVINHGQSEKLPPYRARLQLPDDRHQRRDREGAACETGGVQPPPAGERRLL	+							0.531094	0.804686	0.51466	0.344965	-0.127658	0.472623	881.046	681.244487849611	984.323861648115	1026.33605357641	998.659698990411	743.383534138643	1200.52083398991	901.283482771689	512.617396731071
Methanoculleus	meth_00108	UDP-4-amino-4-deoxy-L-arabinose--oxoglutarate aminotransferase		MQLAKLEGFNRRRQENAAYYNSHITAPGLVLPSIAPGRTHVWHQYSLRLTDAFPLSRDEFMARLRERGIGCAVHYPIALSRQPYYAGAAVCPVAESLAASVLSIPVHPNVTDSARAYVCETINGVI	+							0.347984	0.576986	0.216776	0.522038	-0.283079	0.805117	324.524	444.443550438852	318.093887067613	206.032657119442	424.595713080691	348.592278720381	404.768506658394	265.083377285791	184.584453555427
Methanoculleus	meth_00109	UDP-N-acetylglucosamine 3-dehydrogenase		MDAGVIGTGVMGRNHVRVYSELKEVGTTYVYDLNTKAAEEVAAATGAEVCRSMEELLRKADCVSACVPTPYHFKTAGEVIAAGVHTLIEKPLCPTSRECEQLIGRVPAGLTVGVGHIERFNPVVTEVARVVRDPIYVSFHRHNPASARVSGSSVVEDLMIHDIDVAFNVLFPEREYTVHASGTGDVAAALAAFGRTPVYLSASRKSSKKVRSVYIEEEDRTIEGDFMTQEVYVYRKPEAYGQENGLYRQENIIEKLLVNKVEPLKIELATFVRAARDGRPFPVTPEQGLGNVRVCEAISRSLAA	+							0.503522	0.44648	0.994396	-0.333869	-0.325605	-0.00826412	989.893	843.82423592267	988.741832301832	727.174083950971	1294.9507884922	933.219329297212	979.965858225587	1353.86485862548	797.404839359444
Methanoculleus	meth_00110	UDP-N-acetylglucosamine 2-epimerase	wbpI, wlbD; UDP-GlcNAc3NAcA epimerase [EC:5.1.3.23]	MKILAVVGARPQFVKCAPVSQELRKVHEEVLVHTGQHYDYGLSEVFFRDLGIPAPDYHLDIGSGSHGVQTGRMLAAIEEVIGKEEPEIVLVYGDTNSTLAGALAAAKVHVPVVHVEAGLRSFDRRMPEEVNRVLTDHCSDILFCPTATAVANLAAEGVTAGVHLTGDVMVDALRENMTLAEERSTALIDLGLSPKGYFLATVHRASNTDDPAALRAIMDAFARLDAPVVFPVHPRTRKKFAEYGIAPAANVSVVEPLPYFDMLTLLAGAQAVLTDSGGVQKEAYILEVPCVTLRENTEWVETLEDGWNVLVGADADRIVAEADAAGDARRQHAARFGDGHAAARIAAIIAEYEP	+	K13019						0.37468	0.755757	0.336633	0.383257	-0.129743	0.513	1139.76	1142.47616444818	1405.7982620127	951.70502917092	1335.95535891432	1222.1729290076	1270.69741718765	1043.52334375431	745.721192363924
Methanoculleus	meth_00111	UDP-N-acetyl-D-mannosamine dehydrogenase	wecC; UDP-N-acetyl-D-mannosaminuronic acid dehydrogenase [EC:1.1.1.336]	MESYSDLDACPDERLLDGDEFLSHLCKFVIKVLFGITPEPENLFFCFFADLKGFFADLKGFFADLEGFFADLEGFFANLKGFFADLEGFFADLEGFFADLEGFFADLEGFFADLDGLILLVQHLVEFHIHAVQYIPGVIHPLERLLLDVSPDDLKIGVLPCCFFPPDGERFDCNGPSYDIDLVDEIPEILFAPLCDDLDLPGIEILHVPRDIPFKRLVVHTLPIADPLDTPPCNGHKSFHSISLCMADINSFSGPALHPAKVSLDPCLHRKRGCRRQNINPEDKLKMHTMIENLATLIDKRGPIRRIGVVGMGYVGIPAAALFADVPHFEHVYGFQRDSASSGYKINMLNRGESPLKGEEPGLEELLGKVVGAGKFSCTADFSKIAECDAVTLAIQTPF…	+	K02472						0.49878	0.389307	0.212911	0.277983	-0.300382	0.578365	2141.37	2260.21193245046	2080.86417790064	1818.57308188089	2498.63333959323	2725.73962517503	2359.68761002401	1970.66861943193	1416.55383499965
Methanoculleus	meth_00112	hypothetical protein		MLYEESDGNEAGVSFDSSIWVSHILQEKRKNRAQTVQQLLDRIEKDEEVILVSHLVLLEVLEVIRKRITEREPYTELNDEKKKEIMDKIQKKTNVFLRSLSRAHKGA	-							0.902167	0.805433	0.970419	-0.105087	-0.164537	0.0594499	141.784	161.696162485705	144.909437441913	93.7671845094673	129.627351657033	157.916502167305	160.403618737692	74.9991994271994	210.953661206202
Methanoculleus	meth_00113	hypothetical protein		MVILQPGKRWDARDQCESRRPTSGTASGQTPEETWDTREMSVRYPLDEIVAEVTRRWMSTVEPRPWHINRSIDNATLPVSEFSREIEELRKDIQDLRASNAALQARVSTLERKLTREAAADDLWDISDDNLATLEELSGISTPPGRLPEEDPFGALKGLLSEYSDETVDSVELVDAVRGK	-							0.0193574	0.111164	0.586834	-1.25771	-0.795395	-0.462315	339.124	176.717117470716	268.612615745985	181.793520987743	226.186501360742	409.910920519388	451.135177699759	347.84111458477	650.792044821133
Methanoculleus	meth_00114	hypothetical protein		MKSIFDVFNEGFEEITRMVGQGNYKGSFVYSSNLTLFSTLLDYEDGILISELLEGVFSQVGPFAEELNPEEIGSINEQLAAQMKIIAGSYRAEDKNILYQALRDLRSIATKFQIKCMRSRPIKVQRQTRLNIGDKFY	-							0.684719	0.355341	0.841608	-0.304121	-0.549041	0.24492	158.328	125.469153404209	171.417261364214	89.3020804852069	121.690983188236	222.59506954434	219.301822492938	99.5679026878337	217.282271042388
Methanoculleus	meth_00115	hypothetical protein		MKRLLRSDQTLFRDPDVFEFTDRLSDHLHHRDTLVRELLEKVPGDNGLKDATAGTCSERTIWSLNVLMSHWGRDSPEQFKDTMFMFVNPYTGVTKNNLYRQGSK	-							0.718432	0.417036	0.867993	0.338558	0.606753	-0.268195	27.7459	35.3434234941433	37.9945476219649	28.7042401559594	15.8727369375959	30.2393302022499	20.0504523422115	28.4479721965239	25.3144393447443
Methanoculleus	meth_00116	hypothetical protein		MADFVQKTVNKTALRDLTVPIADVTSFNTLVDMVIADNPFGCVEYTTKAGETIAPVIKNREHYTAKVNFLNGEGKKVGTVSLQSPTIAAFEANAAEALDNTALATAMGGVAERNFAGESYYAQLKCHDPSGDDYYVTFTRKTVRVSSYQDDAIRTAVETWADAVPALA	-				Up	Up		0.00282777	0.000228785	0.915228	-2.0262	-2.18898	0.162774	963.39	420.586739580305	421.474400364588	89.9399524886727	1883.56478326138	1099.53564540959	1263.17849755932	1651.27547704368	877.567230617801
Methanoculleus	meth_00117	hypothetical protein		MTDDYRVDGRGYQPDFIGEGKLSSILCYNPYGQPFSLRHPIALREGYQDDRGEDHPGLVYETNRDVKWICRMLRQMEAQDEEFESRLRALEGWRAEKAGEEKRVSTISAGAGGVVGGVVAVLVKVLGGG	+							0.754651	0.279135	0.709281	-0.227723	-0.587581	0.359858	98.2015	76.8719460997616	94.5445719895407	67.614432367371	170.631922079156	86.518083634215	102.758568253834	108.619530204909	78.0528546462948
Methanoculleus	meth_00118	hypothetical protein		MRLWVFCIARSHKHQVRCRCLNTSLNLSKFIVTGNYLRIVWVYLSILLAVGITQRKTLILPKYRLKYLVFCLLSITALALWALGLLTWPTSGLMLLLLVALAVVFAHSSRGSLIWPCSLILHDVSSHIEANEPEKAEQILHRYKWCFLDPTEKYSYHLKQAVIASTKDDVRRAIELLDRIDISTLNSDEKTSFELLRAGYFTRLGDHKKALQIIERFSNPSDKYSLQISLIRALAAEFEGNLTKSSEILLDAITIASDRSVNSDYQCALNNLGRIRKIEGNYTDSLNYYRKALELAKRLDDKPSMHIAYQNVIHTLVLLHKQDEVRRLISEYKSMVDFANPCDLLEYYNFLVEYYRQSNNRNKLFEVIDEGRERIYPLISRKEQIVCDISQLRMRWNGG…	+							0.102462	0.0225955	0.882343	0.975736	1.16148	-0.185747	362.39	614.091983210739	490.394742562571	519.865682824597	179.891018626087	315.83300433461	229.327048664044	138.36059204673	411.359639352094
Methanoculleus	meth_00119	hypothetical protein		MNSVHGDPEVANPFSTGGGGGAFEHLIGVSYLVTLLAGDIPRGLDWGTCTRVGFQQRWEGGVLDDIVVTSSNGQKERRLALQIKHDLTFSDAPSNKKFARVVDDCWKAFTGAYGWQFNPETDRIGIGIGVYQTDVDRHLRPVLEQARTSRDSEEFFRKISTPGFSHKKKREYVDIFENLLTKAKGSPITRTELWKFLRCLVVLHFDIEHAGSRDAA	+							0.63042	0.163388	0.656236	0.230834	0.521767	-0.290933	194.401	208.526198615445	235.91963290848	241.753489313524	175.922834391688	137.756948699138	165.416231823245	192.670357149185	197.241673227799
Methanoculleus	meth_00120	hypothetical protein		MQKILGEIQLIPEIDAMIKNNSSYPLSVYRFCILCRICHSSSQDIKE	-							0.984365	0.597419	0.784153	0.0425978	0.702763	-0.660165	8.33071	12.3701982229501	8.83594130743371	8.29233604505493	5.29091231253198	4.19990697253471	8.77207289971753	5.17235858118616	13.7119879784031
Methanoculleus	meth_00121	hypothetical protein		MENDFQRGTFGYSTAPLRCILIDGLDWAGIDQDKKRILNDIILAVQRYNEEHKKRGGVGEYCWKLVFTVRKESAETIVKHLSLRKNLADRTISFYEVGPLTEEEVATVVDQFPKLRSLASEGHLNDILSRPLVLDILTLPGISLSLKEAPSVLTESWLLDLFWEEIVRLAEGARHGRGTPDQRARFVAALAQQSTLSGEHLQDDPLYSEAIAGLISDRIITREKGEIRFVHEAYGEWTIVKMLISHRNVPGFLNSCNESLTLVRPFRLYASHLLEVERAPEFWAELLDSLEQQEGSLSPRWYQDALGVPPLLAAPG	+							0.487041	0.157242	0.0763014	-0.342838	0.569635	-0.912473	195.07	187.320144518959	229.734473993276	202.843297102113	141.53190436023	150.356669616743	125.315327138822	213.359791473929	310.101881973117
Methanoculleus	meth_00122	hypothetical protein		MHWGYPLSSPLQDEILPKIGPYLLERNGYLLSKFLKVMRTAHVKPDPVLSSLFSHLPAAEAEKYEALCTVPIHEQWAPTLKWLLFRPDSIRGEVLVEFSEIAKIWMKDRRNLELRREVAEFCFKIWENPPSERCDKETKKSIIEAILWASDCMPDEVDKFVRWNEPIRADLRDVILTYGWLPLCRDLPKTAVEIISKILCREIKPDPYGGHYHILSDYGIRWTEWNPPTRIKGPFLALLRLHPDEGLALIHNIVNHATQFWKIHEEQVERRHPLPQKIHLESGEKNVWGDCRVYCWCRFSSAAPSALTCALMALEYQMQEEIKGGRDAKELFETVLRDTCSVAIVGVCTSVGLAHWKTCPELLVPLLENPAFLEMDSYRYVQDMQEETHIEISSKYLSW…	+							0.540503	0.829967	0.539791	-0.377513	0.125852	-0.503365	303.816	335.762523194361	294.236845537542	244.304977327388	203.700124032481	308.273171784048	288.22525241929	227.583777572191	528.438921321536
Methanoculleus	meth_00123	hypothetical protein		MKYPFGHARSAARALPVLLTKYPSDKEIREALFGLATHRNNEVRAYLFRALTILWETDQKMVWDCIEEAIALSRGGVGVGGRRHRSFERPLCECSSREVELHFLCSLLFCLPGDARISVIEPRERLVSLLSDLLAFTINNTINTSKNGFKRDSMVFMEWNQMLFPVVANAILRLPEAEVYLALLAPICSNWEKAPELMENLLWGFLLVGLTPECEGRFVDVWHRVGDVVLSSEIYTASSRYLKEDIKNILGLLIFSDRSGILAATVKDWSPPREMTDIIDCWCSTVSSHPECFPRLVNLLRTIGFSYIPSHGINWLYSCIRGSSNPSAMLEQVCRLNTLPELLHNVWAAYHLVIKQDPDLQQKFIYVVDVTAAQGAPIALQLQRKIEEDIRRGG	+							0.596124	0.769645	0.544563	-0.302945	0.153694	-0.45664	171.521	131.654252515684	219.131344424356	153.727152835249	148.145544750895	146.156762644208	159.150465466304	164.222384952661	249.98008852935
Methanoculleus	meth_00124	hypothetical protein		MDEDSKIQLKHAAVSAKNVLFSSIPICGTILDEVLFEYRSRVKQERLNRFVEELEKYLRSMCSGDIDREHLESEEFGDIFESILRRVVNTASEEKMHRFKKILLNEMAHTYTSDFKETFLDIVSRINEDQILILNHFREVQDRESEGNSDQRVVDGEGAKVSLKNKANLLGFDEAEYSFMSRI	-							0.0563389	0.0244203	0.989621	1.19801	1.22248	-0.0244673	97.8829	125.469153404209	212.062591378409	118.644192644632	55.5545792815858	70.5584371385831	68.923429926352	40.0857790041928	91.7648426246979
Methanoculleus	meth_00125	hypothetical protein		MVPAFLIVYGEMASIVSFLFSGIVFAALVYPLSFIVRRPGSRLEKTLWEQWDGPPSTRVMRWRDNTFSISLKTELHKAVRDYCGLTLSNLDDEQNDPHGADKKIGDAFIQVKHLVYHNDPEGMWRKYNAEYGFNRNLLGCKYLWIALSVVGVIICGSCWHFTGNSAYSVGLLINLTILAIAVVLTKCILPKTVRDPAEYYASSVWHSFLNIVKRNRV	-							0.838257	0.0749013	0.334445	0.173315	1.03016	-0.856849	75.6427	84.8242163859438	121.052395911842	85.4748484644123	39.6818423439898	51.2388650649234	51.3792841269169	49.1374065212686	122.353123499597
Methanoculleus	meth_00126	hypothetical protein		MADTLFTSGLKSLKDKNLPKDIRSALKELRQGFPSLRIEAYSWLGFVLVPLKVQVNLPTRGTADNVDIRNTEPVFLLFDKEQYPLRAPLVFSNRLSFPKDRLPHLNPHPKDLPANFCLYRGSLDAWFLEHSLIELVDKAKSWLEDAAGGNLMRDSDRFEVTRIDDMYGFNTFEYSKFESFVREFWKNRGGCGGFKFLRYQVPDLDPQLEEKGYTINFECQVSEENIGADTESVRKLNLLIDEYSVTLPRARLLSSSGGYRSYGLLIWPDSDNVSGRYMGTLPDTLDEFIRLADYFGLNITEPLNALFSKELNLSHSVPVTIAIQRPRKLMNHDSEIELLSFLLKFPEGKIADINLVKKETIVKVLGHVNPLTVHRAREISGSHGDADYGRVLFLGCGAV…	-							0.0381668	0.000681992	0.615545	0.982436	1.35953	-0.377097	407.341	451.51223513768	674.182321757192	760.34342813119	277.772896407929	180.595999818992	278.200026248184	263.790287640494	372.333212028947
Methanoculleus	meth_00127	hypothetical protein		MKDHSITYFPVGNGDTTLISLSDGTNILIDCNITRNSKNGNEKESYSVHEHLLEEMGKDGSSNPHLDAFILTHPDEDHCRGFSATFYSGDPSGYGRSHRTDGLIIIDELWFTPRIFPSNDDELSESARDFRKEAERRMKLYRAGDPKSKEPGNRLRIIGYSDNPEMKGLESILTVPGNAINLINGSLKSDFSLFIHAPFKKNTGSEESERNNTSVVFQARFNMPGAENAGLAFFGGDADCGIFRKIVEKSKEEDLQWDLFLAPHHCSWTFFNEQSYEDDPTPEETSIEFLEMHRKGAYIVASCKPVVKGGESPPSYQAAKEHKKQVGEEKFLVTMDHPNEKEPLPIHFIITRMGPQKKDNSATNAIRSSGAVGAVVRTPQTYG	-							0.0667886	0.0162954	0.912456	1.2176	1.37344	-0.155841	120.373	134.305009277744	174.951637887187	266.630497448689	70.1045881410487	72.238399927597	80.201809368846	40.0857790041928	124.462660111659
Methanoculleus	meth_00128	ADP-L-glycero-D-manno-heptose-6-epimerase		MRYIVTGGAGFIGSNLADTLAQHHDVVIIDNLATGRRENIEHLLDHPRVNFIEGSITDLDLLMDTFPGADGIFHQAAIPSVPRPSLSTREIYAGGGVL	+							0.997714	0.751673	0.875259	0.0083971	0.590923	-0.582526	5.86375	13.2537838103037	5.30156478446022	1.91361601039729	1.32272807813299	9.23979533957636	2.50630654277644	3.87926893588962	9.4929147542791
Methanoculleus	meth_00129	hypothetical protein	copB; P-type Cu2+ transporter [EC:7.2.2.9]	MRRLYWCPVLVSCIGVLYWCPVLVSCIGVLYWCPVLVSCIGVLYWCPVLVSCIGVLYWCPVLVSCIGVLYWCPVLVSCIGVLYWCPVLVSCIGVLYWCPYPNVICCLAHSIIVMLYLVTPVSYRSWCLDRYPSGNFTKFPSLFIDGITESSCIWLNSCFKMRNLFSLSGRPGVIFRVHAHSYPRPDPPIHKPLPAPPHRTPPPA	-	K01533						0.358528	0.625915	0.776325	-1.93526	-0.959177	-0.976078	77.2196	83.9406307985902	22.9734473993276	5.74084803119187	15.8727369375959	143.636818460687	58.8982037552463	10.3447171623723	276.349296180125
Methanoculleus	meth_00130	hypothetical protein		MRQDTTGFRQCYRKSLLFRRFKRILAPFTLLFIVQIVLLCFTGIKEITLQNIVFSYITGGYGPGSYFIPIILQHILILPILYFWAIRNPKYFLITTFLVSLVSEYLMITALVPEWAYRLLYVRYLFAGALGVWLAVSKQTIDKRLVIGGLISLIYIVAVNYLNIQFWFLYPAWGSQHAPSYFWPLLIVMIGLMHLPSASKNVVSAVLEQLGQASWHIFLVQMAFFWAFGGAVSHCS	+							0.951228	0.251494	0.514883	0.109814	1.34572	-1.23591	31.5509	74.2211893377008	22.9734473993276	28.7042401559594	2.64545615626599	22.6794976516874	23.8099121563761	7.75853787177924	69.6147081980467
Methanoculleus	meth_00131	hypothetical protein		MKIAHQIIGPGASPFIIAEMSANHNQSLDHALEIVEAAAAAGANALKLQTYTADTMTLDINEGEFFIKDEQSPWAGKSLYNLYNLAHTLWEWHEPIMERARELGMICFSTPFDKSAVDFLESLDVPAYKIASFEIVDLPLIRYIAEQGKPIILSTGMATLAEIDEAVHTIREAGNNQIALLKCTSAYPAPPEEMNLRTIPHLAGAFGVPVGLSDHTLGIATSVAAVALGACIIEKHFTLSRADPGPDNAFSLEPHEFKAMVDAVRETEKALGRVCYEVSEHEIASRVFRRSLFVVKDIEVGEEFTEENVRSIRPGYGLPPKYLPIILGRCAAQRIERGTPMDWDLIL	-							0.246474	0.120428	0.941364	-0.725983	-0.825507	0.0995243	357.02	389.661244022929	187.321955717595	160.743744873372	502.636669690538	445.190139088679	358.40183561703	280.600453029349	531.603226239629
Methanoculleus	meth_00132	Bifunctional polymyxin resistance protein ArnA		MPDLMGGGRISVCSDAGSWSNTYIPELLLDWLADDHKVTWAHDAATLPEGDICFFLSYGRIVGANLLKRHGNNLVVHASDLPKGRGWSPLTWQILKGKNQIPVTLFEAAEAVDSGPIYKQVVLQFSGLELIDELRHAVMRATVDLCNSFVREYPAVITTGVPQQGEPTFYARRRPKDSAIDIEKSIQEQFNLLRTVDNVRYPAWFEFKGRRFTLRIERRDKTCT	-				Up	Up		1.39353e-05	1.06782e-07	0.890534	-1.81687	-1.94788	0.131019	822.25	402.915027833233	297.771222060516	213.049249157565	1051.56882211573	1464.92755202011	1003.77577038196	1079.72985382261	1064.26122078529
Methanoculleus	meth_00133	hypothetical protein		MILPTGLMTATCCWTKISLQICTPVPGRVPEDCRLLLGPEYALLQPVYAELHDRIPPREGPVHRILISFGGADSENLTGRALAAFLSLSHPDIDVDVVIPGSSPYASEIQDQAAGHANIHLHSNLPSLAPLMARAELAIGAAGTISWERLCLGLPALVVTLAENQRPIADGLHRQGLVRWLGHKDEVSEQSIRQALTELIEEGIDKEWSLRCRAAVDGRGVDRTGAVLTITTETPLLVRHARLSDEALLLTWANDPETRQNSFSPDPISAEAHRRWFRSRLRDLDNCRLYVVETKEGIPIGQVRFERQELAWEISYSLAPHFRKRGLGRLLLEAALLEMRSEYPGALVLGKVIPENLSSRKIFESLDFNARSDGGGAYQRVL	-							0.705557	0.405978	0.867993	-0.303421	-0.528856	0.225434	155.625	225.314324775163	78.63987763616	77.8203844228232	183.859202860486	185.635888186034	180.454071079903	120.257337012578	193.022600003675
Methanoculleus	meth_00134	hypothetical protein		MVEGVMIYYQPVGFDAQSFDRSNSLFGVLLPRSTEPGGMERICFGFKSISGCGEAVDCKSLPFDQVTEVTLVLAAYKRDVRTFLGQGTAQGQAAHDVACADRRTSINTDQEGARCTHVISPSAGYRN	+							0.860078	0.875848	0.83789	-0.20699	0.151356	-0.358345	29.081	42.4121081929719	24.7406356608144	20.4119041109044	11.904552703197	33.5992557802777	32.5819850560937	25.8617929059308	41.1359639352094
Methanoculleus	meth_00135	8-amino-3,8-dideoxy-manno-octulosonate cytidylyltransferase	spsF; spore coat polysaccharide biosynthesis protein SpsF	MKIVAIVQARMGSTRLPGKVMMDLLGEPVLVRDVNRLRRSKLLDEIVIATTNLPADDQIVSLCQERGWLYSRGDENDLLDRYYQAARARDADVVVRVTSDCPMIDPEVVDRVIGVFLDLQRVDYVSNTLPPRTFPRGLDTEVMTFEALERAWKEDTDPKLREHVTPYIYQNPDKFQIHGVINDRDLSSHRWTLDTPEDLAFIRAVYEHFGNDHFTKKDVLEYLDKHPEVVSINCDIRQKEI	-	K07257						0.955386	0.58032	0.805847	-0.0538302	-0.365348	0.311518	98.3816	134.305009277744	76.8726893746733	53.5812482911242	125.659167422634	135.237004515618	78.9486560974577	68.5337512007167	113.914977051349
Methanoculleus	meth_00136	UDP-4-amino-4-deoxy-L-arabinose--oxoglutarate aminotransferase		MRFIPYGHQSIDDEDVQSVVEVLKSDWLTTGPTVNQFEQDLAGYVGAQHAVAVNSGISALDIAVQALDLPKGSEIITTPFTFAATSNAILYNGHVPVFADIDPATRNIDPDEIRKRITPKTRAIIYVDYAGHPCAIDEIRDIARDHDLRLIEDACHALGASYKGRKTGTFADMTIFSFHPVKPITTGEGGAVVTDDPELAARLKLLRSHGIDRNVGDMFGEGSQWAYDMVELGRNYRMTDIQAALGVSQLKKIDTFIKRRNDLAAVYEELIGDLPWLETPQCYGDITHGWHLYTVLLKGIKRNDLYRYLHQNNIGANVHYIPIYKFTYYQKLLQIDSRAFPATEDVFDRIITLPLHPAMTEGDLEYISETLKTAGSGL	-							0.415973	0.39289	0.975518	-0.598038	-0.54513	-0.0529081	123.766	147.558793088048	88.3594130743371	50.3918882737953	124.336439344501	176.396092846458	115.290100967716	102.154081978427	185.639221861458
Methanoculleus	meth_00137	hypothetical protein	pseB, wbjB; UDP-N-acetylglucosamine 4,6-dehydratase/5-epimerase [EC:4.2.1.115 5.1.3.-]	MSYFDGKTVLITGGTGSFGKMFTSLLLKEWNPDSVRIYSRGELLQWEMQQKIQDERLRFFIGDVRDKDRLYRAMNDVDIVVHAAALKQVPAAEYNPIEAVKTNIDGASNVINASIDNGVEKVMALSTDKAVHPVNLYGATKMVAEKLFVQGNTYAGGRNTRFACTRYGNVVGSRGSIIPLFLEQRKQGRVTITDERMTRFWLTLEQGARFVAQCIETMRGGEIFVPKIPSMRITDLAKIVAPDCEVEIIGIRPGEKLHEVLLTEDEARHSKDMGDYFIIEPELRFWQKNNGHEGKSLPEGFRYRVRVIQPGLTLTN	-	K15894						0.718432	0.676327	0.999386	-0.286493	-0.285878	-0.000615119	136.807	187.320144518959	74.2219069824431	99.5080325406592	205.022852110614	122.637283598013	112.78379442494	107.326440559613	185.639221861458
Methanoculleus	meth_00138	hypothetical protein		MTILSTPEIAEQGYLITPFLALSGLLFGLYAIIAQILVLEKKTGITGTIWIVAAVLNLGLNIIFVPKIGILGAAATTLVAFALAFVVSMYYSSKYIAFDINASFILKCLVAATIMGAVVVIGGAQMSGGLLGIFLLVGVSALVYGAGLLVLRGFKKEEIRFFRGLLRV	-							0.352884	0.894919	0.572927	-1.01004	-0.14826	-0.86178	29.1982	40.6449370182648	13.2539119611506	14.0331840762468	35.7136581095909	24.3594604407013	15.0378392566586	21.9825239700412	68.5599398920157
Methanoculleus	meth_00139	hypothetical protein		MTEYHQFARRIGLIGATNLLISLSGLILLPILTKTLPIEDYGTYVQITVTIGLFPGVVMLGLPYTMVRFLAAAKSREEIQEGYYSIAGITILSAGLASVALFLLAEPIAVALFDGRTTVTRILALVVFLECMNLLQYNYFRTFQQIKRYSSLLFLKTCLQLISVAALVLAGYGIFGAAVGLLATNLVLFLVMGILIVSEIGVAIPGFRNLREYLSFGIPTVPGNLSSWVVNSSDSMRDRSVPRKCIRGILFSRVQPRAYYQYVHRAAFVYAPGGAFEAL	-							0.994662	0.300681	0.512055	-0.00938388	0.70954	-0.718924	65.9351	92.7764866721261	95.428166120284	43.3752962356719	47.6182108127878	43.679032514361	50.1261308555287	42.6719582947858	111.805440439287
Methanoculleus	meth_00140	Processive diacylglycerol beta-glucosyltransferase		MQLKPRSKNPDLKFVTLQSAIVSPINETYRRYFIREFGSDSVKSDYFICPGEYFKELKEYSNVAKEVVVMGQPRYDILARANEIYDKNKIISDLGLDPNKKIILWCTQTHGQSLDENVSSINAVYSTMASIKSDAQLLIKLHPDEDQNAPLYHENTLYQPKILKRDVDTCAILSICNLMITKNSTTAMEAVILNKPVIILNLSGDPDRVNYVHEGVALGVYDPANLPATVEKLLDDSSILHEKREDYIKKYLYKVDGKATERVVSLIKPLLEEYKC	-				Up			0.0399833	0.272884	0.508502	-2.07683	-1.06026	-1.01657	98.6201	76.8719460997616	33.5765769682481	23.6012641282333	43.6500265783888	63.8385859825276	171.681998180186	41.3788686494893	334.36155301183
Methanoculleus	meth_00141	hypothetical protein		MTSTLENHTWNKEIFDANFNAIFCNEEMHKILKENIGSFDLWFICMNYLLGRYDSLRNQKNPAIFKPKGKIYYLNKLFLKIKPSIETWINPELKKNRCRDLDVLFISRDRFIEVNDGNATYKSDYLFHSVIQVIVKNYPSVKTALLCNTDAPQDMNIVGYNIFRFVRPFDFFKSLFYSLKKIIQWKVVQKMNPALGGNESGFDYPYLNVNSFFLSEYYSTYF	-							0.614539	0.75684	0.546838	-0.625676	0.352301	-0.977977	73.5466	136.072180452452	35.3437652297348	38.2723202079458	14.5500088594629	71.39841853309	77.6955028260695	33.6203307777101	181.420148637334
Methanoculleus	meth_00142	hypothetical protein		MFEVKARYPTNIPDFFSNGKYSKMFLTIGFLLIVHNFITLYFHQPQGYVVDIYSALPLSFYGASILCYLISSVVLLSDRGIIRKAGILLLVLNHLTILSIPCMLGYYSMGRADDMSYIGEYVHISKTGAIDGWDIYPGSLILGAALSIVSGLPANGAAFVMPVVFSFIFIGGLFLCCRLFLEEEKLVSIALLSSFILYLGPYNFLNVPHALFFAYMPLFIFILSWYIKRPKFTTAALVIIPTVLVPFMHPFIVLFVVALLLVLVLFGGILNRLIHGDYWRATRPLVVLITGFFSWFIYCGTLLGSFRVSYRSYLQRTTEPVLLETADKLARINVDLFKMTKLLFVYYSRYFIPLIIISIALILVYLKRDKISQFLKSRTHFFLIFYIMFLVAEAVLFLN…	-							0.504936	0.988756	0.617408	-0.572647	0.0137224	-0.586369	186.964	273.027946492257	147.560219834143	81.6476164436178	187.827387094885	187.315850975048	121.555867324657	108.619530204909	388.154736619412
Methanoculleus	meth_00143	D-inositol-3-phosphate glycosyltransferase		MGEYREGDHGCVKRFWDEIMMKIALITNYWKNSDGGGIKTYLVNLVDALQDKGADVSVLFRWGDDPEHFCGGRNKVAFSLACYRHLQKIHPEVIHSQGAWYCLLPGVLYKKLHGCTLVHTFHTEPDRGLPLPARIFFQTLLNACDCVTFVSKRLQERVCEVDDLSFSKSAITYAGVRATEVTGAEVERFREQYGISEDAVVLLAQAMTAHPLKAEGLKLLIRAVRTLRETYPDIVLIATREGKCSDEVKAFAREMGVEEQVVFTGDVEDPFVPLEMCDLYTHITLGDGLPLALLEAMAMGKPIVATSVGGIPEAITDGESGLLVAPDAEQVAEKIDLLLQDREYAEQLGRCAKRTVEERFTWEQAAERFLQCYVDHEDAHKVQGPARKPSSEPQQ	-				Up	Up		0.0086315	0.0011207	0.930346	-1.7123	-1.8481	0.135798	1306.37	911.860326148896	425.008776887561	204.119041109044	2686.46072668811	1568.24526354446	1290.74786952986	1624.12059449246	1740.36770495117
Methanoculleus	meth_00144	D-inositol-3-phosphate glycosyltransferase		MPEKNLLVISNNFPNEDNTFVGDIFVKEQINYLRHYFDNVYVISSVAYGMERLRKTEHSDYQFDNVQVFFPKYVNNPLFWYYGRSLWVNLEARAVMSLIERENLHFDLIHAHFTWPSGAVAVALKQKYSIPVVITEHTSSTFTKAIETQDKIFTDTWSKADKIIRVKQGDVSAFSRVNIPLQNVIPIPNGYDSKKFHPTDTQRCRETLHLPLDKKLILNVGNLYGEVKGHKYLIEAISHVVTKRKDILCLIIGAGKLRTALERQIRSLGLEDYVVLAGGKPHDEIPLWMNACDLFVLPSLNEGNPTVLPEALGCGKPFVGTKVGGVPEVITSDAYGLLVEPADPEDLAEKILVALDREWDREAILAYAERYTWENIAKGIMGV	-							0.42301	0.493828	0.922578	-0.780108	-0.591874	-0.188234	474.158	732.492451916119	197.041491155772	109.713984596111	542.318512034528	556.907664558102	466.173016956417	234.049225798674	954.565316958064
Methanoculleus	meth_00145	hypothetical protein		MFRKGLFILAHQCGDTSFYPAYKKLVRNQWKPYDELKRDQEKQLRYLIEYSYENVPYYRNLFKGLGLLPGDIRTIEDLEKLPILTKDIIKEHWEGFKPVNLSSMKYYNQATGGSTGTPMQYRLSKHDRFLSGALLYRGWGYGGFELGDKMVFLAGSSLDVGIKSSLGKKVHEIARNIRKLSSFDMGEHEMREYAGVLNSFKPRFIRGYASSIYFFARWLEENQISVPSPESVFTTAEKLFPHMRETIGDVFACEVYDNYGLNDGGISAYECPEHAGLHIDTERSIMEVVSSDGLQITEGQGQILATSLNNYAMPFIRYGTGDEGHLLEGHCSCGRSYPLLKEVLGRQSEMLLTPEGKYIHGQFIPRTIREISNVKEFQVKQTAIDCLVFNIVPAPGFDE…	-							0.989172	0.912329	0.947677	-0.0197977	0.105029	-0.124827	562.085	1151.31202032172	361.389999474039	213.687121161031	555.545792815858	611.506455201054	437.350491714488	236.635405089267	929.25087761332
Methanoculleus	meth_00146	UDP-N-acetyl-D-mannosamine dehydrogenase	wbpA; UDP-N-acetyl-D-glucosamine dehydrogenase [EC:1.1.1.136]	MSAAVYAGSPVDHRSGHAVTRPHCFIETSGEINEFMKMHVVNLAEKGLRQVGKRLYGAKVVVMGLAYKKNINDPRESPAIKIIEEFANLGADVRVYDPFVPSIRTKAGVFTSAGSVEEALSGAECAVSLVDHDAFWGISVETVKGLMASQVVVDGKNLFAGGEGIVYLGLETVRGNYVP	-	K13015						0.872021	0.324867	0.419713	0.138122	-0.597333	0.735455	423.253	609.674055273971	311.90872815241	164.570976894167	732.791355285679	456.109897217269	453.641484242535	298.703708063501	358.621224050544
Methanoculleus	meth_00147	hypothetical protein	K09726; uncharacterized protein	MKNTWGLRRSVRVVVDINHPGHVHYFKNFIWEMQKKGHGVLVTASEKDISYSLLDRYNIPYVKLGSYGAKISSKAFNIPLLDYRMYNAVKKFDPDIFLGFGSIRASHVAKLLRKPCVAFDDSEPSPLEHLLYVPFTDVILTPPCFKKDFGDKHLRFNGYIELSYLHKNRFRPNPDVLEGIGEKPGSKFALMRFVSWNAMHDVGKKGFDNTTKIEAVRKIEEIMPVYISSEGRLPTELEENRIRISPEKIHDILSYAHIFVGDSQTMTTEAALLGTPAVRCNTFVGKNDMGNFKELESEYGLIFNYTDPNAAICKAVELCNTADLKQEWEKKRKKILADKIDVTAFMIWFIENYPRSFMEMKEHPAVQYSCASISGDVL	-	K09726						0.997989	0.931109	0.967707	-0.00245308	0.0826142	-0.0850673	278.238	565.494775906292	182.020390933134	105.248880571851	272.481984095397	293.99348807743	238.099121563761	131.895143820247	436.674078696838
Methanoculleus	meth_00148	hypothetical protein		MVLDKIGFTEEEFKEIISLPQKTFLDYPTSYSLIKTLKWPIKLACSMNLIPKIFYEKYLGAQT	-							0.869095	0.72404	0.946875	-0.269415	-0.455819	0.186404	27.0074	33.5762523194361	24.7406356608144	10.2059520554522	15.8727369375959	54.5987906429512	22.5567588849879	3.87926893588962	50.6288786894885
Methanoculleus	meth_00149	hypothetical protein		MNFRTEGIQPLKWSYMDGRYVRSVQEQYGHRPLATYPNLTIPDMIYFSLVKGIRTVPLLAYMNYSKEETKDILKREVDWTDYGGHHFESLYTRFVITDILWNKFRIDKRKIQLSAAVRSGKANPGCSTRDPEDSPERGSEGHEGGP	-							0.664792	0.359346	0.860618	-0.390459	-0.657846	0.267387	103.078	142.257279563927	46.8304889293986	50.3918882737953	117.722798953837	153.71659519477	105.26487479661	60.7752133289374	147.667562844341
Methanoculleus	meth_00150	hypothetical protein		MNSKIRWSLGVGNRCPQERALDVAELLEVDRNPLEVNLEAFRTAFFMLDTEASEFHPLSR	+							0.761437	0.643914	0.580658	-0.351677	0.446601	-0.798277	22.1721	36.2270090814968	16.788288484124	15.9468000866441	15.8727369375959	19.3195720736597	15.0378392566586	18.1032550341516	40.0811956291784
Methanoculleus	meth_00151	hypothetical protein		MVVPAYNEEELIGEVLDGIPDYVAKVYAVNDGSSDRTGEIIEDYARRDPRVVPIHHSPNRGVGAAITSGYKRAVADGMEIAAVMAGDNQMDPGYLPALLDPIVEGRADYTKGNRLINEAYRKGMPAWRSFGNSLLTFLTKIASGYWQMMDPQNGYTAISVKALAELPLDSIYQGYGYCNNLLVWLNIHNMTVRDVAIPARYGREKSKIRYSTYIPRVSRLLLSNFLFRLKTKYIQMGFHPLAFFYAAGAVLTPIGMIGGLVTLWEKFAMGYPVLFVHGVLSFLVFMMGMQFLFFAMLFDMQAGAQICGGQ	-							0.670842	0.214818	0.695503	-0.369557	-0.832583	0.463026	2138.37	3212.71719561762	706.875304594697	777.565972224766	3470.83847702098	2037.79486307384	2855.93630549375	2193.08003842293	1852.17314539045
Methanoculleus	meth_00152	hypothetical protein		MLELRPPGPSHFAPPVLKLRFSHLTVLMLLPSRQSHSRTVALCTYRCSSSGPWAHRTLHLSVLKLRFSRTVAFHRNVALWRLPDDPAFRHTHDAARHPPAPLPPGEPLPRRAGGLFSPRSPLEDDDAPLLVDALVGVRRAVRTLVAMPAYNEEAYIAKTVLGARRHADAVLVVDDGSTDDTVAIAEALGAIVVRHTTNKGYGGALQTIFSTARGMGVEELVIIDADGQHDPGDIPRLLSESGPGRMRSSRPPGRRARLAPTGDGRSRRSTRATSPPAQIS	-							0.762206	0.247824	0.659225	-0.249344	-0.707624	0.45828	855.969	1137.17465092406	472.722859947703	389.101922114116	1546.26912333747	628.306083091192	1090.24334610775	971.110323617702	612.820385804017
Methanoculleus	meth_00153	hypothetical protein		MSATGATSIGNIEVAGDKPFGDAGGEGDCSDRGRLPEADVAEDADAFFRLEDLSEHDPERLFVVGGDVVFDP	-				Down	Down		0.000331188	0.000137545	0.926713	1.79389	1.68355	0.110338	821.26	800.528542142345	1413.75060918939	2154.73162770735	544.963968190794	446.030120483186	369.680215059524	456.460644789679	383.935663395288
Methanoculleus	meth_00154	hypothetical protein		MIWRLHLLPGAERKLNKLPDLDAQRIKDELDALADEPYPRLYAKKLKGHPNSPLYSFRVGQYAGSFLCSRTM	-				Down	Down		0.00133315	0.000176487	0.975938	1.74658	1.78995	-0.0433634	604.943	538.103622698331	1039.99029188495	1673.77613709416	384.913870736701	280.553785765319	275.693719705408	365.944369618921	280.568369404249
Methanoculleus	meth_00155	hypothetical protein		MATTIQLQPETKSRLDTLKTHPRESYDETLNRILDAFFDPEPLSEETLQEIEESIADMRAGRGRPFEEYARERGLK	-							0.286004	0.189197	0.982191	0.644718	0.677304	-0.0325861	1039.49	721.889424867876	1164.57706431976	2165.57545176627	857.127794630181	669.465171422033	1008.78838346752	902.576572416986	825.883583622281
Methanoculleus	meth_00156	hypothetical protein		MQSVTELRLFASPDERRLLFATMERYNAACNAASPVAFSEGQFSDRGLQARRYHRIRGTFGLSAQMTLLALRKVAGSYRSTREAIKEQNKMLAALGKLLKSLTEISFREHGAICYDARVLSLGRNRVSIWTLDGRINLRCSRRSSNDKSPV	+							0.687529	0.0706254	0.441163	-0.217839	-0.71635	0.498511	200.507	200.573928329263	131.655525480762	137.142480745139	269.836527939131	247.794511379548	253.13696082042	200.428895020964	163.489087434807
Methanoculleus	meth_00157	hypothetical protein	K07075; uncharacterized protein	MKEYQSIKSQVLALLEREAPVLRERYGIKTIGIFGSVSRGEDTPESDLDVIYSFRPEMDTYDNLLDLGDFLEDLFQRKVDLVPEEWMSERFRASVMTEAIFCARERGTA	+	K07075						0.00350518	0.577292	0.0548346	1.22988	0.24241	0.987469	171.861	182.018630994838	255.358703784834	208.584145133305	166.663737844757	198.235609103638	180.454071079903	91.8093648160544	91.7648426246979
Methanoculleus	meth_00158	hypothetical protein		MTRLRSYLTDIYEQSENIMKATGRMRSAWEMHCTTLVSSDFLRLSAKRQSMFRTIFETNTRIFPGERYQDSATG	+							0.417033	0.32693	0.144539	0.82103	-0.806022	1.62705	29.836	37.994180256204	27.3914180530445	11.4816960623837	30.4227457970589	56.2787534319651	46.3666710413641	12.9308964529654	15.8215245904652
Methanoculleus	meth_00159	hypothetical protein		MAKLPEGTTPSAIFFRQSTYVIDAMNATKRIIVREEVWAALSGMREPGMTFSELIEEMIEHEKKRRLVEDIRRIQETEGLVEISR	-					Up		0.952109	0.0121497	0.0862293	-0.0624829	-1.50797	1.44548	60.6001	56.5494775906292	26.5078239223011	24.239136131699	70.1045881410487	135.237004515618	97.745955168281	37.4995997135997	36.9168907110854
Methanoculleus	meth_00160	hypothetical protein		MSAGAGDPTSGVCETRSGAHMPEISKNIRPIAEPTASCGSPGCNVGCNTGAKVQTTPPVNPSDYIPLPVEKDEPCHACGRRPTSSMKRGGEKKCLCYDCLRAAKRSRVQPLPGVLDHRTFTRTKVELGRCDICGEKRAVYRSRETRTSICDQCYARLVREWNGQAGVR	-							0.0413522	0.0165963	0.984623	-1.27772	-1.3089	0.0311846	145.203	114.866126355966	72.4547187209564	41.4616802252746	133.595535891432	251.154436957576	179.200917808515	215.945970764522	152.941404374497
Methanoculleus	meth_00161	hypothetical protein		MQHLAGLLPREEPPRRKNGPGIDLAAWLAEHGIAVRSTRPWQGGTLFTLAECPFSPAHKDGAFAVQFANGAVFAGCHHQTCGGGAQRWPELRGMCEPREKQKRKREEAPALPPAPVEDEHRERALAILQNGDPLAFLLDTFNKSHVGDRTVAECLTMSLASQSVENTNGLHVAVSGNSGKGKTHACTTMQNLIPDAYKLKGTVSNKALYYDDDLRAGTVLLFDDVSLSDDLQEVLKSATANFREPIEHRTLTTERKLRVCTIPERCVWWLAKVEDIGDDQVMNRMLTAWIDDSVDQDKRVLEHMKETEAAGKSPAEDDVLTCRAIWEVIKEEVLSVRIPFARRIGFSTAQNRRNPGMLFDLIKCRARLFFLQRDRDGDGAVIAREEDFAAAANLYSALN…	-					Up	Down	0.232463	0.00150233	9.86971e-05	0.97619	-2.02428	3.00047	559.304	572.563460605121	151.094596357116	104.611008568385	787.023206489132	1501.0467519839	1077.71181339387	130.602054174951	149.777099456404
Methanoculleus	meth_00162	hypothetical protein		MSEEIRRAVALLDGGVIEVRVLADGATHSGYFDDHELLAEQVEALDADASVAGIYVTLNDVNPALLARRANRIKMRLSRKDATTADADITRRRWFPVDIDPVRPSGVSSTDAEHAAALNAAERIAAYLAEQGFPAPIRADSGNGAHLLYRIDLANDAEATVLVKGCLTTLDALFSNDAITVDTANHNAARIWKLIRHTVPEG	-					Up	Down	0.868742	0.00101254	0.0241733	-0.188073	-2.29743	2.10936	212.714	159.045405723645	66.2695598057528	29.9799841628909	391.527511127366	310.793115967568	550.134286139428	153.877667790288	40.0811956291784
Methanoculleus	meth_00163	hypothetical protein		MMEPGTLACTAMGGLIVHVEAERYRIAPEDVRSLIFSGRPAPVTCERVQRRGGTIIGEVTIEGHAAVNPAGRAMMLHTRAGSYIIPLVSLQRVARGEAISAPLFPLIGVGLYE	-			-	Up	Up		1.2937e-05	1.28019e-06	0.981112	-2.6735	-2.6324	-0.0411002	195.317	68.9196758135794	50.3648654523721	17.8604160970414	272.481984095397	254.514362535603	318.300930932607	377.58217642659	202.515514757954
Methanoculleus	meth_00164	hypothetical protein		MQHDTRPPGGGGTEPKTRGGSPDPKCHHALRQAATGTSAPEEINVSPVPLFLVPRVVADEIRRHGRAVREINIRRTRNHQYTITVGRGRP	-					Up	Down	0.593183	0.000907083	0.00164057	0.516436	-2.13276	2.6492	48.6959	37.994180256204	16.788288484124	12.1195680658495	99.2046058599746	90.7179906067497	101.505414982446	20.6894343247447	10.5476830603101
Methanoculleus	meth_00165	ORC1-type DNA replication protein 2	cdc6A; archaeal cell division control protein 6	MTHSPLLRSDQTLFRDPDVFEPAFVPDHLHHRDAQVQELAFLLQGAGPRNAVLRGPPGTGKTTTVRRAFSELTGEFIPVYINCRHDHTPLAVYRSIFEQVCGCPAPPAGRYLDEIKRGIAARLRDEKAALVVCLDDADELIAAGTYNTFLYQILRLYERWNVKKPGVFAVTSNLALNLYAEADASVRSVFHPAEIPFLPYTKVEIREILTDRARQGLYPRVISKVLLDRIATIAAGEQDVRVGIDLVRGAVQRAERDGRRRVTPGDLAAAARAVTAPALQAKTARLSDDERALLLRIAETSVEGAGMAVGTVFEAAQDYHAIGRTACHEHLNALAKAGIIDLVPGTGRGRERAIRLRYDPDDVAATCTAAKKPGSIVNPDQAGIRDSRPVL	-	K10725				Up	Down	0.0592947	0.000179886	3.19829e-07	1.03921	-1.6865	2.72571	564.76	469.183946884752	277.448557053418	248.132209348182	941.782391630692	1085.25596170297	1172.95146201937	226.290687926895	97.038684154853
Methanoculleus	meth_00166	hypothetical protein		MPSPADPIVVCHIPGMPGRQELPTMADFVQTTVNRTALRDLTVPIADVTSFNTLVESVIEDNPFGCVGYTTKAGETVPPIIKNREHYTAKVNFVNGEGKKVGTVSLQSPTIAAFEANAAEVMDNAALATAMGGVAERNFTGESYYAQLKCHDPSGDDYYVTFTRRTVRLSSYQDDAIRDAVETWADEVPELA	-				Up	Up		0.00183706	1.11239e-05	0.687669	-2.00844	-2.45161	0.443171	836.94	468.300361297398	127.237554827045	136.504608741673	1743.35560697929	1276.77171965055	981.219011496975	1128.86726034388	833.266961764498
Methanoculleus	meth_00167	hypothetical protein		MTEEKTTRGLVYETNRDVKWICKMLQRMEAQDEEFEARIRALEGWRAEKAGEERRVSTISAGAGGVVGGVVAVIVKVLGGG	+					Up	Down	0.574819	0.0164064	0.0174217	0.598788	-1.77375	2.37254	33.8592	28.2747387953146	17.6718826148674	10.2059520554522	58.2000354378518	67.1985115605553	65.1639701121873	5.17235858118616	18.9858295085582
Methanoculleus	meth_00168	ADP-L-glycero-D-manno-heptose-6-epimerase	galE, GALE; UDP-glucose 4-epimerase [EC:5.1.3.2]	MRYIVTGGAGFIGSNLADTLAQNHDVVIIDNLATGRRVNIESR	+	K01784						0.699542	0.973687	0.782962	-0.543814	0.0461161	-0.58993	12.9153	15.0209549850109	15.9046943533807	4.46510402426035	5.29091231253198	13.4397023121111	15.0378392566586	19.3963446794481	14.7667562844341
Methanoculleus	meth_00169	hypothetical protein		MDEELKLEEHIAFVILLVVLPSIYYHSIDVSPSAFGAIATSFSCGISNSFLNLDFSNTSCSRQVQLYSA	+							0.48055	0.752739	0.811654	0.833046	0.340904	0.492142	15.1121	30.0419099700218	13.2539119611506	12.7574400693153	15.8727369375959	16.7996278901388	11.278379442494	10.3447171623723	10.5476830603101
Methanoculleus	meth_00170	hypothetical protein		MIAGTEDCSKAICTVTFALFLLCLYTFYQYFSMMLNIVDPQKLGKLLKTKCIDLVDSEKPKELREAVSSMGEIAIKSLQRKEIATTLVYTGYIEDILSTVIEITPEIGKSKDTTVDAIRALLEQYQKIADEAMLREENQIIVDTSERLFYSPFHQKGVPEQICLHRNFSNMVTGCRKIDRKGSVRSNRNSSPLVASRSRCKLWYVHR	+							0.945414	0.990374	0.963548	-0.113192	0.0170083	-0.1302	37.3703	67.1525046388722	33.5765769682481	10.2059520554522	18.5181930938619	58.7986976154859	31.3288317847055	12.9308964529654	66.4504032799537
Methanoculleus	meth_00171	hypothetical protein		MDMLLLYTTSFVIPDILKDDDQFSEYSRRNRRLQQEVEFQLPKEFTDSSKFREQLKDYEGFISKCISEEHTDEFNETFDSITTRLSTYIYNLRIHKLFFQIGGHLLYVQDKHGTGYVKFIYELWYHTQPKNVPVRVITLNETPVAFEPLWLTQLYIYGGTNSVAWTLRFFHYDGFNSISGYITRYYILCMSKCVELGRKIALPDLKGLEKYATEEDNLPLETWYRLLIDINNEYDDIYSHIDALIGDSSTYDPLFNSPADDVLKKTKEYFEELQQESKNVIHFLEGVLPIDEQKLQGFIQGIIAGYDRSKDVGSYIEPQRYTDSEHSSLSFIPIYRKTSIPKSWFITISDRLVSGEFHFGRSIAIGEIQYLIKTILSNDRIERRDFDKSGNVLYTCIQQ…	+					Down		0.118675	0.00474462	0.612697	1.23589	1.85111	-0.615216	299.091	812.015154777941	374.643911435189	347.640241888841	97.8818777818416	152.876613800263	174.188304722962	68.5337512007167	364.94983388673
Methanoculleus	meth_00172	hypothetical protein	K07493; putative transposase	MDTVRSSVSISWIANEKAIGSTTSRCSRSVVSAEYNWSSQMGTPEFKTLSVERFWAPAGRCVIHLHRIIQSKGIKKGDAKTVAAIVRTGIQGDITALNDAIETLEDMGYMSAASSLERFSTDLLNYRAFPEEHWRRIRTTNMLERVNREIKRRVRSVGAFPSENSAMRLIGSILIDINEEWVCGRRYLIMPPPVDEGDLSDRECSLVGE	-	K07493						0.744615	0.45421	0.875924	-0.231572	-0.41619	0.184617	169.979	218.245640076335	126.353960696302	91.85356849907	222.218317126343	167.996278901388	191.732450522397	204.308163956853	137.119879784031
Methanoculleus	meth_00173	hypothetical protein	K07493; putative transposase	MISSFLKPEFREKPFQTIVFERYSRVERALILVITESYVKGVSTRNIKTMMKHFGITNICPDTVSRMTKELDDIVHEFRTRPIEQPFPYLVVDATYLKVRRGARVVSQASSHYRGHPPGWIP	-	K07493													r :0	r :0	r :0	r :0	r :0	r :0	r :0	r :0
Methanoculleus	meth_00174	hypothetical protein		MDLYELAQDYLSDPSGALQTLLATFLNMVMLCEAEIQAGAGYYERSEHRTATRNGYTERGLKTRFGDIKLFKT	-							0.96342	0.795311	0.863132	-0.32203	1.29221	-1.61424	294.048	280.096631191085	0	769.273636179711	0	428.39051119854	0	459.046824080272	415.578712576218
Methanoculleus	meth_00175	hypothetical protein		MPQLLRQWYADQDGNCSQCASWTNDGAIGDWRKEHWDNYDRGFFIKLKDWEYEREQRLLLSSALDTYKMPETRKLTYKFEDLEAIIFGMRMRVEDKVKIKEIIDSKCKENNRNNFDFYQADYSS	-							0.869095	0.622875	0.893088	0.349917	0.800642	-0.450724	29.6672	79.5227028618223	16.788288484124	17.2225440935756	3.96818423439898	36.9591813583054	23.8099121563761	0	59.0670251377366
Methanoculleus	meth_00176	hypothetical protein		MKGYDRIPIAKRNWFAIITDFPNDYLNEVVKTSSIPKATSHALWMIALMLRFGRIMETGIRAYA	-							0.843956	0.933083	0.859994	-0.511548	0.194283	-0.705831	6.35279	11.4866126355966	5.30156478446022	1.27574400693153	7.93636846879797	1.67996278901388	6.26576635694109	0	16.8762928964962
Methanoculleus	meth_00177	hypothetical protein		MEGFREYFWSGDLVVWKNLLRHYLLCLEHVCLLAYLKEELFTPEDIPVFLEEEELPTEQYKQMFREICGRFFEIEGVNDYLEFLDSSPRKISREELYHHLRSMHLLAFDIITEIYRERYELQPERSISYSAHSSRLKQSVEAWRKIGNDEEYLRKIRDFPSRSIELEAYERIRQNTNR	-							0.751168	0.240693	0.25584	-0.447435	1.26556	-1.71299	31.5132	73.3376037503473	19.4390708763542	15.9468000866441	6.61364039066497	13.4397023121111	25.0630654277644	18.1032550341516	80.1623912583568
Methanoculleus	meth_00178	hypothetical protein		MESIHSDRPPLFGFKYPRDVQFPHNVSCLRQELDHLAMIPARFRPDLRQFHWFPDSRHFDIPFVVCEEMMDQ	+														r :9.012	r :4	r :2.002	r :1	r :6.122	r :1	r :3.004	r :19.006
Methanoculleus	meth_00179	hypothetical protein		MTIVKCISCEREFTKDELIRENSENIDEHISEIGRQATKDAAEELKKSLKRAF	+							0.590732	0.903754	0.793046	-1.22052	-0.269489	-0.951033	16.0162	27.391153207961	6.1851589152036	0.637872003465764	3.96818423439898	5.87986976154859	31.3288317847055	0	52.7384153015505
Methanoculleus	meth_00180	hypothetical protein		MGLGIMKFEEQIKKASKSHMSMRMAMLYRSFYEYLLRGIDGFVEFLTISALPR	-					Down	Up	0.63622	0.000408404	0.028347	0.511558	2.98175	-2.47019	28.9931	61.8509911147507	55.6664302368324	28.7042401559594	3.96818423439898	10.0797767340833	3.75945981416465	19.3963446794481	48.5193420774265
Methanoculleus	meth_00181	UDP-sulfoquinovose synthase		MRYIVTGGAGFIGSNLADTLAQHHDVVIIDNLATGRRVNIEHLLDHPRVTFIEGSITDLDLLMDTFPGADGIFHQAAIPSVPRSVKDPLASNEANVTGTVSVLVAAKDCGVPAVIAASSSSVYGDTPVLPKHEGMVPNPLSPYAVTKFADECYGKVFSDLYGIRTVFLRYFNVFGPRQDPKSEYAAVIPKFVTRLLDGQPPIIYGDGGQTRDFTFVADVVQANIKAMESDAQGVFNIAGGRRIELKRPRIHPDGGHRQAVRARLRGAARGRHPGLARRHQPGPGGVWV	+							0.088464	0.066376	0.973804	-0.870773	-0.827614	-0.0431588	260.416	217.362054488981	187.321955717595	117.368448637701	341.263844158313	303.233283417006	280.706332790961	400.857790041928	235.213332244915
Methanoculleus	meth_00182	UDP-N-acetyl-D-mannosamine dehydrogenase	wbpO; UDP-N-acetyl-D-glucosamine/UDP-N-acetyl-D-galactosamine dehydrogenase [EC:1.1.1.136 1.1.1.-]	MVQGSLQDTTVCVVGLGYVGYPLADAFSRHLNTIGYDLDAKKIARINAEPGNKVLATTDPARIREADVVIIAVPTPVTKAKDPDISYVVSAAETVGRNLKDGAIVVLESTVYPGLTEEIMVPTLERVSGRVCGKDFFVGYSPERINPGDAEHVLEKITKIVAGMDAATTERLAALYGLVTNVYVARDIRTAEAAKVIENVQRDINIALVNELSIIFRKMGLDTKAVLEAAGTKWNFHNYRPGLVGGHCIPVDPYYLVYKAEELGYHPQVILAGRAINDSMPKHVADIAIKELNRAGKVIRDSKVLIMGLTYKENVPDTRESPAGEMVHELKEFDIDVYGYDPLLGPTEIERFGAKPVASLQGLDGPVDCIIVNSPHGVFAGLTLDKVLEICNGKPIIVD…	+	K02474						0.0598669	0.0106535	0.885143	-1.0618	-1.23414	0.172344	1925.48	1720.34113857742	769.610487877476	757.154068113862	3437.77027506765	1650.56344020614	2550.16690727502	2424.54308493101	2093.71508747156
Methanoculleus	meth_00183	hypothetical protein		MQMHDILQQDPETWRLFTCAEEYEEIFRDSYDRFPHYMSNHREPFEPRASRYLSEQGYRPEYPDDQPFAVCLTHDIDVVYRTVLSKGVATLSSLKSGDFTKALASAKQIRSKKLPLCNFPEIMALEEQYGARSSFYFLALAPGDQDYAYDVRDLEGEIRAIADAGWEVGLHGGHRAYCDPKALAAEKQRLEAVLGRPVVGYRNHFLRFRVPETWEHLSRAGFRYDTTFGYADCAGFRNGMCHPFRPFDLKAGRAIDILEIPLTIMDGTLDRYMRLDAGRAWEVTRRLIDATERCHGVITILWHNTYMEGERLKLYEKILGYCGEKGAWMASGAEMTSCVVGY	+							0.080384	0.0669602	0.95724	-1.15196	-1.06825	-0.0837159	1399.31	1502.97908408844	427.659559279791	514.762706796871	2154.72403927865	1199.49343135591	1773.21187901433	1474.12219563806	2147.50827107914
Methanoculleus	meth_00184	hypothetical protein	odh; opine dehydrogenase [EC:1.5.1.28]	MKEEPKFAVIGAGNVGKAMAAHLSLLGYRVNLFNRTEENILPFKKDNKISVCGIIEGCTKINHITSDIHRAIEDVDIIMVTIPASGHKKIADLIGPNLLENQKIVLNPGRTLGALEFSHRLRKYDKTNIVAETQTILYTTRFCDMKSEIFAIKRKVPLAAFPACRTGEILDVFKDIYPEFTRAKDSLETGLANVGAILHPTPTLLNVGWIESGKTPFKYYYEGITPSISQYLESLDHERISIAHTLGYNIPSVKEWLHEAYGITGRSLYETLQNNEAYQKIDAPQKIKHRYIYEDIPTGLVPISSIGQKMLISTPNINAVVELASSITGSNFRQCGRTLDSCGLAGMTLESLVDYVYYGEEAYKS	+	K04940						0.492811	0.970408	0.640929	-1.15983	-0.0662352	-1.0936	671.523	1181.35393029174	182.903985063878	155.002896842181	324.068379142584	508.1887436767	758.157729189872	240.514674025157	2021.99084266145
Methanoculleus	meth_00185	hypothetical protein		MDPHSDGAGGVPLRKPADLADIYQASRCGNYPVVRCYAGTNALISWADMLEETIHVAWGAVPITWYSELDGRSSRSLIHAISENQQAITHYAKKGIPVEVNESHQWALRNTSDVIEVATAYIASYNAKMLGVKHYVMQYMLNTPPGISFEMDIAKMLAKIDLIEALHDAGFTSYRMIRTGLASLSSDPDIAKGQLASSITISMALKPHIVHVVGFSEGDHLASPEEVIESCKIARGVIGNCLTGLPDIAGAREILQRKIEIVNETKVLLGAIERLADDNTDPLIDPNVLTKAIATGLLDAPLLKGRSVAKGVISTKIINGACQTIDPYSGEILKEKQRIEQLGL	+							0.493231	0.973143	0.598422	-1.38692	0.07242	-1.45934	1357.26	2360.05710382142	336.649363813224	242.39136131699	298.936545658057	675.345041183581	1820.83170332708	239.22158437986	4884.63202522961
Methanoculleus	meth_00186	D-alanine--D-alanine ligase		MLFATNDIWLVPISKNREELSKYYLYPMSEWSIIEKCWNKRYLYDIAQKVGIPIAKTYFVERLSDFDVIANDIHFPCVIKPENTIGFREKLKSKGRTITISNYEQLMYWRKRIIDAELDNTPLIFQELIIGPVTSLYTITSYSNTNADIIAYSIGHKIRQTPPDAGTIVSGRVKHNPEVLELGTKLIKALGFYGIANTEFKQDEKDQKFKLIEINPRPGMWNYSALMSGINLPYIAYRDLLGESFELFPHSEEEKVWIMLLEDFSSSLFSFRKDGYAEYAVSPTEWFRTVWGKKIFAIESFHDPMPGVVHAVNFFAKAVSLK	-							0.470206	0.125464	0.737519	0.763213	1.30154	-0.538329	349.853	1047.93250660135	323.395451852074	185.620753008537	112.431886641305	267.954064847714	250.630654277644	86.6370062348682	524.219848097412
Methanoculleus	meth_00187	hypothetical protein		MGYFAGFYIGQFFGFPVILTLTIYGVIMLMMYLLNVSLNLKAISNLTFQMTT	-							0.655004	0.936557	0.709281	-0.566909	0.100767	-0.667676	13.2925	11.4866126355966	10.6031295689204	14.0331840762468	15.8727369375959	5.87986976154859	12.5315327138822	23.2756136153377	12.6572196723721
Methanoculleus	meth_00188	hypothetical protein		MTAGNPMQGTLAGIFSFLATIVRKNEYSARLFDFILNNPLYRGVLILGSGTAVAQLIGIVTMPIITRLYTPADLGVLAVYSSVLAIFGVGATLRYEFAYALPKRDEDAANLLGLCLALLFVTTVVFGLILLFGRDLLLSIIDISSIEPYLWFLLIGFFGMGLYTTLNYWAIRQRDYGRITYTKINQGASGSVCKILLGLLSFGPMGLIIGHIVSQVAGIGTLARAAWKKERGNLKAISLSGMMNAARSYRDFPIFNLPASVANIMSSQLPPLMLLVLYGSEIVGFYALAYMLVVLPGGIISGSMGQAFLGEAAKMVREGSPELRSLYVRTLKHLAMIAIPLIGIPALCAPFIAPIIFGEVWTEAGWYCLPLSLTVMGKLNCWFDNKIDDIWL	-							0.342826	0.628991	0.755911	-0.556021	-0.265621	-0.2904	257.591	325.159496146118	174.951637887187	147.986304804057	302.904729892456	277.193860187291	197.998216879338	318.100052742949	316.430491809303
Methanoculleus	meth_00189	hypothetical protein		MENLMPYSPFTFLFNNIDVLIFLFFAIVGIGYLLWRQKPAYASVFGLFALLTIILYVPTPIWTLWQTMKLFCFDRFMLLISPFMAFIMAWGLYATSGYLQRGIPIRAVGSIILALFVAYCCGAIGVISVDDNPTSRVSFTSEELDGFSHISSYVPYGSTISADYYTSRYFSQGYFSESLGLPFYRRGTIQDVRDISSHQGFVIIPHIQFMERGLAFSKGSELNPGEGGTYPYLPSNETVSMLSNNLAGKDKIYSSKFIELYHS	-							0.798856	0.269166	0.65372	-0.272401	-0.863396	0.590995	109.798	160.812576898352	53.8992419753456	28.0663681524936	203.700124032481	131.87707893759	105.26487479661	72.4130201366063	122.353123499597
Methanoculleus	meth_00190	hypothetical protein		MSTVTYVSGHIIPPDLSIGYAYFPLYHIWIALSSHVLAIGIKPTLFLITCPIYVIVTIFLYYLFKRVSGSAQISLLACLLYSIDSTVTFYGAYMVTRAAAYIGFVILLYLLIYREDRYDLDNKKNALFSVFAILVTVYIILVHQVSTPQILFLLLLLLGCEWFVGVEKHLRALFLSLKSFCSSHIGST	-							0.842257	0.635519	0.634192	-0.266917	0.494	-0.760918	64.1872	143.14086515128	38.8781417527083	22.9633921247675	38.3591142658568	66.3585301660484	40.100904684423	29.7410618418204	133.955574865938
Methanoculleus	meth_00191	hypothetical protein		MKNTYLQIFAHALPYLLIVAYLVGLLGSMAIGRYNFAISGSILAVPAIAAATILFYIYRQDTDTLSESVFLFSFGQRTLTLLFGVIFSLTIIFGLLCPVESLYFLGGIAVLYTIILMQIFSKDHRSTVTLIEIVLTMACLIYETTLKCPLLFWTDRYSPSRLYVNSDVRLRAYHTS	-							0.757852	0.218678	0.239884	-0.339605	1.00553	-1.34514	179.774	359.619334052908	147.560219834143	107.800368585714	46.2954827346548	153.71659519477	105.26487479661	91.8093648160544	426.126395636528
Methanoculleus	meth_00192	hypothetical protein		MTEKRSSVNRKTGDLDVKRRSEDKLALAII	-														r :2	r :0	r :0	r :0	r :0	r :0	r :0	r :0
Methanoculleus	meth_00193	hypothetical protein		MVRVDGFKPYNQEQTMLLPLSLDEFIPAGHKARIISAVVDRLDLSRLYNTYCTTVGQDAYDPRMLVKVLFYATFLGIFSSREIESRLHTDTAFMYLAAMQKPTYRTISRFRSRFFEELVPIFEQIVQICRELDFVGLNHVAFDGSKIKANASPKKTLTPGMQRMIPTSISKRTVCMV	+							0.476065	0.0461409	0.530166	0.661657	1.45865	-0.796991	65.9998	131.654252515684	83.9414424206202	81.009744440152	34.3909300314579	56.2787534319651	16.2909925280468	28.4479721965239	95.983915848822
Methanoculleus	meth_00194	hypothetical protein		MHFIETYGHPKYYPKSRFLYDPEHDQYTCPAGRTMKFVRVQKDKFGQPLRLYQVYTLTQNCPVGSFVFAHSSYFTVHVLYEVTHFLTVA	+							0.0928917	0.890339	0.23547	-1.0771	-0.0983151	-0.978786	143.36	132.537838103037	124.586772434815	73.3552803985628	124.336439344501	168.836260295895	58.8982037552463	270.255735866977	194.077368309706
Methanoculleus	meth_00195	Chromosomal replication initiator protein DnaA		MTTDQRITDLCRTLRISSVASCFQELAPTQGTEEIRSFLLQALETEVELRAERRRSRAIRTAGFPTVKRFEDLDPGMLPDDGRHYLPMLRSLEFLENHQNILMIGNSGTGKTHLAIATGVCACEQEYRVMFKSVAGLVYELNEAKQEMGLTALQRSLKRVDLLILDEMGYVTVDLPGSELLFQVLASRHEASSTIVTSNLMFSEWIKIFHDPILTAALLDRITHRALVMNMNGTSFRQR	-							0.717473	0.933083	0.758367	-0.359683	0.0801268	-0.43981	101.41	167.88126159718	64.5023715442661	58.0463523153845	48.9409388909208	166.316316112374	57.645050483858	103.447171623723	144.503257926248
Methanoculleus	meth_00196	hypothetical protein		MKIFADRIEMISNNEVVATHQRIYGKNQYSLDIHHYLETLKHKPGSLANARVFRQLHTSIQQVYRDHYLDKPQEFLPLLCLLKEYPVRDLVAAIEFLTTHGMHPTRDLVHCILTHQSLSEGAPKHSKGWTSRSINRISKHLTA	-							0.474337	0.0689897	0.599628	0.786723	1.59877	-0.812042	34.1674	91.0093154974189	33.5765769682481	35.082960190617	10.581824625064	19.3195720736597	22.5567588849879	11.6378068076689	49.5741103834575
Methanoculleus	meth_00197	hypothetical protein		MTTVKTILETYERTSSYRRTGRELGVSHNTVRKYVLRAQAARDGVIEEILPQDREIHQPSRVVTPEIQEMIYRILEKNRQKPKKQRCNAKLIWHHLIASGYSLSYSTVKREVARWRTEQGYREVFIAQETDEGQRAEFDFGKVQLELDGIPRTNPLASFVLNHSLYRFSLLTPRETLTDIIQAHIAFFHEIGGVPETIFYDNPRTIILDPKTATWNPRFLEFAVHYGFTPHTCTIRSPHEKGTVEQSVKLTCGNLCLPDDLSSPPLMPRTSISKTLSTNSMDIRSISVR	-							0.719283	0.120036	0.519668	0.533565	1.73892	-1.20535	38.1595	106.03027048243	23.857041530071	44.0131682391377	2.64545615626599	25.1994418352083	23.8099121563761	9.05162751707579	70.6694765040777
Methanoculleus	meth_00198	hypothetical protein		MLWAKTNERIHQGNCSWCPLHLSCTRAERRSITRHPKEELKDEMRKRLATPEGKKEYAKRITVAEAPFGNMKENKRWRQLSHRGLEKVKGECLLHAIGHNLGVICRNVPIERIKNLPIVQRGSPSGVNSVAEMLDPSMVGYDGGVEAPSCYRSGSVGGCEIQIVIPDYRTGIICS	+							0.0780875	0.00696409	0.770679	-1.08903	-1.40703	0.317997	159.549	127.236324578916	47.714083060142	77.1825124193574	165.341009766624	307.433190389541	194.238757065174	164.222384952661	193.022600003675
Methanoculleus	meth_00199	hypothetical protein		MFGGQNSTDGVSKKLASQVSELSRQGVSIELVMVSFGEAHYPTNDFLTPYRVDSVPVNDFLGRIKRARKISKIFGETIDSLGPDDILYYRYSGAFPLYYPNKYLRGFRTCRIVTEHQTKELDEFKLNNNALTYWSERLCGKLLRKQSDAIIGVTDEITQYEITRAGDLKKPHLTIGNGFAVQSVPLRQAPHYNSDFHLLCVANVSRWHGLDRLLQGLAAYAETPKVVLHIAGDGAELPHLQKLTEELGITDRVVFHGFTTGKALDTLFDQCHIAVGSLGIHRIGLKEASILKAREYCARGIPFIYGIADPDFPAGFPYILRLPADESPIDIEQVLAFAEEVCADPDHPQKMRRYAEEHLDWSVKMAKLKEFLEALVGEGAGIPEPGPASPGDDGPEVPK…	-				Down			0.00705438	0.0103089	0.841685	1.70407	1.44344	0.260631	421.599	1262.64380432827	341.067334466941	541.553330942433	343.909300314579	251.994418352083	192.985603793786	182.325639986812	256.308698365536
Methanoculleus	meth_00200	D-inositol-3-phosphate glycosyltransferase		MRLSVGLVTSPIKEASVTPVSNYLAILSQFSDLYIITGNSARELFNESKEKPNIHVCFVNYPIKSNVLTKIVLYMYGQLKYSYHVFRYSKSAEKWIFFTGGERMVLPMILAHLLKKPVLLYIPGSAVRDANFSKDSLSKPTEILSTITQNLADRIILYSLALIPEWNLERHHHKILIAHEHFLDFNTFTVTTPLADRPPLIGYIGRLSGEKGVQHFAQALPAILRDRQDLSVFIGGDGPLKESIEAALQEQGATARVDLPGWISHDDLPGYLNQLRLLVLPSYTEGLPNIMLEAMACGTPVLATPVGAIPDVIIDGKTGFIMENNSPECIAANVIRALSSPNLDRIAEDGRRFVEENFTFEKTVENWKGILQNIK	-							0.332632	0.290646	0.981494	-0.833105	-0.784922	-0.0481831	569.769	765.185118648202	266.845427484498	133.95312072781	1031.72790094374	482.989301841491	493.742388926958	491.374065212686	892.333986902235
Methanoculleus	meth_00201	D-inositol-3-phosphate glycosyltransferase		MKLLVCTTEYFPHGAGIANVVYNVVEQLKGMGVECTVCSPTGPDIRLGDQALIQKTGIGGLLNYWYQVSRYFKDNDYDVVWLQNPFILNGNPFGRCLVTMHSTYYGSSTHGVGSLPFHIYKSLVAHVERYCLTHLPPNTLFTGVGQPVCEELEKIGITGNKVTYIPNGVNTKQFCPSFDIKQVRRKLGIPEDDIVLLSVGRLTHQKRPYTLIEVFSYLERELGNVTLCVAGKGELLEGTKSLAEKMGLQKVLFLGYVDDQDLPDLYACADYYIMTSKYEGGMPPLTLAEAMASGLPCIVSDIPNLAIVKDADCGTIVDFTDLSVALNDILDYLKLDHHSHGVNARNFATSSLDWEIITEDYLQALKDICDC	-							0.733787	0.713992	0.99223	-0.342822	-0.315553	-0.0272685	745.094	1389.88012890718	280.099339445649	259.613905410566	875.645987724042	825.701710800324	699.259525434626	462.926093016162	1167.62851477633
Methanoculleus	meth_00202	D-inositol-3-phosphate glycosyltransferase		MRILRVTSDLYPYVIGGIGVHAREMSKSQAKLGHEVTILTTSMANKIPDNQDGFRVACFKNSMKLLGNTISSELLFKLFRVRKSYDIIHAHSHLYFSTNICALVRRIGSSPLVITNHGIMSSNAPDWFNLLYLKTLGKWTLNTADRIICYTQEEKEKLISILHINESKIAVIPNGIDTNQFRPRTGNRATDVINLVCISRFVKGKGVEYIIRAMDILVKETPNLHLTLVGDGPERGCICEMIECLKLTDNIRIVDFVPYDQMPEIFHDSDIFVLPSLHEGVPRTALEAMSCGLPVVISDFSHLRDLIDGGGMMFPKKDVQALADSLRILINDESKRARMGQKARERIVREYSWERAVAGTLQLYQKVISSTS	-							0.751168	0.244579	0.663016	-0.29289	-0.799689	0.506799	1937.94	2999.77306906541	596.426038251775	762.257044141588	3100.47461514374	2753.45901119375	1731.85782105852	1805.15314483397	1754.07969292957
Methanoculleus	meth_00203	Undecaprenyl-phosphate 4-deoxy-4-formamido-L-arabinose transferase		MTTRTRTPTAPTRTVEMVVEDDEGTILLVDGVATRPKGERAGSIRTLVAMPAYNEEAYIAKTVLGARQHADRVLVVDDGSQDETVPIAEALGAIVVRHETNKGYGGALQTIFATARDLGTEELVIIDSDGQHSPGDISRLLAELRKGNDVVIGSRFVEGSAGEIPAYRKVGMKVLDTATTLAGNNLAITDSQSGFRAYGRRAIEAIHISGEGMSAGSEILIQISDHRLKVAEVPIQVRYDIEGTSSENPVSHGVGVLMNIVKLDQSPPPTGLLRDPGGGLYACRARCGDLHLLRVLSERPVPLYRLHRRVLDVDPRAAARDGGDHPVLARAVDAGEPCGWKGGRESRAGDFPLERTYK	-							0.478128	0.0914444	0.647847	-0.510789	-0.968469	0.45768	2892.44	3460.12116007663	1205.22239433396	1257.88359083449	5507.83971734579	2905.49564359951	3176.74354296913	3502.97984910833	2123.24860004042
Methanoculleus	meth_00204	hypothetical protein		MKDISSSIPVHYPLPGVCACGHQGVRDRSFVPFAAPEPSGRPRGCSLIAPFPVMVDAVTRTGNPGRHGLFISPGPGPPGRRSRPGRGWVNDLWKPRIAGTRDPRCRIPSGRYVAWKMKEFFPQAGFWPFLYQISPSKERFVLDTLLYSHLQVLLQTPPPPRGRRRLSHSQIG	-							0.305785	0.422812	0.126648	1.26102	-0.843691	2.10471	36.8501	68.0360902262258	15.0211002226373	13.395312072781	25.1318334845269	94.0779161847775	52.6324373983052	6.4654482264827	20.0405978145892
Methanoculleus	meth_00205	hypothetical protein		MAKPLEIGLELTGEDALRFHRYMEGHEELPQRGHEMMWVAIQLAEKEQL	+							0.0281937	0.00587033	0.937602	-1.09607	-1.18826	0.0921948	545.808	353.434234941433	358.739217081808	216.238609174894	912.682373911766	453.589953033748	749.385656290154	753.871263207883	568.520116950715
Methanoculleus	meth_00206	hypothetical protein		MKIPLNELRFDFLSEGSDLYSFRSSDNDLNKFFREDALYYQQERLASTRLAYYQDTLVGYFTRVNDSIFADAITSGDGDERFEARRYPAIKIAKLATHDGYTGRGVGTNMVAKAISIVLKLSKYTGCRIITVDSKPGKESFYGQFGFKRAHAKAQDTTPMYFDYHKYLTGGRRPEQPISYPDERLNI	+							0.0876152	0.263361	0.673303	1.1642	0.707266	0.456938	343.371	837.639136811195	343.718116859171	257.700289400169	275.127440251663	341.032446169818	264.415340262914	126.722785239061	300.608967218838
Methanoculleus	meth_00207	hypothetical protein		MIVEFKTYFCDGWWGAHATEHSIYTQGKTVGDLIDNILEATELHFEEEIEKGELITIITTPKSSAETTSDMPVIKFEHKVDIAAKTASC	-							0.07583	0.898206	0.110342	1.76402	-0.136432	1.90045	54.9786	120.167639880087	19.4390708763542	52.3055042841926	80.6864127661127	82.3181766616803	47.6198243127523	7.75853787177924	29.5335125688683
Methanoculleus	meth_00208	hypothetical protein		MYLRGVKETELEHRRCEWQSGKTLHKQRVVHLNRHVRSGNPFILQALGEGVRV	+							0.599371	0.208702	0.75551	-0.604628	-1.13544	0.530815	23.1498	27.391153207961	10.6031295689204	6.37872003465764	25.1318334845269	38.6391441473193	32.5819850560937	18.1032550341516	26.3692076507753
Methanoculleus	meth_00209	hypothetical protein	K07133; uncharacterized protein	MPSVLDLLVALNPWWSNKPFETGIRRENYFAKIQKYLKTNEIVVLTGVRRSGKTTLLFQIIDDLICNRQLDPRSILFVNCDEPEVTRLDNPLETLLETYRRDVYGGDAAYLILDEIQTIDGWERWVKSLYDRKQYSLILSGSTSYLLDSNLATLISGRVPPGPCLPPRFCGIRGLLGGRTAARPRYSHGGEIPVPEPARRVPQRRGVPAGRPFR	+	K07133						0.0601729	0.268421	0.586834	1.20425	0.662277	0.541977	170.084	362.270090814968	185.554767456108	161.381616876838	124.336439344501	189.835795158569	132.834246767151	62.068302974234	142.393721314186
Methanoculleus	meth_00210	hypothetical protein		MRVNKVRNQKALGDLLAYCMTNVTSPYSYRSLQEMLGIDIGTIKESSTMQSRQRSSSRSPTSVTH	+							0.581855	0.75051	0.887487	0.43682	0.229904	0.206916	56.4416	76.8719460997616	53.0156478446022	63.1493283431106	46.2954827346548	83.1581580561872	33.8351383274819	53.0166754571582	42.1907322412404
Methanoculleus	meth_00211	hypothetical protein	K07133; uncharacterized protein	MKRGHEVYYWKKKGEVDFVVKNPDQSLSAINVSYTDALPEREERALLEFADQYGTQVQECILLTKDTQREAGRVRYIPLWKWLLLQR	+	K07133						0.225109	0.436938	0.762336	0.620617	0.360827	0.25979	108.911	125.469153404209	143.142249180426	125.660784682755	105.81824625064	111.717525469423	88.9738822685635	72.4130201366063	98.093452460884
Methanoculleus	meth_00212	hypothetical protein		MGIGRRRAGAVIPYGSFSRGDFHEGSDLARGRSRAVPRGRAAAVLGLPVEPLCYTEEEFAEMVRSPNPFNLQALAEGVGV	+							0.334791	0.781062	0.631829	0.525463	0.146321	0.379142	91.198	103.379513720369	98.0789485125141	106.524624578783	99.2046058599746	91.5579720012566	87.7207289971753	84.0508269442752	59.0670251377366
Methanoculleus	meth_00213	hypothetical protein		MAQKIELGLYLEGDDARRFEKYMADPDRYDTPEGREMTTVGCVLTERNW	+							0.0155416	0.23556	0.375402	-1.49753	-0.7072	-0.790327	413.122	132.537838103037	388.781417527083	210.497761143702	558.191248972124	240.234678828985	397.249587030065	835.335910861565	542.150909299939
Methanoculleus	meth_00214	hypothetical protein		MPSQNLPATPDARLPKIPLSDISFEHLAPDHDLLSFSCRQQELNDYLTADALKNQDAHVAVTYPALYDGKCVGYFSVLNDSIIKKDIDPEDDKDWYAHSYYPAVKIARFATHQDYEGRDIGRAMLTAIRSIATEVAKHSGCCVLTIDAKPDAEPFYERFGFHRTLKTKKKNTIPMYRCNIF	+			GNAT family N-acetyltransferase	Down	Down	Down	4.08156e-10	5.48736e-05	0.0364244	3.54331	2.0334	1.50991	261.486	368.455189926443	551.362737583863	688.901763743025	70.1045881410487	192.35573934209	129.074786952986	33.6203307777101	58.0122568317056
Methanoculleus	meth_00215	hypothetical protein	K07075; uncharacterized protein	MKDGAEILKRITTERDRICEIAARHGARNVRIFGSVARGEAEAESDLDLLIDLEPDRSLLDLVALKSELETLLGIPVDVAEPLTLHWYIRDRVMAEAVPL	+	K07075						0.428271	0.83867	0.445364	-0.455953	0.115275	-0.571228	950.754	519.548325363906	1233.49740651775	926.828021035755	921.941470458697	682.064892339637	870.941523614812	1481.88073350984	969.332073242499
Methanoculleus	meth_00216	hypothetical protein		MKGATLYLLHIRECTDRIARYTRGGKEAFLADEMIQDAVLRNLQVLAESTQRLDGDLKANHPEIDWHGISGFRNILVHQYLSVNPLRVWNVIEQYLPLLAGTVARMLEEIGDE	+							0.187771	0.0794252	0.936274	0.647238	0.736525	-0.0892869	631.39	521.315496538613	1002.87933839373	968.289701261029	554.223064737725	414.110827491922	528.830680525828	585.769609319333	475.700506019986
Methanoculleus	meth_00217	hypothetical protein		MNKPSPTTREVGAFEPSLLELKGGAKVLDSAYITTRYPGSIAGNLTPSEYYDKEDAEECIEHADSICTAARQALSL	+							0.0994088	0.145354	0.863368	0.832884	0.658699	0.174185	302.841	307.487784399046	480.675207124394	417.806162270075	362.427493408441	194.87568352561	208.023443050444	228.876867217488	222.556112572543
Methanoculleus	meth_00218	hypothetical protein		MHRTRGLDLHCREASALFVIEQVRDLARKIRARRRVSAVILYGSFARGDFHEGSDIDLIIVGDFRERFHKRAAAILDLTDLPVEPICYIEEEFAELVRSKNPFIVQALAEGIRV	+							0.0156963	0.00166543	0.894611	1.33361	1.49432	-0.160709	311.458	349.899892592018	650.325280227121	537.088226918173	236.768325985806	104.997674313368	205.517136507668	245.687032606343	161.379550822745
Methanoculleus	meth_00219	hypothetical protein		MVTAEFIVEMSGHTKLTFRYNGHPHPGQPKKEISDWLLSIMAGQLDLSRRSGGLSA	-						Up	0.157034	0.0296211	0.00124324	-0.81062	1.08549	-1.89611	108.315	114.866126355966	121.052395911842	91.85356849907	74.0727723754477	32.7592743857707	48.8729775841405	206.894343247447	176.146307107179
Methanoculleus	meth_00220	hypothetical protein		MPHTSSAPKGITRIRSIELYYAMYLASLALLYRKGVKTKTHAGLISAIGLEYVKTGEIAPEHGRALNLIEELREEVDYTICREIVQEEVVSVIIKATDFVMCAEQICANDLNE	-							0.32875	0.492945	0.843917	-0.556279	-0.354087	-0.202193	348.067	280.980216778439	371.109534912216	202.843297102113	466.923011580947	385.551460078686	239.35227483515	482.32243769561	355.456919132451
Methanoculleus	meth_00221	hypothetical protein		MLTVSRPVIHEFAAKAREACGDAIEEIILFGSVARGDDRPDSDIDILVITSREDYRLREYLTGLAFDLLMLSGERLSVKVLSRADIVAHQKYPFIRNALRDGVVV	-							0.583916	0.232752	0.800649	-0.347284	-0.608105	0.260821	564.242	550.473820921281	508.066625177438	280.02580952147	927.232382771229	503.988836704165	609.032489894674	716.371663494284	418.743017494311
Methanoculleus	meth_00222	hypothetical protein		MEIPDHLIVTLLIGLLLAVLAQAILSYRAFYQHKDEVRNHVDVKLENISRSIENWNIKNETCSIKIENISARLQASEDKQERANENIWNRVDRVEEKIQGDISGLKKDISVLQVTSDVLSEIGRHGSDTTYLEQGGSK	-							0.961214	0.481098	0.709281	-0.0850836	-0.811145	0.726061	35.6923	53.8987208285685	15.0211002226373	14.0331840762468	21.1636492501279	85.6781022397081	37.5945981416465	6.4654482264827	51.6836469955195
Methanoculleus	meth_00223	hypothetical protein	K07484; transposase	MTLERDEILALIQTDPEAIVTIIQTLEETVRRLEKRIADLERQLNMNSRNSSRPPSTDGFKRPQKKRKRTGKLPGGQEGHEGHTLEWCENPDIIKTCRVCPFCEGCGASLEGVPAKSVDEREDYDIPEPQIIVTKHIAETVVCPRCGQSHKGSFPADISAHLQYGPNIRALMVYLCTYQLLPYERAAEIFSDLYGCSPVKATLMKSISDCATNLEGFENQVKHLLSEASVLCADETGLRVEGKREWLHTAST	+	K07484						0.446606	0.0535887	0.582304	0.783332	1.55991	-0.776582	2313.24	3670.41452986678	856.202712690326	6191.1856656387	1653.41009766624	258.714269508138	1724.33890143019	1849.11819277405	2302.5592120657
Methanoculleus	meth_00224	hypothetical protein	K07484; transposase	MNAIGVLPAFNGTMVHDCWSPYFGYTCTHAVCNAHILRDLQGITENYDQKWSDELQDLLLEIYAAVKEAPESAVSLEADEMEDFRRRFDQILDSGEKENPQPPPPVQQGKRGRKKRTRAENLILRCRKYREEILRFMTDFRVPFTNNLAERDIRMVKVQQKISGTFRSREGATNFCRVRGYISTVRKNGEAVLMAIGGAFRGEPFMPSVA	+	K07484						0.453365	0.527045	0.922578	0.463666	0.345211	0.118454	379.387	574.330631779828	244.755574215914	517.9520668142	310.841098361254	416.630771675443	324.566697289548	243.10085331575	402.921492903846
Methanoculleus	meth_00225	hypothetical protein		MLTVSRPVIHEFAAKAREACGDEIEEIILFGSVARGDDRPDSDIDILVITSREDYRLREYLTGLAFDLLMLIRERLSVKVLSRADIVAHQKYPFIRNPSSRRRGGIGDRIGLL	-						Up	0.309465	0.00206915	0.000271361	-0.592721	1.42154	-2.01426	179.28	144.908036325987	291.586063145312	166.484592904564	75.3955004535807	75.5983255056247	73.9360430119049	371.116728200107	235.213332244915
Methanoculleus	meth_00226	hypothetical protein		MELVGNMATIRVADRQGEYPLQGGAGRHKSASAFQNSSQLYNNDMPAPTPPAPSALLPLREYEQLQEDIRDLAVVAGRRKEPIIRFDRLKKRSER	+							0.879953	0.995277	0.933201	0.130183	0.00437921	0.125804	49.3739	60.0838199400435	49.4812713216288	42.0995522287404	58.2000354378518	53.7588092484443	38.8477514130348	55.6028547477513	36.9168907110854
Methanoculleus	meth_00227	hypothetical protein	K07075; uncharacterized protein	MTEYRSIRPRVLSLLLRELPVLQERYGIKTIGIFGSVSRGEDTPKSDLDIVYSFCPEMDTYENLLDLGDFLEELLQRRVDLVAEEWMSERLRKNVMAEATFLCAQPGATA	+	K07075						0.0788968	0.00956539	0.821301	-0.846245	-1.0588	0.212554	592.234	455.046577487095	437.379094717968	214.962865167962	850.514154239516	766.063031790331	687.981145992132	681.458243071277	644.463434984947
Methanoculleus	meth_00228	hypothetical protein		MDIYEQSELIMQATGRMRYEEFLEDALYSAGIIRFFEIIGEAAKHVPEDFRSEYPEIPWRKISGLRDRVIHDYPGVNHIQALATVDIPVLHRQIRDILADLE	+							0.924371	0.85487	0.873488	0.0850956	-0.128279	0.213374	91.6866	136.955766039805	83.9414424206202	49.1161442668638	109.786430485039	93.2379347902705	91.4801888113399	69.8268408460132	99.148220766915
Methanoculleus	meth_00229	hypothetical protein	K07133; uncharacterized protein	MPSVLDLLVALNPWWSNKPFETGIRRENYFAKIQKYLKTNEIVVLTGVRRSGKTTLLFQIIDDLICNRQLDPRSILFVNCDEPEVTRLDNPLETLLETYRRDVYGGDAAYLILDEIQTIDGWERWVKSLYDRKQYSLILSGSTSYLLDSNLATLISGRYLPVHVYPLDFAEYAVFSGEELPHDPVTLTAAKLTGS	+	K07133				Down		0.0245593	0.000700095	0.710081	1.42157	1.82686	-0.405297	102.056	146.675207500695	154.62897288009	232.823281265004	29.1000177189259	65.5185487715414	55.1387439410816	43.9650479400824	88.6005377066049
Methanoculleus	meth_00230	hypothetical protein	K07133; uncharacterized protein	MRAYYDSIVYRDIVRVNKVRNQKALGDLLAYCMTNVTSPYSYRNLQEMLGIDIGTIKEYLHYAEQAKILFEVSYFSYSLKVQSRNNKKIYCIDNGLRNAVSFRFSKDEGRLAENLVFVELMKRGHEVLLEEERRSRLRR	+	K07133						0.40715	0.239547	0.939889	0.429229	0.510636	-0.0814075	192.975	241.218865347528	231.501662254763	230.909665254606	125.659167422634	220.915106755326	145.365779481033	166.808564243254	181.420148637334
Methanoculleus	meth_00231	hypothetical protein	K07133; uncharacterized protein	MKYYWKKKGEVDFVVKNPDQSLSAINVSYTDALPEREEGALLEFADLYGTRVQECILLTKDTQREAGRVRYIPLWKWLLLQR	+	K07133						0.177267	0.577292	0.580777	1.17027	0.449406	0.720868	26.0309	47.7136217170934	26.5078239223011	28.7042401559594	21.1636492501279	31.0793115967568	22.5567588849879	16.810165388855	13.7119879784031
Methanoculleus	meth_00232	Adaptive-response sensory-kinase SasA		MPNDPNHAKPPTGYHPACGADPGPKVWIPPVAFVVLLTALAATSFYNYLLFHTIVELVAVGIAIAVFTVAWNAWEMRENIYLIVIGTGLLCVAGIGLVHTLAYDGMGIFVGYDANLPTQLWIASRYLLAGTLLVAPLLIEKGPGPRKILVGFTGITIALLLSIFAFPIFPDCYIEGSGLTTFKIVSEYVISALLVLGAIAFYRVRTTFSPLVSRYLIAAILVLIPSELAFTLYVSVYGIENMIGHLLMVLSYGLFYVAFVEFGIRQPCAVVFTDLARSERQLRREKDRLGQYLDIAGALFVALDRDGRITLINRRTSEILGCSEEEVMGELWADRFIPAREREHFHTLFTGLIQGDIESGEFERTAALTAEGDERIIEWNNTTIQDMDGTIIGTLSSGK…	+							0.0440339	0.5457	0.298975	1.01466	0.306581	0.708076	1236.07	1979.23171567202	1248.51850674038	1397.57755959349	887.550540427239	1872.31852835597	977.45955168281	690.509870588353	835.37649837656
Methanoculleus	meth_00233	RecBCD enzyme subunit RecC		MERLAAYTIATRTPPLDACTTSDPNNKTHPSPAPILSPGENTGLSPATLYRQLPGEGLDAFIAAFQKTAARDPFGTAFIVPTSRLAREIVRRLRDEGSPVVSSTVTTLSGFAHNVLATETVISGTESRLILTRLLSTGRYPLLAGAGAVDELATLFEVICMRKIDYPAALGDLATAKCAEIARLFDAYHQLLDEHDLVDESTLFTRAIRIPSDTAWPRTVYVYGLFEPMPLERDLLLALRWSVEDFYYSIPYAGDPTVFADDGEWLSPDTVIATPSSRSRAADGRIRLAERRDRLDEVRAIAQEIRDLVAAGVHPDEIVVAFPDLASALPYVDEVFPDFGIPYTGSGGRPLSASPLVRTLLDIITVPVRGYRRTDLVALATSPYLPITCGCDLDLLSRE…	+						Down	0.659309	0.00371323	0.0049066	0.292887	-1.35418	1.64707	1567.21	1708.85452594183	789.933152884573	559.413747039475	2431.17420760844	2734.1394391201	2650.41916898608	866.370062348682	797.404839359444
Methanoculleus	meth_00234	ATP-dependent helicase/deoxyribonuclease subunit B		MLDGDPVAVTAFAERFGDGTIFSPTALETYADCPFRFYLERVLGLAPLPEADPDLTAQERGSLIHRITHRFYSGWTGDGNGPVTEAWYPDALQRLLAVGREECDRFTLETPSWLADKEHLLGSLAAGRSLLERFLEHEVEIAASRFVPGAFEVSFGLPVVPGEVDGISTPDAVTIPLGDETIRLRGRVDRVDILPEGRFIITDYKTGSLHPRLKDIRAGRALQLPLYLLAVETLTGMEGVAGTYYTLRRGKIRNQPIFWDAGLKDCFACFPGSGQSSVGDIRELVDVTLAWVQRYLSRIRTGCFPPRSDTGPCLAHCGLKTICRFDALRLLSAEVQDR	+							0.22922	0.125464	0.0149212	0.485847	-0.52377	1.00962	725.505	790.809100681456	549.595549322377	651.267315538545	1010.56425169361	899.620073516935	953.649639526434	522.408216699803	426.126395636528
Methanoculleus	meth_00235	ATP-dependent helicase/nuclease subunit A		MRLTERQARAAFDHTTSKCVTAGAGTGKTHVLVQKYLSLLEGGTSIGSILALTFTEKAAGEMKVRVRQALAGREGDIRDEFMWARISTFHSFCASVLREFPIEAGVGPSFTILDEREAFRLREEVLDDLIHGTPPAGCRDAVIGALRAVGTYELKNYIEALYTRRGAAETFFATLARSEEEVLDAWRTAVERYRAEALTTFLDRAASPVVKLRDLAARYPGEPDTAGAYLRAVEPCLAGEIAVAGLAEVHGVSRFRRNMGQKKNWAGDDLKELRTAYGALGQCLKDHADACLLTLDPSDPFTGVTLDFFRDLGMVFSAFLDAIEAEKRRRNALDFDDLVNRTHRLFCDREDIAETHFRSRFQFILIDEFQDTDPTQIAIIRAILGDSANLFIVGDPKQS…	+							0.718053	0.00738301	0.132443	-0.195536	-1.00902	0.813488	1992.5	1910.31203985844	1152.20674648936	1159.01343029729	3100.47461514374	2634.18165317377	2760.69665686824	1949.97918510718	1273.10534537943
Methanoculleus	meth_00236	ATP-dependent helicase/nuclease subunit A		MTVHAAKGLEFPVVVLPDLAETPRSGGGTIMVEEGLLLGVSIPNPANDHEREETAILRLLKDEHRQKESAERKRLFYVAVTRAEDHLILCGEMPDDVPEHGKARMAWLAHCLGLCDEVYARGEAVLGTLRIPLTLDPAAIPVEVQEAAPVYLRVPDDLFAPEVPAGIPSDRRERVYSASEIEGHLRGSGGFGEGALTRGLIVHEVFRGRDPAVVLREYGVDPDRAGEYQDLYARFLASPLMQGVVCDHREVPFSVRVNGIAFEGVIDRLVQRPNGAWVLIDYKTGAPAGDHAIQMAIYRQAAAQILGGPVIPYLYFVDTDRWVDVDVDEERVFAEIGRAVREIEGA	+							0.0333354	0.000928663	0.678568	-1.01372	-1.33549	0.321775	1012.07	751.931334837898	509.833813438925	401.221490179965	1597.85551838466	1264.17199873295	1333.35508075706	1424.98478911679	813.226363949909
Methanoculleus	meth_00237	hypothetical protein		MIVLVLAYGVLEEGIRSSIRTSRLRLCAIPWTTFVLTIHTVWSISVPIALIEVLGPQIRSPTDVLITH	-							0.872021	0.737992	0.953312	-0.159593	-0.262216	0.102622	96.177	144.908036325987	53.8992419753456	63.1493283431106	70.1045881410487	167.156297506881	75.1891962832931	113.791888786096	81.2171595643878
Methanoculleus	meth_00238	hypothetical protein		MGRTPKEFTAILLVIFVTYAAILIAGCAALSEGGSRDLVEPADAKDQTPGPAVTTNVTPDAMVTATPPPAKMQNAQESGERTAGEYVYATPDPTSSPVQDPTSTTDLPTEYMTMTSPPHHMAVDRDSGGVACISAEYRSDFEGNRVFVCEVTEFFQRWYYDPETWSVSPGNVSTFGFYGVDGADVELEEFVLWEVHLGFSDDTGWYADSIITGPGEGDVTYSFRDCDPAHEPAPEPPPSLCPYEDSHMHYEMDMRDGVIHHVYAETMGYTCHIEAESISLTGIWISTSSTTLPLRSRATISSRNH	+							0.332804	0.0295651	0.590431	-0.471798	-0.842683	0.370885	921.671	843.82423592267	527.505696053792	612.357123327133	924.586926614963	1278.45168243957	1353.40553309928	749.991994271994	1083.24705029385
Methanoculleus	meth_00239	hypothetical protein		MLEPEKIVITFLLAPHPINHRAVVKRLHNPCLGHMLPRRRIAWSDIIQWFLDEIVARDLSGSVVELVLIHMPVKEMLSASM	-							0.152502	0.722868	0.129881	-0.927936	0.240794	-1.16873	99.8757	98.0780001962476	74.2219069824431	84.8369764609466	37.0363861877238	110.037562680409	68.923429926352	137.067502401433	188.803526779551
Methanoculleus	meth_00240	hypothetical protein		MAYQIASSSSRQRPVKCSEFSCQKTLKNYVCVSIQKGGDIVVRVAINPDTIERKPGSAPDVRGRGAAAPEISRS	-							0.298777	0.15011	0.936684	0.925474	1.08001	-0.15454	45.9365	68.0360902262258	53.0156478446022	81.009744440152	10.581824625064	53.7588092484443	30.0756785133172	36.2065100683031	34.8073540990233
Methanoculleus	meth_00241	hypothetical protein	K06921; uncharacterized protein	MENLVVGSIDMNPYFGKQFEVFVRNEFARMIFPGHTIGRWWYREREIDLIAIRESDASIVFGECKWGALTEREARGVLTRLVQKAEYARHDRYPNEGFCLIAGDIGGKAQLREEGFLVYDLADIEARYTAGQPSFTSPHLSR	-	K06921			Down		Down	0.000774563	0.760175	0.00785557	2.41779	0.239636	2.17816	138.997	299.535514112864	81.2906600283901	183.70713699814	85.9773250786447	213.355274204763	177.947764537127	25.8617929059308	44.3002688533024
Methanoculleus	meth_00242	hypothetical protein		MTPSLSGNSSTDTGKLYREPYFLLSQEFRELKTYQAILNAIAVGNTAPGAIAQFCGMDARHLYPYLEAMTRLEIIEREYPSSPIGGGDYTGSGTASLTSGITSSFRIGRRSRWRTLWSVPST	-				Down			0.0274697	0.629308	0.180007	2.16383	0.469871	1.69396	42.9864	97.194414608894	33.5765769682481	53.5812482911242	14.5500088594629	79.7982324781595	37.5945981416465	18.1032550341516	9.4929147542791
Methanoculleus	meth_00243	hypothetical protein	K06921; uncharacterized protein	MIRDFVDRETERALLEEEWRGDGGRLIILYGRRRIGKTRLITEFIRGKEGILHFAEDTAPQIQIRRLKEEVAQFFADPLLASLEITTWDQLFTYIARIPLAGRRYLVIDEFTYLIKNDPSILSALQKAWDTTLVGSNWCILLSGSMLGLMTDSALSYTSPLYGRRTRDILLGPLRFCDARQFLPSLSLRDALKTHLTIGGIPEYLLKAGDYLTYDAFVEREFFNRYG	-	K06921			Down			0.0364113	0.655449	0.212576	1.89483	0.422053	1.47278	212.94	478.903388345641	180.253202671648	226.444561230346	54.2318512034528	402.351087968825	203.010829964891	34.9134204230066	123.407891805628
Methanoculleus	meth_00244	hypothetical protein	K09958; uncharacterized protein	MAEDAWNSRDPTRVSLAYSVDSVWRNRVEFIDGRKEIVEFLQRKWAKELDYRLIKEVWAFHEARIAVRFAYEWHDDSGNWFRSYGNENWEFDQQGLMRRRHASINDLPITEGERKYHWPLGRRPDDHPGLSDLGL	-	K09958			Up	Up		5.52245e-06	7.75161e-05	0.554921	-1.96993	-1.54497	-0.424959	1450.96	491.273586568591	855.319118559583	431.839346346322	1326.69626236739	1879.87836090654	1979.98216879338	2384.45730592682	2258.25894321239
Methanoculleus	meth_00245	hypothetical protein		MVSRSTHLLKRSITGTFAAVLHREEDMYVAECPVVGTAR	-														r :6	r :15	r :7	r :2	r :0	r :1	r :2	r :3
Methanoculleus	meth_00246	hypothetical protein		MTFFLIHAECLDQIPATLEILEADRDDRQSLARLLDASIPGSWPPPLLGETLEEFIQTVSEGDDPLFAAWYWVANDPEGGRVLIGAGGTATSPIAQDSVLIGYSVLDEFQGRGYATEAVRHLIPALFALSGIQQIEAAVYPDLGAAIRVLEKNGFVRAGEGFEEGTVRYVLKKPDGSA	-							0.217183	0.161992	0.992993	-0.859828	-0.841549	-0.018279	2979.79	1070.90573187254	3718.1641021681	1167.94363834581	4457.59362330819	2621.58193225617	3595.2967356128	4347.36738748697	2859.47687765007
Methanoculleus	meth_00247	hypothetical protein		MQITNIVVSGDLNQPLPFTRLPKLPARAYTYNPKTYHGAYILLAKGKATIYRSGKYIIYGLASPDDLAYKEFLAPLPPPPPPPPPPPLPPPPPPPLPHIPPLPGRVDIPA	-							0.679307	0.843906	0.656236	-0.835595	0.373431	-1.20903	6.61355	4.41792793676791	5.30156478446022	8.29233604505493	0	10.9197581285902	2.50630654277644	7.75853787177924	13.7119879784031
Methanoculleus	meth_00248	Lon protease	lon; ATP-dependent Lon protease [EC:3.4.21.53]	MFVNNATGQRGLVCQYDIVCFDEVSGINFDQKDGVNIMKGYMESGEFSRGRESIRAEGGIVMLGNFDVDVDHQQRVGHLFGPLPREIRDDTAFMDRIHSYVPGWDYPKIHPDLMTGHFGLVSDFLSECWRQLRSENRLHLINDRVFFGDALSGRDRRAVNKTINGLLKLIYPSSDMEISDEVLEWAVRIALECRRRVKEQQKRIGSAEFRNTMFSYRLGMDGIEQYVSTPELHSENEIGQDPLPPGQVWAIGPGDENEGSGLYKIEVTVTPGSSIRLINVKAPSGLREGLRAAEQVLYTQAKSLIGDRDPKGSEFSVQVRALTAVKGASSLGMPILLALCSAALGRSLKGGVVIAGGMSVGGTVEPIYNALDMAELAAENGAAAILLPVSSRRQLNDMS…	-	K01338			Up		Up	0.021452	0.335456	0.00247838	-2.04705	0.8677	-2.91475	71.9413	17.6717117470716	76.8726893746733	39.5480642148774	6.61364039066497	41.9990697253471	23.8099121563761	142.239860982619	226.775185796667
Methanoculleus	meth_00249	hypothetical protein	lon; ATP-dependent Lon protease [EC:3.4.21.53]	MTELDTLDRLVADVFGGYVVRKDLAQKFKGNYPVPTYVAEFLIGKYCATTDDEEIVEGLEIVQRQLGERIVRAGEQELYKAQAKVHGNVKVIDLITARLDARSDSFLATIPSLLLNDVHISSDLVYEHERMLTGGFYAEIELAYGDPESNRPFSVMRLRPIQLSKRNVLDDVALGREKMSDREWKDILIRSVGMEPSSLSQRAQDVLFLRMVPFVEKGYNMIELAPGGPGRATSTSRSAPTPISSLVARQRSPRCS	-	K01338						0.185979	0.738482	0.165454	-1.18412	0.308933	-1.49305	57.7485	24.7403964459003	55.6664302368324	58.6842243188503	9.25909654693096	48.7189208814026	53.8855906696934	103.447171623723	107.586367215163
Methanoculleus	meth_00250	hypothetical protein		MVPWFWDRNVRVALAPGITCFEAGKEYEHGGLSPQEVVVPEIVVTRGSLETRNLIIQAPTWRGCAAMSQSKALKDTPLISG	-							0.539895	0.741878	0.480204	-0.768071	0.393151	-1.16122	14.6433	4.41792793676791	19.4390708763542	16.5846720901099	10.581824625064	12.5997209176041	7.51891962832931	20.6894343247447	25.3144393447443
Methanoculleus	meth_00251	hypothetical protein		MKILLDEINDAIKEAIKNYDRGDTMPPAALLWPDPTGEWQPVATLLSEERDLPIITLGDYDPGRRQGPAIYIRCLIEGTLKNSGFSDDETPVIYLPGHSRAELRNIGDCPEPLRPLAELQYRGAIWSHRNGRDWTIVGFLQAHLGITTASDQETKKALRSTVGKLCSEPVGSIRAHQPLNTAYFATLTQPDYRKQILLWMNAPKEEKERMGAEDWPLFQYMCKADYGFDPRTDGIATAAERLASQDQRWAQVWERYREHPQAYPNIPTLLRNARMPPLPMFKDSWPQINDAMEGELRDALLGLRDAPHDKARQEIMRLEEEHGERRSWVWADLGESPLAFALQHLTRLAGMTGDARFGGTITEQAERYVQEYWKVDDAIIRALAHTATREEREAVTTAV…	-					Up		0.407819	0.0100222	0.355376	-0.689393	-1.63465	0.945254	109.586	79.5227028618223	52.1320537138589	38.2723202079458	97.8818777818416	309.113153178555	117.796407510493	65.9475719101236	116.024513663411
Methanoculleus	meth_00252	hypothetical protein		MLRPEFGNEAYGEPGVLISQMRVLPATFYTGELYDNNAAPIVPYDPSHLPALWCFCSSPDFHTAVRKIDQKLNVTNATLVKVPFDLPHWQKVAAEQYPHGLPEPYSDDPTQWIFHGHPCGSVVWDEDRKVLAHGPLRTDGTVLHVAIARLLGYRWPAELDPDMELSGESRAWVAETESLLPFADQDGIVAIPSVRGEGRLVDRLREILAAAYGSEWSPNRENELLREAGYTRKDGSLKGDLEGFLRDDFFASHCKLFGNRPFIWQVWDGTKDGFSVLLNYHKLDRRNLERLTYTYLGAWIAQQRSEVQDEVPGAERRLAAAEDLRERLAKILEGEEPYDIFVRWKPLHEQPIGWDPDLNDGVRLNIRPFAEAEVLRSKPRIHWRKDRGKDPAPNASGTV…	-				Up	Up		0.0494498	0.00314299	0.75551	-1.73824	-2.21275	0.474511	49.7198	25.6239820332539	15.9046943533807	9.56808005198646	35.7136581095909	136.916967304631	61.4045102980227	38.7926893588962	73.8337814221707
Methanoculleus	meth_00253	hypothetical protein		MTVLSREERNALDVAVQEARRKAEEGAENALLALGVQEERKPAYLTEEQAELRRRLRAECRRLGSFADLVRSMAYEQWHRMLFARFLAENRLLIHPEFKVPVTLEECEEIGREEGRDLWEVAAGYAAWMLPGIFRQESPLTQVRYAAEDASALEAILSGIPEETFQAGDALGWTYQFWQTEEKKEVNASEKKIEGYDICAVTQLFTEPYMVQFLLQNTLGAWWLDLYPDSPLREEWVYYKDQVQHDFSSWPESPAELKILDPCCGSGHFLVGAFHMLLDMRRELGEETEDAIRGIVRDNLHGLEIDPRCIQIATFSIALEAWKAGFSPMESYLPVPNLACTGIPIRAEKEEWLRLAGGDGLLEGVLEQYYDLFKNADTLGSLIRMDSKQTLIDRATLTK…	-				Up	Up		0.00695135	6.17995e-06	0.438076	-1.78508	-2.54463	0.759548	143.826	60.0838199400435	34.4601710989915	31.8936001732882	156.081913219693	310.793115967568	268.174800077079	74.9991994271994	214.117966124295
Methanoculleus	meth_00254	hypothetical protein		MISTDTIFNKDIFHRDPLGYTIPNDGVTKVGPIATEGEWAVARYELENFVCKGSYHRGLKNILESFLDNLDQPVQPAVWVSGFFGSGKSHLVRVLEFLWRDLSFPDGANARDISTLPDDVRDALRQLATEGRRHGGIWSAAGTLSAGCADDPRIAVLQVVLRSAGLPEDIDIARVHLWLAELGILDAMRERLREEGKERDMVRPFVSRKFAEVLIDLHPDFQGMTVEQVREDLRRQFGTDFQMTNSVMVEMFRDIFVMKSTVPGKLPLVLIVLDEVQQYLTIGEGAEQLLTFQEVVEDCCRRFGSNVLFVATGQEALQANILLQRLQGRFSLRVPLESKDVDVVLRQTILRKKESMKEPLEGVLESVSGEISRHLDGSSLASRVEDEEVLLLDYPLLPT…	-				Up			0.00218852	0.00738301	0.709281	-1.69289	-1.332	-0.360894	285.962	151.976721024816	166.115696579754	86.1127204678781	232.800141751407	503.148855309658	278.200026248184	338.789487067694	530.548457933598
Methanoculleus	meth_00255	hypothetical protein		MVMSKIDELLEAYRAQVSLQWDEMLSGQEKVWFCVYDPSYERRIRARLGEFKIVTVQSGHTWQQVDITGLFEKWLTENEYCEDYFADPSLLRYDLDDFTACLADHLAERVGSAENSTVVAVIGIGSLYGIVRASAVIDRLVRSTDIPGRLMFFFPGDRDRRNYRLLKARDGWNYLATPIEA	-							0.563677	0.342274	0.225122	-0.668317	0.931098	-1.59941	37.1008	20.3224685091324	54.782836106089	40.1859362183431	3.96818423439898	40.3191069363332	15.0378392566586	62.068302974234	60.1217934437676
Methanoculleus	meth_00256	hypothetical protein		MRSEHVNRRISGAFSFPEDLGFMDSASAHTGRTIMFKELSLLFRITPHNSSIDDIRRQIYDDNILQKNSVSGREKSFYHLKLSYSLDIQTHVFRALRFLWDFDPGERQMLALQCALARDTILRASAPAILSLQAGEEAHKEPLMDLVKKEPLRGTAQRLSGR	-							0.208644	0.362492	0.0580195	-1.25138	0.843303	-2.09468	54.9762	18.5552973344252	75.1055011131865	46.5646562530008	6.61364039066497	47.8789394868957	22.5567588849879	108.619530204909	113.914977051349
Methanoculleus	meth_00257	hypothetical protein		MQQEGFRRHTSERVYRECVGVLGRFRRIILQYLEYLGQNLPASPDPLKLDWTIDRLTERRMRSLVNRREQNVLRSFVRRNREDLRNSALGTEEERRAFRRDVANAIKGALESLDEDCRNDPAAPVLCYTCCPDDYGAHFPEQKSSLIDALRYEPDTLVVLDSYHIIKKRQIMPPFFDRVVPGKETNNT	-			-	Down	Down		5.86331e-13	4.48263e-13	0.623182	2.8599	2.50791	0.351987	246.686	451.51223513768	570.801808460217	534.53673890431	76.7182285317137	85.6781022397081	111.530641153551	64.654482264827	78.0528546462948
Methanoculleus	meth_00258	hypothetical protein		MPPSEVVPGLIQQIYRVRPDLKLSKTAIHKILFKVRVTLPESDPDRKHLPFYWYNYGPYSEVVEASIEALKVGGILREERTPTGKSLLVLNKRPPDPFCVCEDASGIIGRIVRGFDPFRMEGFVHRIYRDYAPYEFMPRYRVDFLVAFKGYCTSRPEGQLTLNRYLDEPATPDIDRLEDILYACEAVLVEEPLFEGFNDEFTAYVSGAGRAFDVAREDEAGAYLIVKATYASAEELWYTFARGVRIPDRGHDEYYNGRLGQWEQEYRESLLALAPKVRAYTRSVRDYARSPSSRRSGERPARVLSSLIEGYFS	-							0.415973	0.394399	0.165454	-0.468428	0.42587	-0.894298	1533.77	1130.98955181258	1861.73283347628	1607.43744873372	1517.16910561855	748.423422505685	1160.41992930549	2710.31589654155	1533.63311696909
Methanoculleus	meth_00259	hypothetical protein		MPVETTINVAPEVKERLSRLKRYPRGTYNDVIDRLTRDALQDATEELTDEDIRDIEGAIADIRAGRVYTTEELMRELGIG	+							0.230878	0.39648	0.815936	-0.644413	-0.414087	-0.230326	300.626	158.161820136291	276.564962922675	278.112193511073	268.513799860998	428.39051119854	251.883807549032	387.926893588962	355.456919132451
Methanoculleus	meth_00260	hypothetical protein		MVRVDGFKPYNQEQTMLLPLSLDEFIPAGHKARIISAVVDRLDLSRLYNTYCTTVGQDAYDPRMLVKVLFSGWDTTPRVPRKDLKLGSFPSDPYRQSAHFLLVSQPDSLSFQIHDDTVFPHPQFEVWGALQLLQVGQGVATDSFDGCNDPQNYLAR	-					Down		0.262231	8.47358e-06	0.0288091	0.572202	1.74733	-1.17513	449.754	532.80210917421	615.865109128129	912.156964956042	203.700124032481	261.234213691659	147.87208602381	448.7021069179	475.700506019986
Methanoculleus	meth_00261	hypothetical protein		MEHWLAISSRDNSEITIQKQIWGVPKRYINQISKTRPGDTLLVYVGQQVVDKETALPPAITGCFEITSEVYEDSSRVFIAPQKLGDQAGT	-							0.146675	0.00506935	0.569519	0.703994	1.1201	-0.416107	181.626	192.621658043081	285.400904230109	298.524097621977	133.595535891432	106.677637102382	117.796407510493	182.325639986812	136.065111478
Methanoculleus	meth_00262	hypothetical protein	K07496; putative transposase	MYPCQEQVASLMHHIHACRFVYNHSLEQKIRAYEQEGQKLSCFDLNARLPALKEEHPWLKEVNSQSLQSANKNLDNAFTRFFREKKGFPKFKSKKDPVQSFQVPQYYTVDFERNRVKLPKMSEIKTIFHRPFTGKMKYATVSVTSTGKWFISILVDGGTPEPEPAPFTLDTTLGIDVGLTDFATLSTGEKVEELGRRMIAGKPRPRARGSSP	-	K07496				Down		0.00280082	9.83917e-07	0.429012	1.36638	1.91741	-0.551029	614.293	730.725280741412	1011.71527970116	1483.69028006137	265.868343704732	283.913711343346	304.516244947337	329.737859550618	504.179250282823
Methanoculleus	meth_00263	hypothetical protein		MPRDLLLYLEDIRDAIAAIRSYVGDRSFEDFIFRGSRGRSGKTPVTRSGTGAPPLRHAFCVLTASYITI	-							0.0266365	0.0779959	0.717907	-1.03962	-0.752019	-0.287603	706.678	366.688018751736	678.600292410909	349.553857899239	917.973286224298	763.54308760681	666.677540378532	876.714779511055	1033.67293991039
Methanoculleus	meth_00264	hypothetical protein	K07075; uncharacterized protein	MNPLTRIRQNLRTIRERYGVARIGIFGSVVRAEDTPASDIDVIVEFREGEETFDHFMDLKFYLEDLLGRRTDLVIADTLKPRIRDTVLREVVYA	-	K07075						0.0508669	0.358927	0.471106	-0.76321	-0.345974	-0.417236	1685.61	1042.63099307723	1636.41633013672	1284.03634297658	1939.11936254297	1627.04396115995	1471.20194060977	2389.62966450801	2094.76985577759
Methanoculleus	meth_00265	hypothetical protein	K07496; putative transposase	MLRAYKYRMYPSQEQVASLMHHIHACRFVYNKAIQKLARCHEKVSNQRNDFLHKLSNRVVGENQAIAVESLNVAGMQKNHCLAQSISDVSWSAFFTMLEYKCQMHGKTLSKIGRFEPSSKICNWCGYIKQDLVLAEREWICPDYGTHHDRDINAAINIKKFALQDQNLVGVSGAKRAIEPVDSLPLGRGMKQEAPPASAG	-	K07496						0.146081	0.148404	0.939553	-0.576138	-0.507639	-0.0684994	7061.12	4439.13399086439	6448.46996616512	5650.27020669974	9515.70579408876	6694.65171422032	7303.37726565054	8675.33843029449	7762.03996408221
Methanoculleus	meth_00266	hypothetical protein		MQVISSAINAVLLVTVGIIFANILAETGIFARLSSLTRPVCRISGLSDACVLSIVAMGVNATAGKSMLAEYYRDGKVTEREVIPVLIMGAFPVVLGESLFRVQLPAALVLLGPIIGGIYTGLNLFSSGIQALFALIYSRRFLANPGCALPSAPLAGALALNREVIISGCRKAVPTLRRVVPITLAALIAFSLLSTTGVMDGVAAAFDPILRAIGLPGESAAALVAQFLHFSAGYAIVASLLGEGILTFETALVTLVLGSMVVITLIYIKYSVPLYLSLFGRFGVRVSLITYAASMAAKVITITLVMALF	-							0.227896	0.175753	0.989621	-0.617328	-0.598557	-0.0187707	1087.66	856.194434145621	1078.86843363766	525.606530855789	1119.02795410051	1194.45354298887	1411.05058358313	1536.19049861229	979.879756302809
Methanoculleus	meth_00267	Putative multidrug resistance protein MdtD		MWVILIYLLIVASLTVQLGRLGDIFGRARMFNFGFGVFTVSSLFCGLSATITTLIIFRGVQAAGGALMEANSGAIIADIFPPGSRGAAFGYNSLGWTVGATLGIVLGGVITTFFGWEYIFFINVPIGIVALFLGLRYLRDVTRTPASLDIAGMALLTAGLSLISYSAVEFAGNGLTTLSMILAPLGLLLILVFAWHELHTRTPMVSFESLSRPILKYSLLAAFFQSLGYLAVTFLITMYLQGIRGLSPLDAALLLTPGYVMGSVLGPYMGRLSDRIGARVVATTGTVVIAVAILIYMAIGVDTSLTVVLLASFVSGIGTSMFYPANNSAIMANARMEDYGSVSGALRMVQNIGVLGSFVLAITVASAAIPRALAFEVFMGTTQVVGHVAGAFVQGIDAA…	-							0.0252927	0.760175	0.124422	1.01085	0.149272	0.861575	956.544	1331.56348014185	687.436233718342	1408.42138365241	1011.88697977174	1123.89510585029	954.902792797822	585.769609319333	548.479519136125
Methanoculleus	meth_00268	hypothetical protein		MERLQKIRLSILVLGTLMGALDSTIVILAFPVIAEELILIFSPPCGSSSSIF	-							0.365667	0.267669	0.988884	0.663236	0.691264	-0.0280281	121.988	127.236324578916	148.443813964886	201.567553095181	156.081913219693	54.5987906429512	86.467575725787	131.895143820247	69.6147081980467
Methanoculleus	meth_00269	hypothetical protein		MALLSEIHAFVREYADILARYHKYTMADLDRIEEECWRLHDEACSRGACGTAGELVELEYLIGRAKEMKAKGTG	+							0.0329755	0.597419	0.230151	-0.960635	-0.24728	-0.713355	258.34	151.093135437462	269.496209876728	172.863312939222	215.604676735678	232.674846278423	255.643267363196	368.530548909514	400.811956291784
Methanoculleus	meth_00270	Enolase	ENO1_2_3, eno; enolase 1/2/3 [EC:4.2.1.11]	MMNILNGGVHAGWQGPDFQEYMIAPYGAASVTEAVRWGSETYHALKDILKAQGYTIGVGDEGGFAPAVSTNTEPLDLIVAAIERAGYVPGREIGIALDPASSEFYSDGVYNLRTEGLTLTAAEMVDRYRDLVAAYPIIVIEDGLAEDDWDGWRLLTRAIGDRVELVGDDLFVTNVDRIDVGIRKGAANAVLIKPNQVGTVTETIAAVNLAQQHNWGAMVSHRSGETADTFMADFAVAMQTGHIKAGAPARGERVEKYNQLIRIEEAAGDTARYAGREGFIR	-	K01689						0.00132081	0.00137794	0.860947	-1.40954	-1.24436	-0.165179	7116.84	2503.1979689727	5028.53419806052	3544.65472325925	8065.995820455	8349.415061399	9825.97480095502	11957.1999500571	7659.7274383972
Methanoculleus	meth_00271	Enolase	ENO1_2_3, eno; enolase 1/2/3 [EC:4.2.1.11]	MIEVDTRIRSIHAREILDSRGNPTIEADVTLSGGAFGRAATPSGASTGRHEAIEIRDGVKDRYGGKGVQRPVSRINDEIAATLQGMDAREQAAVDEALIDLDGTPNKHNLGANATLAVSMAVARAAAVAQGLWLWGYWEIPSSRSFLSR	-	K01689						0.00370414	0.00432966	0.861547	-1.32248	-1.15419	-0.168288	2959.48	1098.2968850805	2148.90092596788	1591.49064864708	3449.67482777085	3542.20154063577	3777.00395996409	5209.85818089976	2858.42210934404
Methanoculleus	meth_00272	tRNA-Gln(ttg)			-														r :0	r :1	r :2	r :0	r :0	r :0	r :0	r :0
Methanoculleus	meth_00273	hypothetical protein	algA, xanB, rfbA, wbpW, pslB; mannose-1-phosphate guanylyltransferase / mannose-6-phosphate isomerase [EC:2.7.7.13 5.3.1.8]	MKTLILAGGSGTRLFPLSREHYPKQFIPLVDDESLFQKTVKRSLLFSSPQDIVVITNMDHRFLVRDQLAAIRCNCRVLVEPVGKNTLPAIYYGVREVSREDGASTIAVFPSDHLIGANGPFQNAFLQAERLAKDYLVVFGVRPTLPHTGYGYIRPGNPLEGGSLVDAFVEKPDPETAGRYVADGYLWNSGMFCFDADLFLAECEACAPEVVRAFEHPVEEAYGATPSLSIDYGIMEKTRRAAVVPLEAEWNDVGSFDALYDVLSKSGDANAVKGEHIGIDSSRNLIIADRLVATVGIHDLAIVETKDAILIAAREEAQRVGEIAKVLREKEDSRALFHTKVHRPWGSYTNLEEGQSYKIKRVTVPPKRRLSLQMHHHRSEHWVVVTGCAEVTIGDATYL…	-	K16011						0.204329	0.459894	0.711431	-0.638609	-0.345979	-0.29263	6831.18	4114.85808030563	7067.86945181622	5332.60994897379	8420.48694539464	5234.76405056726	7337.21240397802	10814.108703615	6327.55506788003
Methanoculleus	meth_00274	hypothetical protein		MRMPRLAIPESSRKQGDEDALRAYSDITAEKSHNSAVLNNMGVALERQGRYEEALAAFSAALLCDNDDVYAWNNRAVILTRLGRPQEAVLACVQALALDRLCIFAWVTYGMVLGRLGRYREAEMALAVAEDLDPQARALYPGNLTMNRA	-							0.00194716	0.0233296	0.522846	-1.38293	-0.928018	-0.45491	1181.56	480.670559520348	764.308923093016	791.599156301013	861.09597886458	1644.68357044459	1368.44337235593	1732.74012469736	1808.92764484318
Methanoculleus	meth_00275	ADP-L-glycero-D-manno-heptose-6-epimerase	galE, GALE; UDP-glucose 4-epimerase [EC:5.1.3.2]	MRYIVTGGAGFIGSNLAECLARDHEVVIIDDLSSGRRENIAPFIDCPGVTFIEGSVTDLDLLLEAFQGADGIFHQAAIASVPRSVEAPGETNAVNVSGTLNVLWAAKECGIPAVVTASTSAIYGDDPTFPKHETMAPEPLSPYAVSKLAGEHYGKVFSDLYGIRTVFLRYFNVFGPRQDPDSEYAAVIPKFITRLLTGKPPIIYGDGGQTRDFIFVGDVARANILAMESNASGVFNIAGGRRISLNDLASILMEITGIHLQVLYEPPRPGDVRDSLADIARAQDAFGFSPDCTLDEGLRRTVAWFKGP	-	K01784						0.407819	0.325802	0.994424	0.412844	0.420378	-0.00753412	937.825	858.845190907681	887.128507266344	1590.85277664361	743.373179910743	863.500873553136	887.232516142858	840.508269442751	831.157425152436
Methanoculleus	meth_00276	Tyrosine recombinase XerC	xerC; integrase/recombinase XerC	MENALFPEWLERFNGYLRMRNYSPRTIKKCEGTLQRFARYAWVRQNMDRNPADEEEFDGAPLDADVNVSPALVTDFFSCITARRDYRPKTLHRMISTLSSFYRYLYTQGAVVADPMLGVERPRIKNEELKYLKHSQVLRLIRSIKDGRNKLIVRLIYATGVRVSELCAINVEDIDFEEQTIRVTGKGDKIRTVFVDEATLTAIDEFIGNRIEGPLFVGQQGRHISPRTVQHIFKENAPDGITPHTIRHSYASELYRRSKNLRVVQENLGHSSIKTTEIYLHTDLEERRRVYQQYFPLSNGEAGS	-	K03733		tyrosine-type recombinase/integrase	Down	Down		1.08476e-06	0.000277018	0.280526	2.41875	1.63503	0.783723	875.906	918.929010847725	1474.71860421069	2449.42849330853	439.145721940154	470.389580923887	650.386547850485	342.668756003583	261.582539895691
Methanoculleus	meth_00277	hypothetical protein		MEEPDHRSDPSKYQKFKKVDGATYQRVNQFLRKHTHITAREWAIARLCADFRTTSGSEMTFIGENLPDLCPFMVDTYTPQAVNQARSSFKKKVKKAGATFFYGAMCGFFTAEELDEILFEASEVARFLLEVEGTSLTIDDEIEIEDRITEVMRGVAEAASVILKTRPGQESEQP	+							0.295816	0.680706	0.661687	-0.671755	-0.258047	-0.413709	622.454	611.441226448678	509.833813438925	407.600210214623	529.091231253198	497.268985548109	802.01809368846	395.685431460741	1226.69553991407
Methanoculleus	meth_00278	putative molybdopterin synthase		MKIIQIIGRSNSGKTTFITNLAPALSAHGTVGVIKHLGHHGFALEPEKDTTLFYESHAAISGGVDYEKSVIIRRDGDLDSALETLCNAGVDYAILEGFKSRPFPRVAIGDIESENIVLRNPSIEDVIAALPEFEDYYTVEGLVRELRRECDVSRAGAILTFNGIVREWTGTEQTEYMEFDETVDALVESLRQEIESVPGIIGARFHHRKGRLYAGEDITYIAILAAHRQEAFTAASRAIDRLKRELHDAEE	+							0.251891	0.694192	0.600453	-0.647397	-0.218379	-0.429018	1166.76	1150.42843473436	898.615230966008	861.127204678781	1119.02795410051	898.780092122428	1368.44337235593	852.14607625042	2185.47993009625
Methanoculleus	meth_00279	Phosphoglucomutase/phosphomannomutase	pmm-pgm; phosphomannomutase / phosphoglucomutase [EC:5.4.2.8 5.4.2.2]	MRSKKRMFGTNGVRGVVGDMITPVFVLKIGAALGSMRRGTIAVGRDTRTSGEALTHALKAGLLMTGCDVVDMGILPTPALQYIIKTDDRLAGGAMITASHNPPEHNGVKIIEADGTEMADDEVIRLEDRFFAGEFDVVAWNDVGTETAAPDRLEEYIQAIVERFPAGIGKGMTVVVDPGSGPAALTTPTILERMGCRVHTINARLDGTFPGRMPEPTPEGLRPLSEMGSPRAPTSVWHTTVMPIGRSSSTTGGATWKRTVSSA	+	K15778						0.160857	0.542869	0.586834	-0.607201	-0.254852	-0.352349	973.077	822.618181826184	883.594130743371	720.157491912847	911.359645833633	837.461450323421	1146.63524332022	932.317634258806	1530.468812051
Methanoculleus	meth_00280	Phosphoglucomutase/phosphomannomutase	pmm-pgm; phosphomannomutase / phosphoglucomutase [EC:5.4.2.8 5.4.2.2]	MEENCEFGLIEDYICSRNPGGLIVTPVATSRLIQDIARKHECSVDYTPVGSIYVARRMIELIGQGENVSFGGEGNGGLIYPDHQFCRDGGMTAAVMVAVLADHPKGDLSGIIDGLPSYHLIKEKHPAPDPDALVRAVEEALPEETIEKIDGLKIIRDSAWALVRASGTEPMIRVMVESEDPGVADAMYQEIMQAVRRA	+	K15778						0.347984	0.706047	0.70092	-0.495165	-0.190894	-0.304272	586.336	510.71246949037	542.52679627643	469.473794550802	489.409388909208	518.268520410783	730.588357219331	471.977720533237	957.729621876158
Methanoculleus	meth_00281	hypothetical protein		MDDKPQMKQKITSAISSGDLREVEKIVSDIAETRARKEKRSLYEQMNTALVKAAFEENQPELLSQLIEPTKEDVSIFARRAVELYREERDETWFSAVFTLIDKLDRKSHQSDILAEISRDLVQAGLETGDTHYIEKGEVALNQISIRKYRSAILSEIVPLLIQYGQRYQNVDIMQYALQALSEIGDVSKQSQLHADVARAIAAAGIESDDIHLVISGIRSATEIDQKIRRTNSIADIVDATWRSPLKKEIANIECIIDALSRVPEERLTEVLAILTEHLLDRQRDKKQIYTRLLRLDDEKPWTGQTLILELLRKAERSGERWYSRRRLSSTPGAR	+							0.863203	0.492945	0.548683	-0.109029	0.318326	-0.427355	1849.15	1381.927858621	2072.0282365932	2413.70766111445	1355.79628008632	1406.12885440462	1944.89387719451	1606.0173394583	2612.66109403881
Methanoculleus	meth_00282	hypothetical protein		MGDFYHAIEVMKKASTTAQRINAQFFDTSVRLIKEGIRRDEIGLIRENILAALEIDIVDSLVHQAVTDFCKEFDFDEVVGHIPAIKELARLHQASDTLISECNAILIERGFIRQKDSFALVDLVSQIEDQTLREQAISAIVIEMARIGVARKDRDLLRGATALTCEIMDQQSRAETLGGVVDQAAILAVEDGDLELLHGMRVLSASLLEPDYCLFAMGKVIHGLIMYGIEQLSLRALDEATQILGQITDPSLQRHLVDPLIEGYIRVGSLQAADRLSRGGARISDDMMKPFEISLDLLTTSTPHEEISIKIASYVDIMLEYTQVYASPIFAIPMALLSLEIEGEYERTAMIQRILTFFTEHVREFDSADPYEVMAYLLEGIERAMAAPQVLELMYRLFE…	+							0.276548	0.874611	0.508502	-0.558995	-0.0830493	-0.475946	1754.47	1330.67989455449	1551.59129358536	1732.46036141301	1452.35542979003	1369.16967304631	2067.70289779056	1490.93236102691	3040.8970262874
Methanoculleus	meth_00283	hypothetical protein		MHTRALGNAERAEEIIKTLHDTISTITEPSVHAIMLSDLAGLIAEVDLAVAREYLAEAQGMLTFVDPERVSFVRKNLIYAARNLSAVSRQEEDVDWAIEQVGQIADPVEYVDALAAVFDMVNEPAQRKGILSAMCRTVVSIPSPYIRLSMLFDVAQFAETHSDGEEIDELLEGMERTARYIQIPFITAMTQQRMARMLFSFYRKTGKPAIQQRAIDVVSSIDDDRIRYSMMVQLEQVTPQSWKSTVFGRILDCREKIRSGEYTTKDMIALNRAIKVVPDRAKRATYYTELSLIARDAGQHEACGSDAPLRARRGEDHQAALPAGLCARGYGVPDLRGTLRGPIQRDPRYGCE	+							0.112685	0.362487	0.635523	-0.683456	-0.368976	-0.314479	1588.51	1102.71481301727	1574.56474098469	1102.88069399231	1544.94639525934	1434.68822181786	1902.28666596732	1602.13807052241	2443.89816507385
Methanoculleus	meth_00284	Acylphosphatase	acyP; acylphosphatase [EC:3.6.1.7]	MKTIEIWASGRVQGVGFRACVKRIATDLGVGGEVMNLPDGRVLITAVGEPAVLDKFVSMLYGCPRVVIRDLSLQEIPPARYPEFTIQWGAYQYST	+	K01512						0.0875828	0.602045	0.398962	-0.776438	-0.239414	-0.537024	824.394	561.076847969524	900.382419227495	523.692914845392	788.345934567265	610.666473806547	944.877566626716	1118.52254318151	1147.58791696174
Methanoculleus	meth_00285	CRISPR-associated endonuclease Cas1 1	cas1; CRISP-associated protein Cas1	MTAMQPWLPVFGYGGHIKATTQELVIAHGTDTRRYPLQEVKHLLIVGGHTLHTSAVTNLLKAGAVITFFDIDGTPVGHLSPYGYQPEVDVRTAQRRATPYRFAQPFAVAGLRSRLLLLEDLCGRIGQDIFYAGELDFLYQVRDELAVSVTMEELRRLSRLTGDMYYEILSRTLPPELGFRRRTNRPYLDPVNAMFALGYAMLYGNCCVSLVGAHLDPDLGMLHEGAGSLVYDIIESQKAVMVDRTVIRFAREEVSEGDYERGEKRCYLDGNLSSQLVKAFRDSIDQSRIDLQVQILRDALLKNAEFHVLYW	-	K15342						0.706475	0.473097	0.905358	-0.149442	-0.230004	0.0805621	1181.29	1138.05823651141	1075.33405711468	1031.43902960414	1355.79628008632	1204.53331972295	1245.63435175989	1281.45183848887	1118.05440439287
Methanoculleus	meth_00286	hypothetical protein	paaK; phenylacetate-CoA ligase [EC:6.2.1.30]	MERLPFTYKSELQAGYPFGLFAVPLRKIVRIHTTSGTTGKPTVVGYTRKDLDNWSELVARNMTMIGLGEDDIFQNAVNYGLFTGGLGLHYGAEKIGMTVIPSATGNTRRQIEMIEDFGVTAIHCTPSYALHLSEVAESMGKTLDTLQVGIFGLSPGLRICVLKLSGALTSRLTTATAFQRCMALGWRLSAQSDPASTSGTTVTWPRSSTLRPASDSLPASGGAGHHTTCQGGPATHTLPHRRCDSPDRRRLHLRARAET	+	K01912						0.596124	0.46294	0.968681	0.293475	0.341599	-0.0481239	846.275	864.146704431803	667.997162841988	1368.87331943753	906.068733521101	775.302827129907	609.032489894674	817.232655827414	761.54271695439
Methanoculleus	meth_00287	hypothetical protein	paaK; phenylacetate-CoA ligase [EC:6.2.1.30]	MLVIRGVNVFPSQIEHVLRSLPEVGEQFMVYVDRTRHLDEMTIEVEMTRVGFSGELQDLTRIQRQIAGELHNTLGLRTMVKLVEPGSLPRFEGKARRVIDRRGDL	+	K01912						0.912615	0.533383	0.809241	0.0688396	0.282188	-0.213348	564.238	583.166487653364	537.225231491969	715.692387888587	571.418529753454	568.667404081199	369.680215059524	717.66475313958	450.386066675241
Methanoculleus	meth_00288	hypothetical protein	paaK; phenylacetate-CoA ligase [EC:6.2.1.30]	MGCWNPKVEGMPPEELRKAQHTLAKALITRVYERSEFYRQRMKEQGIRPDDIRSLDDIQKLPVHVQTGPAR	+	K01912						0.693058	0.604669	0.506299	0.245887	-0.269768	0.515656	361.303	423.237496342366	222.665720947329	398.032130162637	539.673055878262	422.510641436992	296.997325319008	319.393142388246	267.911149731877
Methanoculleus	meth_00289	hypothetical protein	paaK; phenylacetate-CoA ligase [EC:6.2.1.30]	MSHGYGLFTGGLGAHYGAERVGATVLPTSVGNTERQIELMQDLHTTAIACTPSYLLHMGEVAERMGVSIRDDTDLRVGILGAEPWSEQMRNRIENWLGIRAYDIYGTSELSGPMFTECSEQQGIHIWSDLALTEIVDPETGEVLPPGERGSWSSPSCRRRPSR	+	K01912						0.411198	0.40677	0.964894	0.477496	0.418485	0.0590113	588.84	670.641460801368	513.368189961898	930.655253056549	670.623135613428	568.667404081199	343.363996360372	616.80376080645	396.59288306766
Methanoculleus	meth_00290	hypothetical protein	paaK; phenylacetate-CoA ligase [EC:6.2.1.30]	MDESPCACGRTHPRIRRIQGRVDDMLIVRGINVFPSQVEHALLEIPEVGRHFQIVVDRKGALDTMLVRVEVSEEAFSDKITDLMMIRKTVEHRLRSTLNVGAGVELVEPGSLPRFEGKSKKVVDRRSL	+	K01912						0.44987	0.701134	0.820072	0.441823	0.209179	0.232644	492.42	573.447046192474	353.437652297348	745.034500048012	556.868520893991	568.667404081199	320.807237475384	431.891941529045	389.209504925443
Methanoculleus	meth_00291	hypothetical protein		MEKSYIIKQISIFSENRPGRLAAIAGALRDAKINIFAFSIAEANGFGVMRALVDRPEDAHRTLTDLGFRVSFTEVIGIKMRDEPGGLSDIASILGDTGINIEYAYAYSGKGGAILIVRVDQVEGAVRQILDRGGELLKASLFR	+							0.984857	0.73826	0.875827	-0.0129741	-0.153098	0.140123	850.258	848.242163859438	588.473691075085	1005.28627746204	1040.98699749067	914.73973861806	760.664035732648	923.26600674173	720.40675301918
Methanoculleus	meth_00292	3-keto-L-gulonate-6-phosphate decarboxylase UlaD	hps-phi; 3-hexulose-6-phosphate synthase / 6-phospho-3-hexuloisomerase [EC:4.1.2.43 5.3.1.27]	MTTPTLQVALDLLEIDRAVEIANEAVRGGADWIEAGTPLIKSEGMQAVRALREHFPEHEIVADMKVADTGAIEVEMAAKSGAGIVCILADADDTVIAEAIRSARKYGVRIMADLINVRDPVSRSRELEDLGVDYINAHVGIDQQMIGGSSLDLLRRLAGEVHIPIAVAGGLGAETASEAVAAGASIVIVGGNIIKAADVTAAARRVRDAIDRPEVRPREEESPEAAIRRLLDAVSAPNVTDAMHRKGAMIDIVSICGRTKAVGRAVTVRTIAGDWAKPVEAIDLAGPGDILVISNDGGTHVAPWGELATHSAKNRGIAGIVIDGAVRDVDGIREMGFPVFARGTAPNAGEPKGLGEINTEILCCGQEIRPGDWIVADESGVVVIPRERAYEIARRAMEV…	-	K13831						0.77369	0.3925	0.811654	-0.163353	-0.373172	0.209819	2754.46	1986.30040037085	2556.23782024057	2700.75006267404	3872.94781277341	2327.58844417874	3183.00930932607	3387.89487067694	2020.93607435542
Methanoculleus	meth_00293	5,10-methylenetetrahydromethanopterin reductase		MVEIGYKLSCEEHGAPDLVCNARQAEDAGFAFAMISDHYLPWTTRQGESPFVWAVIGGISQVTAELRLLTGVTCPTVRIHPGIIAQAAATAAAMMPGRFALGLGSGEYLNEHVFGDRWPPAPVRIEMLEEAVEVIRLLWKGGVQNYYGAFYALENAEIFSLPEVLPPIYIASEGPISASLAARIGEGFINGGASAEESLIVFRKSGGADKPAYLEVSVCWAESEEVGRMTAYEQWPIAANKGELNRILPTPVHYEQLATMVTLRDVTEDIPCGPDPERHIKKIEEGIRMGFDHICVHQIGEQQQAFMEFYREEVLPHFQ	+							0.0217848	0.109051	0.608387	-1.33852	-0.864265	-0.474253	1928.71	1295.33647106035	891.546477920061	1237.47168672358	948.396032021357	3472.4830848917	1810.80647715598	3072.38099722458	2701.26163174542
Methanoculleus	meth_00294	hypothetical protein		MVERTCLTRESDLHLSLLYYLPANPVGFEVEIRDKADGVENALCPTKQSDV	+			DUF2115 domain-containing protein	Down	Down		3.88969e-05	4.35372e-08	0.72815	2.36064	2.74009	-0.379446	101.349	188.203730106313	156.396161141577	289.593889573457	26.4545615626599	43.679032514361	23.8099121563761	47.844316875972	34.8073540990233
Methanoculleus	meth_00295	hypothetical protein		MRWVTAGVVLMLIAVLAAPAAAGSDERYSHITVENVTVRLLEEDAVVTINYQIDSGIGLLVLLLGKSDLRQKVLDVLNFEGARVQTVDLEHAVVHVKNASNDYGRGSYWFPEHRFGVVVPSLTIVTPHDTKHYEKVSEITGGLGYFSTN	-							0.608652	0.561147	0.994396	-0.30016	-0.290605	-0.00955506	5310.4	4774.0129284714	4142.28928492492	5039.18882737953	8453.55514734797	4167.98767954344	4449.94726669956	7196.04387607525	4260.20918805925
Methanoculleus	meth_00296	DNA/RNA-binding protein Alba 2	ssh10b; archaea-specific DNA-binding protein	MKDNTVFVGNKPVMNYVLAVVTQFNNGAEEVAIKARGKAISRAVDTAEIALNRFLENVSKKGIFTSTEMIDTDTGKTNVSSIEIVLTQLK	-	K03622						0.212571	0.34115	0.83789	-0.56759	-0.393021	-0.174569	964.828	665.339947277247	1024.08559753157	648.715827524682	1226.16892842929	804.70217593765	1040.11721525222	1124.98799140799	1184.50480767282
Methanoculleus	meth_00297	Aspartate-semialdehyde dehydrogenase	asd; aspartate-semialdehyde dehydrogenase [EC:1.2.1.11]	MTVSVGRIREGLRFIALGHNTIRGAAGASVLNAELIYSRKYL	-	K00133						0.200028	0.377548	0.78533	-0.742515	-0.4681	-0.274415	353.543	193.505243630434	394.082982311543	220.703713199154	476.182108127878	234.354809067437	408.527966472559	418.961045076079	482.029115856172
Methanoculleus	meth_00298	Aspartate-semialdehyde dehydrogenase	asd; aspartate-semialdehyde dehydrogenase [EC:1.2.1.11]	MINVGVLGATGAVGQRFVQLLADHPWFHLQTLTASERSAGKPHGKVVNWRLDAPYPDTVSDIVITPTTVESLKGCDLVFSALPADVATSLETEIAEAGIAVCSNARSHRMDPDVPLVIPEINPDHLGLIDIQRDRGRGGFIVTNPNCSTIVLALALAPLRSFEFHDVRAATMQAISGGGFAGVAAMDIYDNVVPYIGDEEEKIETEIVKIMGTFNGSEVIPAPFKVSTSSPPGPGH	-	K00133						0.25486	0.506512	0.746808	-0.606149	-0.328065	-0.278084	4752.23	2927.31905090242	5181.39598267913	3516.58835510676	6104.39008058377	3109.6111224647	5381.04014734101	6912.85724375531	4884.63202522961
Methanoculleus	meth_00299	Ferredoxin		MPAVVDIEKCTGCETCVDVCPSEAITMVDGKAKVDPDLCVDCETCVDECPSEAITME	-							0.574806	0.0354899	0.401671	0.317506	0.902566	-0.58506	270.074	235.033766236053	386.130635134853	422.271266294336	227.509229438875	190.675776553076	140.35316639548	289.652080546425	268.965918037908
Methanoculleus	meth_00300	hypothetical protein	K07496; putative transposase	MLQAYKYRMYPSRGQIPLLMLHHVHACRSVYNHSLEQEIRAYEQDGQKLSCFDLNTRLPALKEEHLWLKEVNSQSLQCANRNLDDASTRFFREKKGFPRFKSKGAVSGAATYAPSSLWTRAPVGEGDGS	-	K07496						0.784237	0.0640293	0.342223	0.158375	0.752632	-0.594257	4561.85	3392.0850698504	7542.35950002541	5722.98761509483	3247.2974318165	3023.09303883048	3616.6003412264	4748.2251775289	5202.11728534494
Methanoculleus	meth_00301	4-hydroxy-tetrahydrodipicolinate reductase	dapB; 4-hydroxy-tetrahydrodipicolinate reductase [EC:1.17.1.8]	MIKVAVSGALGRMGTMIGRIVDDAPDLELVGGTDIREGTLFGKEVVPSARIDAFLKETESDILIDFTVAAAAVENIRAAARNNVALVVGTTGFSPEQGEIIRSAVEGSVPAVISSNFSVGVNIFWELVREAAREAWRLRYRGHRSFIIATRRMLRAAPQKRSSRSWIRNSVSARRSTAARVWRSERVRSVCTPSGVVISSAIIRSSSRGISSASRSPTAPTTAQCSHKELSGPPAGLSGRSHASTRCRKFWGYGKDRFFLRGRSEKTSTNK	-	K00215						0.00945456	0.0224558	0.770753	-1.08305	-0.857928	-0.22512	4465.47	2808.03499660968	2637.52848026896	3009.48011235147	6982.68152446408	3828.63519616264	4515.11123681175	6965.87391921247	4976.39686785431
Methanoculleus	meth_00302	4-hydroxy-tetrahydrodipicolinate synthase	dapA; 4-hydroxy-tetrahydrodipicolinate synthase [EC:4.3.3.7]	MFEGILPAIITPFRRDSRASLDIEGLRSNVESLLQGGIHGIVPCGSTGEAATLTFEEHEQVILETVEIVNGKVPVLAGTGSNNTEEAIRLTRSAQDVGADGALVISPYYNKPNRSGLIKHFTKLADLDLPIILYNVPGRTGQNLQPDLVVELAKHPNIAGIKEASGDITQISRIIEGTRDEDFVVLSGDDAMTLPILALGGAGVISVAANADPRRMSQMMSPTAQATLPAHWTCTLALSALPGDVHRYESYPREESGGDPWNGSRTGQVAAR	-	K01714						0.321016	0.169724	0.939553	-0.521659	-0.606456	0.0847965	4808.47	3531.69159265227	2789.50667075682	4733.01026571597	7974.72758306383	4314.14444218765	4543.93376205368	5948.21236836409	4632.5424000882
Methanoculleus	meth_00303	30S ribosomal protein S17e	RP-S17e, RPS17; small subunit ribosomal protein S17e	MGIKPSYIKNLGEELLIKHRERFSGNFEENKHAVAEVAAIDSKRVRNRVAGYISRKINTRKR	-	K02962						0.215126	0.707221	0.546914	0.762253	0.229539	0.532714	1135.86	1371.32483157276	920.705084234592	1753.51013752738	1662.66919421317	1240.65251968675	547.627979596651	817.232655827414	773.145168320731
Methanoculleus	meth_00304	Bifunctional thiamine biosynthesis protein ThiDN		MGMGLEDRARVIAHMDQAVMLLAGRMDPRLIPEVGMNIVYALPDARSRDDVAGVLGRIVRLGDRVHPVGEITFGASDHVARIVLTAMHFDQGIRSAANIRFSETILLEMENLMFEICSFDRESEPPGVQTMDWGVASCCKEGVPDVIYDRGAQGKEPMIRVLGEDPVTVAHNILKLSGRINYAQL	-							0.876903	0.613244	0.885143	0.0846361	0.209143	-0.124507	339.025	396.729928721758	334.882175551737	356.570449937362	328.036563376983	362.871962426999	249.377501006255	310.34151487117	373.387980334978
Methanoculleus	meth_00305	hypothetical protein		MNVRVLEVLAAIGCLVLFIVLLVMLPGLVEGVDGLAYVAALVVFIAALSVAGYMVDKIAATA	+				Up			0.00190612	0.22308	0.144995	-1.51035	-0.588162	-0.922186	207.758	140.490108389219	127.237554827045	109.713984596111	179.891018626087	159.596464956319	228.073895392656	479.736258405017	237.322868856977
Methanoculleus	meth_00306	DNA primase large subunit PriL	priL, pri2, priB; DNA primase large subunit	MDIVLDRKELIKYPFLKESQQLARQHVESLEAFLSSGPGGIALERAKDRVIAAFTHKREFPEGNTQNLKPELEIASYALARVLVSCSGNRSLIDQLARYEAERTSFYLVTEDPEVQRFVAWSIGIDIEATSMPVTNYVELVPHMRDPRWRLVNRDLQRGMVHLGPGEIDELIRERIRVILVDQMPLRVPAEICERLEPITEEISATYQQQILEQFGEIQEEAFPPCISALIQAIAAGTNISHMGRFAVTSFLHTVGMSGTGIVEMFAQAPDFDLEKTMYQVDHISGGGGTEYTPPSCPTMRTFGLCVNPNKDCERVNHPLRYYRLRKTRTRRPG	-	K18882						0.374773	0.00297619	0.243985	0.388912	0.996426	-0.607514	779.8	951.621677579807	882.710536612627	1268.08954288994	609.777644019311	514.908594832755	431.084725357547	824.991193699193	755.214107118204
Methanoculleus	meth_00307	DNA polymerase sliding clamp	PCNA; proliferating cell nuclear antigen	MKTGKLELNFGGYRYSITLLDVNTIRKDPNPPAIELPGKAILPGDALNNAIKAASVISDKIALGIDPDAMTFYMEAEGDTDHIKLALGEDELIALTPVQARSLFSLDYLKDMGRVMARAEEVEVHLGVDHPVRFTFDIADGNGHVEYLLAPRIEAD	-	K04802						0.380845	0.00950068	0.375094	0.438814	1.00753	-0.568712	318.947	407.332955770001	415.289241449384	459.26784249535	297.613817579924	174.716130057444	166.669385094633	325.858590614728	304.828040442962
Methanoculleus	meth_00308	DNA polymerase sliding clamp	PCNA; proliferating cell nuclear antigen	MLKAMIDAEIFRESIDAIVALVTECRLHTADDHIWTRAVDTANVAMISLDLQSTAFNSFSATPGEVGLDIAKMKNILGMMGKGDELTLNLLDEDRKA	-	K04802						0.951228	0.113124	0.320784	0.0369307	0.595738	-0.558807	564.43	541.637965047746	665.346380449758	745.672372051478	537.027599721996	398.991162390797	357.148682345642	702.147677396022	567.465348644684
Methanoculleus	meth_00309	Ribosomal RNA large subunit methyltransferase E	rlmE, rrmJ, ftsJ; 23S rRNA (uridine2552-2'-O)-methyltransferase [EC:2.1.1.166]	MGSQWTKDGVYRKAMKAGYRARAAYKLLEIQQRHAIIRADDNVVDLGAAPGAGCR	+	K02427						0.803895	0.0160475	0.156219	0.157838	1.03307	-0.875234	335.823	388.777658435576	464.770512771013	433.115090353254	255.286519079668	141.956855671673	233.086508478209	490.080975567389	279.513601098218
Methanoculleus	meth_00310	Ribosomal RNA large subunit methyltransferase E	rlmE, rrmJ, ftsJ; 23S rRNA (uridine2552-2'-O)-methyltransferase [EC:2.1.1.166]	MIRDLTDGKVIGVDLKPIAPIEGVTTITGDFTDPLVQERIREETGGIVNVVVSDAAPKLSGQKSYDQARAVGLGEDALEFACTALKPGGNLVIKSFQGELFPELLSDVRK	+	K02427		RlmE family RNA methyltransferase		Down		0.000141741	1.0921e-10	0.212911	1.21878	1.77577	-0.556994	702.061	1219.34811054794	1190.20129411132	1148.16960623837	391.527511127366	330.952669435735	317.047777661219	534.046023507471	485.193420774265
Methanoculleus	meth_00311	7,8-dihydro-6-hydroxymethylpterin dimethyltransferase	moaA, CNX2; GTP 3',8-cyclase [EC:4.1.99.22]	MILKDPYNRTVTNLRISLTSRCNLRCIYCHAEGEVNPEEQMSTEDIAELMRVGVQFGIKSIKFTGGEPLLRRDLLDIVRSVPPGIESSMTTNGTLLAKKAAALKEAGLARVNVSLDTLRPERYKAIAGKDCLADVLAGIDAAVEAGLTPVKLQHGAPRGHQRG	+	K03639						0.000296012	8.29987e-08	0.541692	1.14683	1.46492	-0.318093	1321.79	2320.29575239051	2009.29305331042	2027.1572270142	869.032347333378	711.46424114738	723.069437591002	999.558295814226	914.484121328886
Methanoculleus	meth_00312	GTP 3',8-cyclase	moaA, CNX2; GTP 3',8-cyclase [EC:4.1.99.22]	MVLLEGINEDELDDFMAFVRGKQNLILQVIEAMEFNECEFHADVDSVEQELNERATRVVTRRMHHRKKCLDGAEVEVVRPLHNTEFCAFCNRLRVTSDGKLKPCLLRSDNLVDTRGKHGEEAEDAFREAVSRRKPFFS	+	K03639						0.0645645	2.24216e-05	0.199504	0.71378	1.34811	-0.634326	1027.06	1439.36092179898	1552.4748877161	1573.63023255004	765.859557239004	501.468892520644	527.57752725444	994.38593723304	861.745706027336
Methanoculleus	meth_00313	hypothetical protein		MLEANEYTRVIQKLYGKSLILESPSEFHPVLHFYFIDALAHIDFTLGIQAYNYMSPRNIMNMEYMRWRVDEEKVGDRAHFPEFINWLKKEHPEVFAELPMLWAGIYDRDDPAQYRSFRIALSPDDRNPIPAEYLSMFVDEFFERGFIKQLYETSKLARLFDKFVQSRAT	+							0.00016118	3.46493e-05	0.966112	1.19317	1.15603	0.037134	2490.34	3692.50416955062	3593.57732973329	4160.83907860718	1833.30111629233	1633.763812316	1670.45331076049	1882.73852355176	1455.58026232279
Methanoculleus	meth_00314	putative metallohydrolase	dapE; succinyl-diaminopimelate desuccinylase [EC:3.5.1.18]	MNVAHLTSSLVRIESENPPGKTADVVEFIGEFLDSLGVKYRIISHPGGRDNLITTDPDPQILLCGHVDVVPAIPDGWTHDPYGGEIADGYVWGRGATDMKGGCAALLVAYQDIIESGGEPKAQFAFVCDEETGGPYGIRSLLAQNLLLPRDCLIAEPTPPTSPAAGQKGLYRIDLSFRGRPGHSSLYPMVGKSAVMAAFDLLGYLREVHAHPFPVGEDLQPLIAQSARVFHEIFGIEGGYEIATRVMFNPGRIEGGEKANIVAEQCRMELDIRVPWGCLLDDLRKSIADHAPDAEIREMDAAEPSLTPPDSRLVQTICREVERVYGRAMPLIQWAASDAKYLRAAGFDAVECGPGELPTLHGVDERVSVEQLERAVDVCGE	+	K01439						0.292958	0.0295651	0.628555	0.426646	0.711219	-0.284573	4656.38	6309.68467929193	6463.49106638776	4907.78719466559	3763.16138228837	3175.96965263075	3860.9652291471	5114.16954714782	3655.82694870348
Methanoculleus	meth_00315	Undecaprenyl-phosphate 4-deoxy-4-formamido-L-arabinose transferase	DPM1; dolichol-phosphate mannosyltransferase [EC:2.4.1.83]	MDTYDLAVIIPTFNEEENIAAIIEAVNKVFQHNGIHGEILVVDDSSKDRTIPIVQEIADQNDNVRIIVRTEDHGLSQSVVEGFGVARSDIFQVIDADFSHPPELIPRFYEAIRDGADIAIGSRYTEGGDIEQWPLKRRVISLGATAFGRILFPEVTDPVSGFFAVRREVVAGAPLAPRGYKILMEVLGKGRWRSFVEIPFVFRDREEGESKLRLDTMTDYLRQCADIAYFSAMHRAGSVWDEWKMIGRFGLVGVSGIFVNMGLLYALTEFAGLYYLISAAIAIEVSIVNNFIWNDIWTFGATDNLRFERKTPRFLSFQAVSMGGLLVNVVVLFFLSDIAGVYYLVANLAGILVAFAWNYGVNRHYTWKKI	-	K00721						0.690645	0.228203	0.694427	0.268389	0.627017	-0.358628	860.664	1478.23868764254	1067.38170993799	583.652883171174	629.618565191305	762.703106212303	632.84240205105	578.011071447554	1152.86175849189
Methanoculleus	meth_00316	hypothetical protein		MHFYAIVPIAVLILHALVTSADTIRSDLRNARSLAFAIGAFVVVSLPLLIVTVNLFLVRTSSAPTFGIQGLDVIYQTLYQVSGFSSLTLILFVILFLLGTAYAWRENRSGALLLIFVMVLPLVASIILSSRMPMIPRYLIYLLPIYFIGIASSYTALSPLTQDRRVVYVAIAVVFLISTPFFTTYYVTPQKNDWRGFSAELSGVTGEGDLIIVLPPYMTQPLDYYYSNATDGTLKLGAKTGSDLDMIQGQYPDRRAFYVVTTDILAVDPTGDALGWLDENAVFAGQHMGIYLFASG	-							0.73042	0.220154	0.649163	0.261853	0.703357	-0.441504	576.368	1070.02214628519	673.298727626448	382.085330075992	502.636669690538	432.590418171075	369.680215059524	345.254935294176	835.37649837656
Methanoculleus	meth_00317	hypothetical protein		MTVDRGRYLHRGWGPGRGQMSPPRHYGLPTRHGEGLTLPDPNQPQGPVTRCLFEYGNSTTVHIRSLFTDQRTLSV	+							0.939049	0.102083	0.303443	0.576792	7.93757	-7.36077	27.3249	60.9674055273971	90.1266013358238	0	0	0	0	0	67.5051715859847
Methanoculleus	meth_00318	hypothetical protein	K07493; putative transposase	MDLYELAQDYLSDPSGALQTLLATFLNMVMLCEAEIQAGAGYYERSEHRTATRNGYTKRGLKTRFGDIQLLKPEFREKPFQTIVFERYSRVERALILVITESYVKGVSTRNIKTMMKHFGITNICPDTVSRMTKELDDIVHEFRTRPIEQPFPYLVVDATYLKVRRGARVVSQLFSLPRASARMDTVRSSVLISWIANEKAIGSTTSRCSRSVVSAEYNWSSQMGTPEFKTLSVERFWAPAGRCVIHLHRIIQSKGIKKGDAKTVAAIVRTGIQGDITALNDAIETLEEMGYMSAASSLERFSTDLLNYRAFPEEHWRRIRTTNMLERVNREIKRRVRSVGAFPSENSAMRLIGSILIDINEEWVCGRRYLIMPPPVDEGGSFRQRVFSGR	-	K07493						0.00491796	0.0034715	0.915228	1.0857	0.99285	0.0928508	512.084	823.501767413538	756.356575916325	674.868579666778	484.118476596676	335.15257640827	314.541471118443	356.892742101845	351.237845908327
Methanoculleus	meth_00319	hypothetical protein	K07484; transposase	MTLERDEILALIQTDPEAIVTIIQTLEETVRRLEKRIADLERQLNMNSRNSSRPPSTDGFKRPQKKRKKTGKHPGGQDGHEGHTLGWCENPDIIKTYRVPFCEGCGASLEDVPAKSVDEREDYDIPEPRIIVTKHVAETVVCPRCGRSHKGSFPADISAHLQYGPNIRALMVYLCTYQLLPYERAAEIFSDLYGCSPVKATLMKSISDCATNLEGFENQVKHLLSEASVLCADETGLRVEGKREWLHTASTDRLTLYGHHPKRGSEAMNAIGVLPAFNGTMVHDCWSPYFGYTCTHAVCNAHILRDLQGITENYDQKWSDELQDLLLEIYAAVKEAPESAVSLEADEMEDFRRRFDQILDSGEKENPQPPPPVQQGKRGRKKRTRAENLILRCRKYREE…	-	K07484			Down			0.000448761	0.00402406	0.574122	1.60485	1.18272	0.422132	5455.01	8364.90475547636	6026.99556580053	11901.4158406642	4751.23925665372	4033.59065642233	2798.29125500989	3407.29121535639	2356.35239567328
Methanoculleus	meth_00320	hypothetical protein		MSQPEESDLYTLVTVEELCKGVFMLLSSGFPANGMHQVYSQSHETECTLVLFAFHCNTRQRTEFCA	-							0.524715	0.0679176	0.535671	1.19627	2.89666	-1.70039	7.58395	17.6717117470716	4.41797065371685	20.4119041109044	0	0.839981394506942	5.01261308555287	3.87926893588962	8.43814644824808
Methanoculleus	meth_00321	hypothetical protein		MVRVDGFKPYNQEQTMLLPLSLDEFIPAGHKARIISAVVDRLDLSRLYNTYCTTVGQDAYDPRMLVKVLFYATFLGIFSSREIESHLHTDTAFMYLAAMQKPTYRTISRFRSRFFEELVPIFEQIVQICQELDLVGLNHVAFDGSKIKANASPKKTLTPKQLRRRIKKLLGESVKTDEEEDGIFGAGTPYLIPEEFAQDADLKGKIESLVAAYNQLQDSGDKRINLTDEDARTMKCKQALLPAYNFQTAVDDKSQIIVAAAVTTDENDYHQFVPMVEQVVQTTGKYRRYVALTPGMQRMIPTNISKRTVCMV	+														r :0	r :0	r :0	r :0	r :0	r :0	r :0	r :0
Methanoculleus	meth_00322	hypothetical protein		MHFIETYGHPKYYPKSRFLYNPEHDQYTCPAGRTMKFVRVQKDKFGQPLRLYQGNCSWCPLHLSCTRAERRSITRHPKEELKDEMRKRLATPEGKKEYAKRITVAEAPFGNMKENKRWRQLSHRGLEKVKGECLLHAIGHNLGVICRNVPIERIKNLPIVQRGSPSGVNSVAEMLDPAMVGYDGGVEAPSCYRSGSVGGCEIQIVIPDYRTGIICS	+							0.238876	0.345682	0.861547	-3.03898	-2.18917	-0.849809	2390.46	0	792.583935276803	939.58546110507	1697.06012424463	4299.02477708653	1903.5398192387	4166.33483714545	5325.52517715057
Methanoculleus	meth_00323	hypothetical protein		MVLILASAGCAELPPDSGSMWSGAASSPTDAPVEGDPDPGYLTSVTPYPTPTSDMARPTLSRPPEAAPIPDTYVTIYDETIQYPQATKAFALDLTAPPLIIEFEVEPKMITRTKRAKSDYGKREYKDYKQTFPSESAWFLVTIRDRGTGSIVAQNGFGKLYSADAKKKVFIGRSGDYQIELAGGDAKVHVLMRAGGV	+							0.0222385	0.742559	0.119447	-0.999313	-0.156651	-0.842663	555.773	484.204901869763	435.611906456482	369.965762010143	660.041310988364	407.390976335867	370.933368330913	788.78468363089	929.25087761332
Methanoculleus	meth_00324	tRNA-Arg(gcg)			+														r :0	r :0	r :2	r :0	r :1	r :0	r :4	r :0
Methanoculleus	meth_00325	hypothetical protein		MAVPPQGAWDFLHDFSRAYGAHFLYSISKA	+														r :7	r :2	r :2	r :0	r :0	r :0	r :1	r :0
Methanoculleus	meth_00326	hypothetical protein		MPIMRVGMYSNLGKIVKKILSDRAHECPCGGFMIDGDYNVAVNTHRVGMEHPFEPVEMIPLHHISVMQVLSITAGKPRPIERGSSLTLSTDPDYSSGGIDQW	+							0.804871	0.351878	0.389092	-0.130502	0.367909	-0.498411	1899.84	1974.81378773525	1971.29850568846	2121.56228352713	1904.72843251151	1604.36446350826	1193.00191436158	2661.17849002028	1767.79168090797
Methanoculleus	meth_00327	hypothetical protein		MKPCSRALLFCEECMSPAVTGGVVHWLGIVGYPSASQRTTPASKTRYCLNGKGGIMPTCSDCAFYTPKTATEGECSIQGTVPADRDAGRCPSRTFRPR	+			-	Down	Down		3.49727e-13	7.55173e-17	0.981365	2.81127	2.83849	-0.0272176	1001.08	2407.77072553851	2100.30324877699	1977.40321074387	287.03199295486	325.912781068693	293.237865504843	406.030148623114	210.953661206202
Methanoculleus	meth_00328	hypothetical protein		MRAGCKHTVSHRVVQRRRPDRCPVGLVEPTEHEEVLLSLTPEQTGGSVHRWRSRPRHRSVCPAAGHPLSPCKAKTCPTWAPFQAEVAPSILPITGRHSLLGTSYTAYTVCWPHDLHTSHSPVTRDACCGRDNPNEGVSIVMQSRNATSCRTLSIVHSRELRGATLPGVGIRSQYRR	+							0.694435	0.518531	0.942376	0.213266	0.28863	-0.0753639	301.385	338.413279956422	315.443104675383	354.018961923499	193.118299407417	327.592743857707	303.263091675949	246.980122251639	332.252016399768
Methanoculleus	meth_00329	hypothetical protein		MECLQRIERNERIPAEHLDQILRSHVIDPTALRSDDFWAFYDRRYEEILARIEAAMGKPVIREEAGTA	+				Down		Down	0.000216881	0.686784	0.000145541	1.97271	-0.219439	2.19214	83.0767	113.098955181258	83.0578482898768	88.6642084817412	124.336439344501	105.837655707875	101.505414982446	20.6894343247447	27.4239759568063
Methanoculleus	meth_00330	hypothetical protein	fic, FICD, HYPE; cell filamentation protein, protein adenylyltransferase [EC:2.7.7.108]	MTIRPYTPEPLPPAGIDWESHIPQIASANRALARYDGVLQAIPNPRLLLSPLLTEEAVLSSRIEGTQASLEDVLRFEANPKEPISGAALADIQEIINYREALNTAVEILKTRRLDITLICDLHRILLAGSRGMDRQPGCIRTIQNFIGRDARIEHAIFVPPAPEDLPAALADWEAYMRGDEKDVLVQISILKAQFEIIHPFCDGNGRIGRMLCTPRPLREGADREPYVLYQCLP	+	K04095						0.186225	0.881211	0.23547	0.874136	-0.103362	0.977498	147.472	153.743892199523	148.443813964886	182.431392991208	119.04552703197	295.673450866443	104.011721525222	93.1024544613509	83.3266961764498
Methanoculleus	meth_00331	hypothetical protein	fic, FICD, HYPE; cell filamentation protein, protein adenylyltransferase [EC:2.7.7.108]	MFYISAYLERNRQAYYERLLAVSRDSDWNGWIEFFLHAIEVQAGTNGRKARAILDLYDEMKRTVPEVTRSQYAVAAIDALFGEPVFISSEFYEQTGIPKKTANRILQQLREQEIITVLAEGGGRRAATYAFPRLLAITEGGGL	+	K04095						0.911914	0.251132	0.547839	-0.164228	-1.13481	0.970581	59.7117	97.194414608894	9.71953543817708	14.6710560797126	72.7500442973147	135.237004515618	57.645050483858	38.7926893588962	51.6836469955195
Methanoculleus	meth_00332	hypothetical protein		MDLSFCRHYAGDGTPPQNRNCRICPEAACGRLWQRVRDLAASNGGEPVPLPGTRAVLSPNPKSPDFVRLQVNCRWNLPKEDFLHYIATGHAGMGRRGQRSDPRASPSCTRQVPYVQAIVELLGGMDIPDIRAVREAQRG	+			-	Up	Up		0.000109225	5.58056e-08	0.603643	-2.10745	-2.56707	0.459622	140.029	58.3166487653364	30.925794576018	25.5148801386306	276.450168329796	186.475869580541	214.289209407385	190.084177858592	138.174648090062
Methanoculleus	meth_00333	hypothetical protein		MPTCSDCTPYTKETATSGECSINGRGDDRGPHMIILILHRGHALMQRPHLTLAAST	+							0.270733	0.733084	0.244906	1.09222	-0.312844	1.40506	22.2054	25.6239820332539	18.5554767456108	25.5148801386306	15.8727369375959	35.2792185692916	35.0882915988701	9.05162751707579	12.6572196723721
Methanoculleus	meth_00334	Spermidine export protein MdtJ	sugE; quaternary ammonium compound-resistance protein SugE	MREIAWISLFFAGILETGWALGLRYTEGFTKLGPSLVTLAVMAGSVYLLSRSLATLPLGTAYAVWTGIGAVGVVIAGIVLFGESRSVIRLLCILLIVSGIVGLRIFSDA	-	K11741						0.0858902	0.635267	0.0559027	1.43408	-0.393444	1.82752	93.6447	138.722937214512	36.2273593604782	118.006320641166	92.5909654693096	181.435981213499	110.277487882163	18.1032550341516	53.7931836075815
Methanoculleus	meth_00335	hypothetical protein		MIVIAAITTIGAPGIAPVSPHITLFVILFTGTFALLVNDTIKVSVLERIGFRW	-														r :0	r :0	r :0	r :0.221	r :0	r :0	r :0	r :0
Methanoculleus	meth_00336	Potassium-transporting ATPase ATP-binding subunit	PMA1, PMA2; H+-transporting ATPase [EC:7.1.2.1]	MDLGVSVKMLTGDSSAIAREIAEEVGLSGDIVSVSDITGSLEDDPQKAADIAEKSDGFAEIYPQDKYAIVKSLQARQHVVGMTGDGVNDAPALKQAEVGIAVSNATDVAKDSASVVLTGEGLSNIVDLVKVARMINQRLVTWTLNKIIKTILTVFLVVGAFLISGTYIIATFDLVLLLFVIDFVTLSLSTDTVRWSKRPDVWDISALAGVSLALGLLLVLESAVLLYIGFQQFGLLNNIPELIPSPSRSSSTRGCSRSSL	-	K01535									-0.255466	7.66511	-7.92058	28.0739	0	0	125.02291267929	0	0	0	99.5679026878337	0
Methanoculleus	meth_00337	Potassium-transporting ATPase ATP-binding subunit	PMA1, PMA2; H+-transporting ATPase [EC:7.1.2.1]	MDAEAARRIEQYGYNEVQPPTVNPAIQFARKFWGITAWMLEITIVISFLTQRYLDASIILVLLFFNSATGFIQERRASVAVESLKGTLQINAKVLRSGQWGMLPARELVPGDIARIRAGDFVPADIVIIDGETEIDQSALTGESESIGKSVDDLLYSGSIIKRGEATGIVVSTGARTYFGKTTQLVQTARPALHVEEITTRVVRWLAGIVGISVIFAGTVSVLRGLDIIDILPLMLVLLVSAIPVALPAMFSISTALGSVALGRKGVLVTRLSASEDAATMNILCIDKTGTITTNKLSITYVKPSLPFTERDVVVYGALASRAADQDPIDCAFITAAQKEQFAQGEASPEGVRSFRS	-	K01535						0.00264927	0.120427	0.273554	1.38378	0.675968	0.707812	353.331	499.225856854774	443.564253633172	560.689491046406	215.604676735678	447.7100832722	275.693719705408	190.084177858592	194.077368309706
Methanoculleus	meth_00338	Tetrahedral aminopeptidase		MVKELLRRLSDAHGVSSNEGSVRDIIRAELTGSVDEIAEDTMGNLIAVKRGDDFSIMIAAHMDEIGLMVQHIDEKGFIGIVPLGGWFGPVLYSQRVILHGKKGPVMGVIGAKPPHVMKEEERKREIKIEGMFIDVGATSDEEVGNLGIEIGTPITIDREFAELAGSRVTGKALDNRVGVAMLIRTMQQVKSPHTIYGVFTVQEELGLKGAKVSAYSLNPDCAIATDVTIPGDHPGIEKKDASVEMGKGPVLVLVSASGRGLMADPRMTAWLRETAEKSGIPYQLEVGTGGNTDATIIHLERGGIPSIPFSIAARYIHSPAEVVDIGDIEAGVKLLVEALAGKPAL	-							0.317603	0.394571	0.899175	-0.521719	-0.393713	-0.128006	6184.5	3904.56471051548	6708.24664060367	4512.94442452028	8035.57307465794	4376.30306538117	7461.27457784545	8283.53226776964	6193.59949301409
Methanoculleus	meth_00339	Aromatic-amino-acid aminotransferase 2	aspB; aspartate aminotransferase [EC:2.6.1.1]	MQGDQMRSTSVSDSQTLIPLITSRRLLSPRSGLGKQDIRQTPESSSFREAICTKCKRENDLVFQPEQILVTAGGSEALHLVMEALVDPGDRVLVPDPGFVSYAALATFAGGRPEGMELDETLHIDVERAKEQMDGARIVVLNSPANPTGVVESEESIRALVEYADDCGVTVVTDEVYEHFIYEKKHVSAGRFGDDVITINAASKTYAMTGWRVGYLAAPEDYIPEFLKIHQYAQACATSISQYAALAAYTGDQRPVARMREEHRARRDLLYEGLFGLGFDFSRPEGAFYAFVPLGRNLIERAIEDGVIIVPGGAFGSRAPDYARFSYATSRENLSRAVERLAALVE	-	K00812						0.612602	0.372939	0.900623	0.225771	0.325667	-0.0998958	1037.62	953.388848754514	1166.34425258125	1384.82011952417	1088.60520830345	850.901152635532	858.409990900929	1022.83390942956	975.660683078685
Methanoculleus	meth_00340	putative protein	hxlB; 6-phospho-3-hexuloisomerase [EC:5.3.1.27]	MMRLMATKIRTIADVISNDQINALIDEILNADRIYTMGAGRSGLVAKSFAMRLMHLGLSAFVIGETVTPAMKQGDIVIVFSGSGATKTVADIAETAKEIGGRVCLITSKKESRIGRIADCIVIIESQRDRVTDESAEFEIRQMMGEHKSFAPLGTIFETTAMVFADAIISRLMEITQCRPEDLQCRHANIE	-	K08094						0.268843	0.201	0.997373	0.715968	0.710741	0.00522681	138.427	208.526198615445	139.607872657453	200.929681091716	132.272807813299	92.3979533957636	111.530641153551	60.7752133289374	161.379550822745
Methanoculleus	meth_00341	hypothetical protein		MPPYQESREMVRGMLFVVFLALIIRMAFRAKVHDTGLQKQYPVDHILLELSKLRMVELANGSLMITEVTEKQREILDALGIDPQEFVVRLGERKPVA	-							0.218425	0.687941	0.568151	-0.552175	-0.179719	-0.372457	332.72	235.033766236053	325.16264011356	295.334737604649	318.777466830052	267.954064847714	383.464901044795	369.823638554811	466.207591265707
Methanoculleus	meth_00342	hypothetical protein		MGSTIRTKVINGQEYLYEITYYYDPVTKRTRQRSRYLGKSIDGKPVRVRDAARTPRSTFAYGDYLPLLAVIDALRLDALLSEHFPQAEAQMLLTLALNRVFSPLPLSQIEAWWEGTLLAHLCPDISLSPGTLSYLLESIGSSDLPLNFCRSFTRSQDSGGALLYALTLPSSWTDSISLFERNYNPDSPEMQQISLSLTVHRARGIPLWYEVYPGSIADVSALSHTIMALAGTGIQETALVMDRGFLSVANLDALLASPYEFVLPPTTTMKAMKQAYAALQATVGHPDNLYLYEGKALFVQETKLVVGDHSIAGFAYYSPSWEQQERESFYRQLHERMERLKEADLRPWMNPAEVAASVTGSYARYIAWMVDGDRFTVRTRPKAIAARVNRMGLTILLYR…	-							0.770591	0.671996	0.975518	0.198615	0.241859	-0.0432441	1099.29	1119.50293917699	1565.72879967725	938.947589101604	867.709619255245	665.265264449498	1532.60645090779	803.008669729152	1301.58408964227
Methanoculleus	meth_00343	L-threonine 3-dehydrogenase	adh; isopropanol dehydrogenase (NADP+) [EC:1.1.1.80]	MDGHTMAKKIKGLAMRKIGEIGWIEKEAPECGPLDALVKPLAMAPCSSDVHTVWEGAIGERTDMILGHEAVGEVVEVGSLVKEFKPGDRVIVPAITPDWMALESQAGFPMHSGGMLAGWKFSNFKDGVFGELFHVNEADGNLAILPDTIPAAEATMITDMVPTGFQAAELADIKLGDTVCCIGIGPVGLMAVAGANLMGASHIIAVGSRPVCVSAAKGYGATDCVNYKDGDIVEQVLEKTDGKGVDKVCIAGGDVKTIDQAIRMLKPGGIIGNVNYLGSGEYVVVPRVEWGCGMSHKFIHCGLMLGGRLRMEKLCEPC	+	K23259						0.917571	0.135275	0.250737	0.112591	-1.07495	1.18754	3098.5	2726.74512257315	1862.61642760703	2067.98103523601	10020.9879199356	2770.25863908389	1234.35597231739	2208.59711416649	1896.47341424376
Methanoculleus	meth_00344	hypothetical protein	adh; isopropanol dehydrogenase (NADP+) [EC:1.1.1.80]	MLTHRFKGFDKLEELLLLMKDKPRELIKPVVEV	+	K23259													r :0	r :0	r :0	r :0	r :0	r :0	r :0	r :0
Methanoculleus	meth_00345	(4S)-4-hydroxy-5-phosphonooxypentane-2,3-dione isomerase		MIAIIARCSAKADRSDDFVKLAQDLVKASRDEAGNISYGFYADLADTSKFTFIEVWRDQAAIDFHNETPHFLHFVEKAEPLLAGPLDIALYRKLA	-			putative quinol monooxygenase	Up	Up		2.90798e-06	0.00126718	0.224771	-2.66244	-1.69352	-0.968917	189.391	41.5285226056183	39.7617358834517	96.9565445267961	255.286519079668	146.156762644208	179.200917808515	297.410618418204	458.82421312349
Methanoculleus	meth_00346	hypothetical protein		MLNVVPNIDPAVISLVAVPLFIFFARICDVTIGTMRIIFVARGMKMVAPILGFIEVFIWIIAIGQIFQNLTNPLNYLAYAAGFGTGNYVGMLVEERLAMGLSLIRIITPRDATDLINYLRAAGYGVTVLDAQGKQGPGKVIFSVIKRKNIRDVENAIHEFAPKAFYSVEDIRRAAEGTFPIVASSTPFRLNRGSRRGK	-			DUF2179 domain-containing protein	Down	Down		6.72548e-06	1.52283e-10	0.516274	2.22152	2.76267	-0.541146	233.152	276.562288841671	569.918214329474	598.323939250886	78.0409566098467	57.958716220979	77.6955028260695	108.619530204909	98.093452460884
Methanoculleus	meth_00347	hypothetical protein	rayT; REP-associated tyrosine transposase	MKYKLDKSAHSVFALYYHLVIVVKYRREALYSDDIRERLKDIVWNLSTELGIEVVAQEPAQDHYHLLFKATPKTNLVNAVNVIKGVSSRRLRQEFPATKNLLWGDSLWSPSYLLATSGQVSLDTLKEYGESQTEK	+	K07491						0.911914	0.181792	0.461174	0.056191	0.448287	-0.392096	3955.22	4033.5682062691	4394.99720631753	4898.2191146136	3806.81140886676	2918.09536451712	3043.90929620198	4872.36178347737	3673.75800990601
Methanoculleus	meth_00348	hypothetical protein	K07496; putative transposase	MIVSYKYRAYPDATTEERLNTALDTCRWLYNKLLEEFTTARENGFTPTMQGMQARIVTLKEENPFLKGVYSKVLQMVNYTLWSNIRALSQTKKNGRKIGKLRFKSASRYRTLNYNQSGFKIDCEHSTITFSKIGTVPFFMHRPYEGTVKGVLITRSGDTWYVIIQAEREVSEPKKEGRSVGIDVGLTSFAVDSDGTAIENPRFFEQSKEKIKKLQRSLSRKKRFSKNWMKVKAKLEKVYDHITNQKRDFLHKLSRRYVDTYATVCVEDLNIKYLKEKGKSRGLRRSIHDASWGRFYSYLAYKAESAGTNFIQVDPRDTTQMCSNCGSIVKKTLSVRVHECPYCGFVADRDYNAAVNIHRVGMEQPFEPVEIIPLHHITVMQVLSMKQEAPPERSGVVHE…	+	K07496						0.0730351	0.115686	0.849269	-3.00999	-2.37997	-0.630019	3704.51	1976.58095890996	560.198678891297	23.6012641282333	6412.58572278876	2664.42098337602	4249.44274327745	7510.26465988231	6238.95453017343
Methanoculleus	meth_00349	hypothetical protein		MERKLDRNELIRTIRFSIAAEYEAVQFYEQIAESTDDPLVQRVMLDVANEEKEHAGEFLRLLREIEPTEEGFYQHGYEEVEEMIEEVKKGRK	-		Oxidative stress	ferritin family protein / rubrerythrin	Up	Up		4.13055e-11	2.1639e-10	0.598422	-2.79481	-2.40662	-0.388192	4771.99	1083.27593009549	1329.80916676877	1080.555173871	4052.8388313995	9209.55600937411	5258.23112674496	8306.80788138498	7854.85957501294
Methanoculleus	meth_00350	Iron-sulfur flavoprotein		MKILGINGSPRGERSATLRLISAILDGAKEKGAEIDIVNLIDLDLKFRNACSACFQEGRCAEDDDFPELYTKIMAADGLVLGSPVYFDQVTGQMKLFIDRMADGIQCQAFTGKYGCSVSTSGDHAEQAVVKYLNHFLQMLGATPVGEVGVAIGKDQNALAQAEEKARELGKKLAESIQVRQEYPGHRGIPQAISGEVQRCHCWG	-							0.629023	0.34167	0.260426	-0.361718	0.581112	-0.942831	375.061	155.51106337423	388.781417527083	643.612851496956	238.091054063939	319.192929912638	236.845968292373	506.891140956244	511.56262842504
Methanoculleus	meth_00351	tRNA-Thr(ggt)			-														r :1	r :6	r :7	r :4	r :3	r :0	r :1	r :1
Methanoculleus	meth_00352	endonuclease 4		MKVYITWRVWSRWKLLVPLLHSCASPGVNIASILEPIRRASVEVLTQAFSTAAEIGADVVIHPGYYAWQQDRERAVERFERSLGELTAAADDLSITFFVENMADLDYFFLRTPGDLPLIGDIGLALDVGHAHLNGCLDAFLAHPAAHFHLHDNDGTEDSHDPLGTGTIDFVPVMDAVRRSGVTPIIEVGTFEGVTTSIAVLEGIDAIRAEE	-			sugar phosphate isomerase/epimerase family protein		Down	Up	0.988152	5.58056e-08	6.06611e-06	-0.129576	23.5096	-23.6392	96.5921	0	19.4390708763542	427.374242322062	0	0	0	0	325.923406563582
Methanoculleus	meth_00353	hypothetical protein		MARPTLSRPPEAAPIPDTYVTIYDQTIQYPQATKAFALDLTTPPLIIEFEVEPKMVTRIKRAKSDYGKREYKDYKQTFPSESAWFLVTIRDRGTGSIVAQDGFGKLYSADAKGKIFIGRSGDYQIELAGGDAKVRVLMRAGGV	+					Down	Up	0.545821	0.000360073	0.000292911	-0.531292	2.32234	-2.85363	165.638	68.9196758135794	310.141539890923	233.46115326847	21.1636492501279	38.6391441473193	62.6576635694109	243.10085331575	347.018772684202
Methanoculleus	meth_00355	hypothetical protein		MEMYHLHRLEGMFHPYAVSVHRNIVISIDHKPTAWAFVGSIREGLFHDFSEI	-			-	Down	Down		7.73105e-05	6.86595e-05	0.647847	8.25373	6.41369	1.84005	24.8562	10.603027048243	48.5976771908854	137.142480745139	0	0	2.50630654277644	0	0
Methanoculleus	meth_00356	hypothetical protein		MQSAGSRRGIPLSRASELPRRLRRGTCTLRKRGVPESRVSFPGIFYFMVQCFFLSPGLYRLGLETHCIMLICLVVDPSLRQGARGHNGIYSLLSQRMPASSRPTYPIHCLRASPTRQSSTKMIATGHESAASHTQSARSSGTSPSAGLSLVLYCSVISLNSSSGFCSKTSGQAVQQASQLDALQSINGNLHHWSIPPLE	-			-	Up		Up	1.90438e-06	0.139099	0.00439976	-3.08923	-0.957349	-2.13188	251377	48880.8382779875	135743.031929581	48797.8461371344	97319.7183486351	221195.660541091	134726.508206947	989177.372141785	335171.615070862
Methanoculleus	meth_00357	hypothetical protein		MRAGCKHTVSHRVVQRRRPDRCPVGLVEPTEHEEVLLSLTPEQTGGSVHRWRSRPRHRSVCPAAGHPLSPCKAKTCPTWAPFQAEVAPSILPITGRHSLLGTSYTVYTVCWPHDLHTSHSPVTRDACCGRDNPNEGISIVMQSRNATSCRTLSIVHSRDLQGCSSGSLVPLCPGWGSGHNIGAELHRFRNIDV	+			-	Down	Down		2.24603e-06	1.00091e-08	0.902228	3.31152	3.5107	-0.199179	182.768	132.537838103037	505.415842785208	628.303923413777	21.1636492501279	41.9990697253471	47.6198243127523	43.9650479400824	41.1359639352094
Methanoculleus	meth_00359	hypothetical protein	fic, FICD, HYPE; cell filamentation protein, protein adenylyltransferase [EC:2.7.7.108]	MTIRPYTPEPLPPAGIDWESHIPQIASANRALARYDGVLQAIPNPRLLLSPLLTEEAVLSSRIEGTQASLEDVLRFEANPKEPISGAALADIQEIINYREALNTAVEILKTRRLDITLICDLHRILLAGSRGMDRQPGCIRTIQNFIGRDARIEHAIFVPPAPEDLPAALADWEAYMRGDEKDVLVQISILKAQFEIIHPFCDGNGRIGRMLMPLVLYEKGLIGSPMFYISAYLERNRQAYYERLLAVSRDSDWNGWIEFFLHAIEEQAGTNGRKARAILDLYDEMKRTVPEVTRSQYAVAAIDALFGEPVFISSEFYEQTGIPKKTANRILQQLREQEIITVLAEGGGRRAATYAFPRLLAITEGGGL	+	K04095			Down		Down	7.52824e-08	0.75051	4.06606e-06	1.8789	0.125401	1.7535	303.156	391.428415197637	375.527505565933	389.101922114116	343.909300314579	342.712408958832	373.439674873689	93.1024544613509	116.024513663411
Methanoculleus	meth_00360	hypothetical protein		MDLSFCRHYAGDGTPPQNRYCRICPEAACGRLWQRVRDLAASNGGEPVPLPGTRAVLSPNPKSPDFVRLQVNCRWNLPKEDFLHYIATGHAGMGRRGQRSDPRASPSCTRQVPYVQAIVELLGGMDIPDIRAVREAQRG	+					Down	Up	0.771334	2.64855e-05	0.000145487	-0.236945	2.34536	-2.58231	119.049	86.591387560651	221.782126816586	171.58756893229	27.7772896407929	26.8794046242221	40.100904684423	252.152480832825	125.51742841769
Methanoculleus	meth_00363	Potassium-transporting ATPase ATP-binding subunit	PMA1, PMA2; H+-transporting ATPase [EC:7.1.2.1]	MDLGVSVKMLTGDSSAIAREIAEEVGLSGDIVSVSDITGSLEDDPQKAADIAEKSDGFAEIYPQDKYAIVKSLQARQHVVGMTGDGVNDAPALKQAEVGIAVSNATDVAKDSASVVLTGEGLSNIVDLVKVARMINQRLVTWTLNKIIKTILTVFLVVGAFLISGTYIIATFDLVLLLFVIDFVTLSLSTDTVRWSKRPDVWDISALAGVSLALGLLLVLESAVLLYIGFQQFGLLNNIPELHTFTFQILFYSGVFTIFVVRERGRFWHSMPGKPLIWAVVIDMIVIAAITTIGAPGIAPVSPHITLFVILFTGTFALLVNDTIKVSVLERIGFRW	-	K01535						0.701197	0.854231	0.678167	0.331871	-0.143777	0.475648	277.302	408.216541357355	274.797774661188	160.105872869907	177.245562469821	470.389580923887	281.959486062349	117.671157721985	328.032943175644
Methanoculleus	meth_00364	hypothetical protein	PMA1, PMA2; H+-transporting ATPase [EC:7.1.2.1]	MLKGKLRQKEFVPFDPETRRTEALVQKGGEEFRVSKGAVRVIADLCRLSNAERESIESETEEFAKKGHKALAIARTDGKGTLQDGRSGCTV	-	K01535			Down			0.0253025	0.97951	0.0536905	1.90805	-0.0269633	1.93502	70.4932	137.839351627159	60.9679950212926	58.6842243188503	30.4227457970589	140.276892882659	90.2270355399517	18.1032550341516	27.4239759568063
Methanoculleus	meth_00366	Tetrahedral aminopeptidase		MTGKALDNRVGVAMLIRTMQQVKSPHTIYGVFTVQEELGLKGAKVSAYSLNPDCAIATDVTIPGDHPGIEKKDASVEMGKGPVLVLVSASGRGLMADPRMTAWLRETAEKSGIPYQLEVGTGGNTDATIIHLERGGIPSIPFSIAARYIHSPAEVVDIGDIEAGVKLLVEALAGKPAL	-										-0.0889585	23.7877	-23.8766	116.931	0	0	547.294178973625	0	0	0	0	388.154736619412
Methanoculleus	meth_00367	Tetrahedral aminopeptidase		MVKELLRRLSDAHGVSSNEGSVRDIIRAELTGSVDEIAEDTMGNLIAVKRGDDFSIMIAAHMDEIGLMVQHIDEKGFIGIVPLGGWFGPVLYSQRVILHGKKGPVMGVIGAKPPHVMKEEERKREIKIEGMFIDVGATSDEEVGNLGIEIGTPITIDREFAEASRQPGDREGAR	-							0.867926	0.989793	0.926237	-1.07802	-0.0798074	-0.998213	410.976	286.28173030256	0	662.749011600929	0	1002.93778504129	0	861.197703767496	474.645737713955
Methanoculleus	meth_00368	Aromatic-amino-acid aminotransferase 2	aspB; aspartate aminotransferase [EC:2.6.1.1]	MQGDQMRSTSVSDSQTLIPLITSRRLLSPRSGLGKQDIRQTPESSSFREAICTKCKRENDLVFQPEQILVTAGGSEALHLVMEALVDPGDRVLVPDPGFVSYAALATFAGGRPEGMELDETLHIDVERAKEQMDGARIVVLNSPANPTGVVESEESIRALVEYADDCGVTVVTDEVYEHFIYEKKHVSAGRFGDDVITINAASKTYAMTGWRVGYLAAPEDYIPEFLKIHQYAQACATSISQYAALAAYTGDQRPVARMREEPVQEGISSTKDSLALDSISPDLKGLFTPSPLGRNLIERAIEDGVIIVPGGAFGSRAPDYARFSHATSRENLSRAVERLAALVE	-	K00812													r :4.281	r :0	r :0	r :0	r :0	r :0	r :0	r :0
Methanoculleus	meth_00370	hypothetical protein		MVELANGSLMITEVTEKQREILDALGIDPQEFVVRLGERKPVA	-														r :0	r :1.69	r :0	r :0	r :0	r :0	r :0	r :0
Methanoculleus	meth_00371	hypothetical protein		MGGNSPRPSLPGHIPLAGYLSYLLESIGSSDLPLNFCRSFTRSQDSGGALLYALTLPSSWTDSISLFERNYNPDSPEMQQISLSLTVHRARGIPLWYEVYPGSIADVSALSHTIMALAGTGIQETALVMDRGFLSVANLDALLASPYEFVLPPTTTMKAMKQAYAALQATVGHPDNLYLYEGKALFVQETKLVVGDHSIAGFAYYSPSWEQQERESFYRQLHERMERLKEADLRPWMNPAEVAASVTGSYARYIAWMVDGDRFTVRTRPKAIAARVNRMGLTILLYRGDFTWESCLDLYREKDLVEKSFDTLKDEIGLMPPYQESREMVRGMLFVVFLALIIRMAFRAKVHDTGLQKQYPVDHILLEPQNCEWWSWQTVRS	-							0.013388	0.651582	0.108405	-1.13356	-0.221935	-0.911624	831.733	359.619334052908	715.71124590213	757.791940117327	695.754969097955	789.582510836525	652.892854393262	1466.36365776628	1216.14785685376
Methanoculleus	meth_00372	hypothetical protein		MGSTIRTKVINGQEYLYEITYYYDPVTKRTRQRSRYLGKSIDGKPVRVRDAARTPRSTFAYGDYLPLLAVIDALRLDALLSEHFPQAEAQMLLTLALNRVFSPLPLSQIEAWWEGTLLAHLCPDISLSPGT	-							0.702844	0.908865	0.724449	-1.28913	0.364256	-1.65339	180.576	246.520378871649	0.883594130743371	176.690544960017	244.704694454604	84.8381208452011	0	263.790287640494	427.181163942559
Methanoculleus	meth_00373	Acryloyl-coenzyme A reductase	adh; isopropanol dehydrogenase (NADP+) [EC:1.1.1.80]	MDGHTMAKKIKGLAMRKIGEIGWIEKEAPECGPLDALVKPLAMAPCSSDVHTVWEGAIGERTDMILGHEAVGEVVEVGSLVKEFKPGDRVIVPAITPDWMALESQAGFPMHSGGMLAGWKFSNFKDGVFGELFHVNEADGNLAILPDTIPAAEATMITDMVPTGFQAAEAC	+	K23259						0.989586	0.453095	0.652739	0.0550703	1.74082	-1.68575	1555.6	3247.17703352441	1840.52657433844	1324.22227919493	0	1098.69566401508	819.562239487895	2529.28334620003	1585.31676396461
Methanoculleus	meth_00374	L-threonine 3-dehydrogenase	adh; isopropanol dehydrogenase (NADP+) [EC:1.1.1.80]	MAVAGANLMGASHIIAVGSRPVCVSAAKGYGATDCVNYKDGDIVEQVLEKTDGKGVDKVCIAGGDVKTIDQAIRMLKPGGIIGNVNYLGSGEYVVVPRVEWGCGMSHKFIHCGLMLGGRLRMEKLASLVETGKLNLSPMLTHRFKGFDKLEEALLLMKDKPRELIKPVVEV	+	K23259						0.768155	0.83867	0.948025	0.221587	0.133538	0.0880489	2580.37	3878.05714289487	2387.47134126859	2046.93125912164	4088.55248950909	2184.79160711256	1304.53255551514	2723.24679299452	2029.37422080366
Methanoculleus	meth_00375	(4S)-4-hydroxy-5-phosphonooxypentane-2,3-dione isomerase		MIAIIARCSAKADRSDDFVKLAQDLVKASRDEAGNISYGFYADLADTSKFTFIEVWRDQAAIDFHNETPHFLHFVEKAEPLLAGPLDIALYRKARLIRGGEGTSRTLFLLHTASIMGGLLDQYLAHARCQSYIREIFGGCVWPSSRPL	-							0.985826	0.0106678	0.063202	0.0175709	1.38677	-1.3692	224.662	202.34109950397	425.008776887561	252.597313372442	162.695553610358	53.7588092484443	121.555867324657	281.893542674646	297.444662300745
Methanoculleus	meth_00378	hypothetical protein	K07496; putative transposase	MIVSYKYRAYPDATTEERLNTALDTCRWLYNKLLEECTTARENGFTPTMQGMQARIVTLKEENPFLKGVYSKVLQMVNYTLWSNIRALSQTKKNGRKIGKLRFKSASRYRTLNYNQSGFKIDCEHSTITFSKIGTVPFFMHRPYEGTVKGVLITRSGDTWYVIIQAEREVSEPKKEGRSVGIDVGLTSFAVDSDGTAIENPRFFEQSKEKIKKLQRSLSRKKRFSKNWMKVKAKLEKVYDHITNQKRDFLHKLSRRYVDTYATVCVEDLNIKYLKEKGKSRGLRRSIHDASWGRFYSYLAYKAESAGTNFIQVDPRDTTQMCSNCGSIVKKTLSVRVHECPYCGFVADRDYNAAVNIHRVGMEQPFEPVEIIPLHHITVMQVLSMKQEAPPERSGVVHE…	+	K07496		transposase	Down	Down		0.000438596	9.84615e-06	0.875827	2.53966	2.79165	-0.251993	2937.23	2219.5669954322	10011.1215013224	6432.30128294876	804.218671504861	702.224445807803	1189.24245454742	424.133403657265	1715.05326560642
Methanoculleus	meth_00379	hypothetical protein		MRCFAYHGSKSPPQTSTDEVSPEAVARVYALSGRELEYLMHYRSKYGIKPPFLRKVGGADASMSKDASTPTQRNQSVRLVAQKGGRSLPTLLDLLNHLLDLLIAVLVESLLGRFDLAQEP	+				Up			0.00218445	0.365026	0.0854369	-2.15331	-0.64559	-1.50772	1040.42	465.649604535338	567.267431937244	472.663154568131	310.841098361254	1652.24340299515	389.730667401736	2518.93862903766	1946.04752462721
Methanoculleus	meth_00381	Iron-sulfur flavoprotein		MKILGINGSPRGERSATLRLISAILDGAKEKGAEIDIVNLIDLDLKFRNACSACFQEGRCAEDDDFPELYTKIMAADGLVLGSPVYFDQVTGQMKLFIDRMADGIQCQAFTGKYGCSVSTSGDHAEQAVVKYLNHFLQMLGATPVGEVGVAIGKDQNALAQAEEKARELGKKLAESIQVRQDAPDIEAFHKRFQEKFKDVIAGARPEWPGDYEQWVDQAWLW	-							0.0759418	0.992356	0.152513	-1.19641	-0.00771041	-1.1887	1660.54	942.785821706272	1180.48175867314	1636.77956089315	394.172967283632	1948.7568352561	1436.1136490109	2866.77974362243	2878.46270715863
Methanoculleus	meth_00383	putative protein		MDEGLHYLESVEPLESYSFLYSIHAPARGVNIASILEPIRRASVEVLTQAFSTAAEIGADVVIHPGYYAWQQDRERAVERFERSLGELTAAADDLSITFFVENMADLDYFFLRTPGDLPLIGDIGLALDVGHAHLNGCLDAFLAHPAAHFHLHDNDGTEDSHDPLGTGTIDFVPVMDAVRRSGVTPIIEVGTFEGVTTSIAVLEGIDAIRAEE	-							0.741813	0.752617	0.635472	0.262005	-0.215163	0.477169	862.585	1252.92436286738	894.197260312291	392.929154134911	1227.49165650742	745.903478322164	974.953245140034	984.041220070668	428.23593224859
Methanoculleus	meth_00384	hypothetical protein		MAMAYRYLFGPVCSRRLGVSLGIDLVPLKTCTFNCIYCECGRTTRLIGERHGERPDGPGHRGG	+							0.968104	0.0309383	0.138396	0.0419826	1.25911	-1.21713	178.684	101.612342545662	381.712664481136	208.584145133305	97.8818777818416	87.3580650287219	104.011721525222	280.600453029349	167.708160658931
Methanoculleus	meth_00385	GTP 3',8-cyclase		MGSVPTGQVIAEVDEYLARAPDLDYVTFAGSGEPTLHSGIGEIISFIKDRYPRYRVAVLTNGALLGDPDVRAALMRADLVVPSLDAVSEEIFQEINRPCPGITAGEVVEGLTTFAREFTGEIWLEVFIVPGQNDTEEEILRLKSVIAISLSDRIMSR	+			radical SAM protein		Down	Up	0.948832	0.00298982	0.01867	-0.0670435	1.77415	-1.84119	1129.79	494.807928918006	2512.0581137034	1532.80642432823	440.468450018287	328.432725252214	558.906359039145	2112.90848041455	1057.9326109491
Methanoculleus	meth_00386	hypothetical protein		MIGEACSSQALPQKAAEVTDLLLATIRRRPCTINDLISTLGLRPAEISKCLRVLEAEGRIESVRERRGIFYRAV	+			radical SAM protein		Down		0.385541	0.000928186	0.141604	0.557915	1.6162	-1.05829	435.601	287.165315889914	893.313666181548	778.203844228232	214.281948657545	235.194790461944	189.226143979621	505.598051310947	381.826126783226
Methanoculleus	meth_00387	hypothetical protein	hypD; hydrogenase expression/formation protein HypD	MAVGKEIVNTLHSLVDRDITLMHICGTHEAAIARAGLRSVLPERLKIVMGPGCPVCITPQGEIDAALDLARGGNIIATCGDLLRVPGSKGSLESSGGDVRVVQGVHKAVEIAQNEPDRDVVFISVGFETTAPTVAATILSRPPENFSILSCHRLVPPAMAWLLEQGEASLQGFLLPGHVCTVMGYEEY	+	K04654		hydrogenase formation protein HypD		Down		0.0933441	0.000200017	0.302117	0.920281	1.67185	-0.751569	1277.19	962.22470462805	2268.18613361823	2901.67974376576	591.259450925449	646.785673770345	686.727992720743	1158.6083221857	1002.02989072946
Methanoculleus	meth_00388	hypothetical protein	hypD; hydrogenase expression/formation protein HypD	MAVRQIREGVHRVDNAYPRAVSREGNVKAKRLMYEVFEPFDVEWRGFPVIPNSGLRLKVEFAGYDAQEKYGIEIQHVEKHSACICDKRCYAASPDRQTAGSSGKVAPRAPPSVPAWSAMREHAGYGTSMNQRGRETTLSAGLLYDAGQYIMAVPVG	+	K04654		hydrogenase formation protein HypD		Down		0.0581115	0.00060247	0.523895	1.05027	1.58777	-0.537495	532.294	471.834703646813	812.023006153158	1289.77719100777	285.709264876727	354.472148481929	215.542362678774	446.115927627307	382.880895089257
Methanoculleus	meth_00389	hypothetical protein		MGHIPPPQPGPALLLCLNKDEARKVNRASTEYLPTTPLDNAPAGI	-			.											r :0	r :0	r :0	r :0	r :0	r :0	r :0	r :0
Methanoculleus	meth_00390	hypothetical protein		MNLLRVPVTRTELGIASAGDLDIENLRFVNRPKGSVARMLFDAWLEEQGIDAARLTGYEYEVRTPGAVTVAIANGFADAGISPAAMARDAGLRFTPLGYESCELLIREESAGDEGVASLIQAARSSEFKERLRSLEEPRA	-			molybdenum cofactor biosynthesis protein				0.0933441	0.366169	0.590431	0.894723	0.454616	0.440107	355.895	262.424919444014	451.516600809862	648.715827524682	350.522940705244	327.592743857707	317.047777661219	285.772811610536	203.570283063985
Methanoculleus	meth_00391	hypothetical protein		MAVVRANGYLHIPAGREGLGAGEEVCVRLTVPSGRIACTLICTGVRSLALSELGNCLIDAGFMLHCCNASTMGAVLALRAKTCHAASICIPETGTAWRDLVLRYCPG	-			molybdenum cofactor biosynthesis protein				0.131466	0.910569	0.290655	0.777936	0.064355	0.71358	276.094	220.012811251042	356.972028820322	364.224913978951	297.613817579924	289.793581104895	313.288317847054	239.22158437986	127.626965029752
Methanoculleus	meth_00392	hypothetical protein		MELSPIGLVRSHIHSRSDMPVQGVKAEVEIFPDYAEALSGIEGSSHLILICWLHEADRTVLRAVARKVSRDLPEKGVFSLRSPERPNPISVSVVRLRSVREGRFLELENVDVIDGTPVIDIKPYQMGWDCVFSATGHDRTAKIEKMGPEEYREGLIREAMNYHGDLCPGVAVAVRIAETATRILRRDLRIPQISVALGSDPYIADGLIGITGARLGDRRLRCSSGDCYIFTCPGMEIVFRLRTVPESASAVFACSEAILFDYKVR	-			tRNA (N6-threonylcarbamoyladenosine(37)-N6)-methyltransferase TrmO				0.997607	0.990971	0.997363	-0.0025807	-0.00703249	0.00445179	1056.76	685.662415786379	1522.43268727083	954.894389188248	997.336970912278	1018.05745014241	1162.92623584827	1247.83150771116	864.910010945429
Methanoculleus	meth_00393	hypothetical protein	fwdE, fmdE; formylmethanofuran dehydrogenase subunit E [EC:1.2.7.12]	MQPRLNHTWDDIEARLKSKGSSPELIEHFRNCIDFHTFAAPGLLVGVFMVDYALELLEASGGERVYAVCETTKCLPDALQMIAHCTIGNNRLRVFPIGKFAITMNRPAETPLVDGIRVFVDGEKIDRYPTFALWYTKDPLFDPRTRGTALIDELIDAGRDILSNEWVRVKVPMKQPWRSAICTICGEMVPDNLLVSGACADCRSQSYFEKTAY	-	K11261		FmdE family protein	Down			8.03901e-05	0.0359852	0.129881	2.46998	1.21878	1.2512	253.638	252.705477983124	690.970610241316	366.138529989348	89.9455093130436	248.634492774055	223.061282307103	82.7577372989786	74.8885497282018
Methanoculleus	meth_00394	Formate dehydrogenase subunit alpha	fdhA; formate dehydrogenase (coenzyme F420) alpha subunit [EC:1.17.98.3 1.8.98.6]	MTETNGKLRYVATTCPYCGVGCGLNLVVNDGKLVGVEPYKRSPINEGKLCPKGATCWEFVHSPDRLTKPLIKKNGKFEEASWDEAYDLIASKFTETYEKYGPKSLGFQVSCRTPNEECYIMQKLARVAFKTNNIDNCARICHGPSVAGLSLSFGSGAATNPFEDVRNSDLIFMIGANSVEAHPLAARRVLQAKKAGKTVIVCDPRYTPTARLADEYVRYNPSTNIALINSIMYWIIQQDLHDKEFIKNRTTGFDDLKKTVENYADVESITGVPTERVKEIAKMYASADNAVIIYCLGITELTTGTDNVRSLGNLSMLTGNVGRPGVGVNPLRGQNNVQGACDMGAYPNVYSGYQKCEDDATRKRMEELWGVTGLPSEYGVTLTEQITQCGDPIKAMYIF…	+	K22516	Big difference between CP2 and CP1/CP3		Down	Down		0.00342122	0.0100222	0.732858	4.06931	3.21964	0.849668	3896.3	1192.84054292734	21670.1460564812	4311.3768714251	280.418352564195	993.697989701712	1642.88393878995	400.857790041928	678.21602077794
Methanoculleus	meth_00395	Formate dehydrogenase subunit beta	fdhB; formate dehydrogenase (coenzyme F420) beta subunit [EC:1.17.98.3 1.8.98.6]	MVAKGDMVYAWTTNADIAKVAECGGAVTGLLKFALENDIVDGVLAVKKGVDVYDAVPTLITDPAEVAGTAGSLHCGTLLLAKLIKKYLDGAEDMRLAVTVKGCDAMGIYELAKRNQINMDNILMIGVNCGGTVSPVTARKMIAEKFEVNPNDVVKEEIDKGQFIIMTKDGEHKGISMDDLEDAGYGRRSNCRRCLMKIPRQADLACGNWGVIGDKAGKATFVEVCSDKGADLLSKAVSAGAVATGPANPKGIEIRGKVENAMLKLGNKWRTRDFEALGEGKERLQKIMEDSSRCASSATPASRTARSATVSSAARRSPTWCHRACSPCRSCST	+	K00125			Down	Down		0.00458453	0.00156878	0.982191	2.48111	2.42899	0.052121	2000.85	719.238668105815	9524.26113528279	2021.41637898301	469.568467737213	760.183162028782	1047.63613488055	769.388338951442	695.092313674436
Methanoculleus	meth_00396	hypothetical protein	fdhB; formate dehydrogenase (coenzyme F420) beta subunit [EC:1.17.98.3 1.8.98.6]	MFHLIRYAHVSDSCINCGQCEENCPMEIANSLYMHALQVDTERMFGHTPGVDMELPVLALVEEQAERDRLFKTGEDQIFNVFK	+	K00125			Down	Down		0.0123139	0.00272348	0.970419	2.31261	2.40437	-0.0917552	362.678	114.866126355966	1708.87104885768	369.327890006677	91.2682373911766	141.116874277166	181.707224351292	148.705309209102	145.558026232279
Methanoculleus	meth_00397	hypothetical protein		MQQESRYRELLIAASTYRVDTDRLVLSGPSGRDLLIFSRAEEPRTVPLLTTTWRLTHYCTGGGNAVASPIQGTNVTLILDDDGTLSGSAGCNAYSAAYQLNETGLTVERVIATKTSCTEPAGIMEQEHAYLALIRSAAGYRIVGDALVIIDGNGRAILLFTAEP	-							0.947636	0.830055	0.954451	0.0436787	0.104434	-0.060755	408.144	311.022126748461	534.574449099739	420.995522287404	425.918441158824	346.912315931367	406.021659929783	475.856989469127	343.854467766109
Methanoculleus	meth_00398	hypothetical protein		MRRRDGRYTLAKLAFLVVVVACLFSAGHSGGTGIPQDDADRITEPLAGTAWNLVTLRADDGSITAPLPGAEPLIIFGESGTLSGSAGCNLYSASYRISGTRISVESIATTGAYLRNEGWAHAAGEPLPGTPYRGLHLSG	-							0.277813	0.105118	0.888733	-0.542814	-0.679408	0.136594	331.244	191.738072455727	250.057139000374	299.161969625443	350.522940705244	342.712408958832	494.995542198346	425.426493302562	295.335125688683
Methanoculleus	meth_00399	hypothetical protein		MAPSRRTNRGILAGTVLLVIVVACIVTAGCTAGTSTPGTAAGLTGVSWSLDTYLADNGTLIPALPKSEVTARFDDDGKVVGSAGCNQYGSDYHLDGTVLSISPPISMKMYCSEPEGLMEQEARFLELLASAAECQIENNRLEIIDASGAPVLTFVKGIPIDLAGTSWTLTSLIDEGGSMAPIVTGTTVTAIFDAGGIRVSGLAGCNHYSADYTRNGADITIKSAVRTDMYCGEPEGLMDQEDRYLSLLTDVSSYWVEGDRLILSDKEGADLLVLDRAAEFPDLPLVGTDWVLDSYSTGRDAISSVITGTTITAKFTDDSKITGSAGCNHYGGEYLLDGANLSVSSLFSTLMYCGEPGGVMEQEARYLGLFDSVAGYRIDGDRLDLLDEVGKVLLSYRAG…	-							0.180027	0.00319983	0.457295	0.562822	1.00105	-0.43823	690.451	699.799785184037	984.323861648115	1146.89386223144	496.023029299873	488.86917160304	429.831572086159	603.872864353485	673.996947553816
Methanoculleus	meth_00400	Photosystem I assembly protein Ycf3		MSRSNFDPMSADIWYRRGLALCALERYEEAIECFGRVLELEPDDMAAWYNWGIALDNLNRSEEAIECYDRALELDPGEADVWGSRGLALCALERYEEAIECLDQAIELEPDNAATWTNKGAALDSLGHHEEALQCLDRALDLDPDDMAAWHNKGVTLNNLGRPEESALCYDRALELHAIWRYR	-							0.611829	0.077733	0.518369	-0.273135	-0.721153	0.448019	479.502	408.216541357355	419.707212103101	282.577297535333	697.077697176088	438.470287932624	695.500065620461	509.477320246837	384.990431701319
Methanoculleus	meth_00401	hypothetical protein		MSRVVRISEEALEVALRYGKNLSLGVMKMEETIAKHEKAKRDYNAIEETVRRAIREELEILTGSTERVWFCNGTIQEKI	-							0.777279	0.931109	0.8162	0.156094	-0.0440284	0.200122	201.034	212.944126552213	219.131344424356	179.24203297388	244.704694454604	167.156297506881	219.301822492938	199.135805375667	166.6533923529
Methanoculleus	meth_00402	hypothetical protein	malQ; 4-alpha-glucanotransferase [EC:2.4.1.25]	MIYTRGSGILLHITSLPSVYGIGDFGPSAYQFVEALAEARQHYWQILPLNPTRVEHASSPYYSPSASGMNTLLISPDQLVRDGFLRRADLEPVPCFPEDRVAYEAVAWYKDRLFSVAYERFLHSGPEREYEEFSRLNAQWLDDHALFVALNEHFRGQEWSQWPLEVRLRRPGSLDEMRDLLADRVQKEKFLQYLAARQWSALHRYCTDRGIQVIGDIPIYVAYDSVDVWKDPEIFKLDKDLRPTVVAGVPPDVFSKTGQLWGNPVYDWSTLRGRNYDWWMRRVRRSAELYDLFRIDHFRAFADYYEIPAGDKTAEHGTWVDGPGADFFEVLARQFPCFAIVAEDLGVNTPAVQELLDRFGFPGMKILLFAFGEELPRSAHIPHNYVPNLVCYTGTHDNN…	-	K00705						0.592075	0.152422	0.667272	-0.356643	-0.746754	0.39011	749.547	864.146704431803	453.283789071349	381.447458072527	609.777644019311	1342.29026842209	896.004589042576	636.200105485898	813.226363949909
Methanoculleus	meth_00403	Beta-barrel assembly-enhancing protease		MDFFSSILGQGKGVNPAINKGNVQFEAGNYTDAVKNFEKALKVDPENSALMVSMGQALACLGRDREAAEWLRKALEASPEDAEILRALGHILARTGDHGEAAECFAAVVAKRPTDISAWHWKGEMLERLGQHAGAAEAYMQALDGNPDDIVLQESLARTLARAGAYREAAASYEKILRANPENTGAAIEKGVALLYLGDHPGAINSFDRVLARDPHDPTALYSKARALEHLGHFQEAADCYGTIATADPGNLHALYHRGSLLLRIGKHGEALECFDKVALSDPDDMAVRYSMGLVYDMLGRYDRAVKAFDHILKRDQSHLHVWYARGMALFRLGNYADAVQSFDRVLESKAMAGMKWIGSGTDLALFERDEVDTLLKQEPLKIDAWSETILNCRGTALL…	+							0.353673	0.520245	0.848571	-0.387832	-0.243794	-0.144039	3787.89	2961.77888880921	3878.09463983265	3074.54305670498	3678.50678528786	3364.96546639481	4696.81846116304	4832.27600447317	3816.1517312202
Methanoculleus	meth_00404	Beta-barrel assembly-enhancing protease		MKLRAEMLEAVGRHREATEAYERYLAASPDDRDARMALGMALERDGRYGDAIRHYALVLKGDEHDVEAWYTLESALAHMGRYEEALECSNGIIEANPENQAAWQRRGEILMWLGRYTEAVTCFEKVLDADPMDTLTQRKFGEANEKAGRYEEAIAAYARVLDREPANVETLYARASALIHLGRYSEAIKSIDKIVVILPEDPAILFMRGAVLEKAGRYDDALARSYEKALQVAPKNAAIWSATGTLLDALGRYPDAIRAFDTAIDLSNGDIHAWLCKGIAFDRLGRHDRAIACFDNVLEAAPDYAWAWY	+							0.58974	0.343919	0.239884	0.205223	-0.295332	0.500555	1693.58	1659.37373305003	1724.77574321106	1445.41795985342	1945.73300293364	1847.95906791527	2132.86686790275	1422.39860982619	1370.14402953428
Methanoculleus	meth_00405	FKBP-type peptidyl-prolyl cis-trans isomerase		MRYLHGFLVLVLVLCCAGCTSVVEQVELGDTVKVHYTGTFANGTVFDSSAGRGPLEFTVGAGEVIPGFDEGVVGMQVEETKTIHIPADQAYGHHREDLVFLVNPDSISGEESLVIGQQVGMTLPGGQVLVGTVTGISPDGITIDANHRLAGEDLTFTVQLMEIG	+							0.609757	0.46584	0.963375	-0.200834	-0.240088	0.0392544	1161.96	1099.18047066786	1106.2598516907	948.515669153591	1366.37810471138	1122.21514306127	1236.86227886017	1218.09044586934	1198.21679565123
Methanoculleus	meth_00406	hypothetical protein		MPVADHLIVFLRALMQIARKEFAPGSDPLPVAKTEVSS	-							0.54806	0.738465	0.867938	0.91814	0.453965	0.464175	7.81586	13.2537838103037	7.95234717669034	8.93020804852069	6.61364039066497	10.0797767340833	5.01261308555287	6.4654482264827	4.21907322412404
Methanoculleus	meth_00407	hypothetical protein	tlyC; magnesium and cobalt exporter, CNNM family	MPPATDIAIIFLLILVNGFFSMAEFALISARKVRLQRKAAGGDGGAAIALELVENPTPFLSIIQIGITVVGILMGAFGGATVAKPLADALTDVPLLAPYSGPLAVAIVVAAITYLTLVIGELVPKRIAMGNAERSASLVARPMQFLSRIGAPIIWLLSASTEVVLTVLGVQQPSGPEITEEDIRILIEQATRAGIFREAEQDMVESVFRLGDRRVSALITPRPDIVAVDVEDPLEETWQKMIESEHVYFPVYREHLDNMLGIVSVRNLWARMIVGESPDLLGAIEPPLFVPESVLALTVLEEFRTSGARLALVTDEYGSIQGLVTVHDIMEAIVGDIPSDEHPLGTMAVQREDGSWLLDGMLSVDEFHDLFDVGTLPGEERGYYQTLGGFVMMYLERTP…	-	K03699						0.000824857	0.686697	0.000436247	1.2097	-0.162142	1.37184	985.98	1271.4796602018	926.006649019052	1079.91730186754	997.336970912278	1407.80881719363	1260.67219101655	466.805361952051	477.810042632048
Methanoculleus	meth_00408	hypothetical protein		MSVKFAVLGGGLTGVTLARLLQDRGDEVTVLEREERIGGLCRSKTEAGFTFDIGGSHIIFSRDADILSFMLSILAGNADHRRRHTRILYKGHYIKYPFENGLYQLPAEDRFFCINEFIKNLIAVEKGEIPPPTNFAEWITHTFGRGIAECYMIPYNEKIWNYPVDQMSHHWVEGRIPRPPVEDIIKSAIGIETEGYVHQATFSYPVEGGIEALVQGIAEPVLHAIRTGFSVTSIREEDGGFAVSDGRETIHADRLISTIPLQSLLPCLLSVPAEVQAACDSLRYNSLCSVFIGLAGEVPDISWLYVPDEAVGHFNRVSFPSNYSTEVAPPGHSSILAEITYNDGDTISQMTDADISEHTVASLIAADLIPSRDRVVYTGIERTRFAYVVYDVDYQKNIA…	+							0.000914351	0.0257413	0.398962	1.1672	0.721104	0.446092	1383.39	2095.8650132027	1557.77645250056	2160.47247573854	1222.20074419489	1291.89138475168	1012.54784328168	914.214379224654	812.171595643878
Methanoculleus	meth_00409	D-inositol-3-phosphate glycosyltransferase		MKINFFVEDMLFFKHVGCATLAKMLYTALAREEPCLKVAWNARGRDFDLVHYHTFGPLALTNKKYSLGVKVLTAHSTPRLNAGNLVFSGAVNHLYPDIYGKLDHIITISSLCDKEVREIAPDVSTTLIPNGVDREKFQPNSEKRAAFRERYGIDEDEWMVLTVAQQTPRKGIYDFLALSHEHQDIRFVWVGGFPYGRFSQDHSLIEERKNCSGENVLFTGFVDDITTAYCSADVFFIPSYAEGLPMVALEAFATGLPVVARRIPEFTENFGDTALYFDQIEEAGMLLKDRNLLEQHASLARPFTERYDIRAIANLHIDLYRELAG	+							0.0577831	0.0575551	0.9231	0.792647	0.703051	0.0895963	968.714	1615.19445368235	1051.47701558461	1210.68106257802	755.27773261394	981.938250178615	642.867628222156	777.146876823221	715.132911489025
Methanoculleus	meth_00410	Glycosyltransferase AglE		MISVVVPAYNEEQNIERCLRSLANQTVPRETYEIIVVDGGSRDKTQG	+							0.368142	0.923906	0.447819	-0.4561	0.0513907	-0.50749	446.964	286.28173030256	450.633006679119	503.918882737953	492.054845065474	317.512967123624	389.730667401736	598.700505772298	536.877067769784
Methanoculleus	meth_00411	hypothetical protein		MAAKGDIIATTDADCILPPDWVERIEKNFAERDIVQLYGPVYPIEDGLRNRLSLAGANTFSRLGYHTRTIYFTLGCNTAFDRDAFVRAGMYRCIDAGDDLEIAQRMRRIGAVYLDPGLAVGFSMRRYQQFGTLKSVYEWLYIVFRGGDASSVTYSKREYK	+							0.453194	0.474974	0.234181	-0.31776	0.265456	-0.583216	816.925	699.799785184037	796.118311799777	957.445877202111	744.695907988876	640.905804008797	656.652314207426	1149.55669466862	890.224450290173
Methanoculleus	meth_00412	hypothetical protein	paaI; acyl-CoA thioesterase [EC:3.1.2.-]	MENRRPDPESRTEAVRRGDSCGFARLLGMEVTRVADGCVRVAMQAEGMENAYGTVHGGAIFALADHAFGIAANLDGVGQVAISAHVHYLSPPVAGMPLEAVAKRVSETEKTSVYAVDVYTGDRHVASFEGIGFKIGFVE	+	K02614						0.00124996	0.835473	0.00884316	-1.22262	-0.0923411	-1.13028	872.059	520.43191095126	766.076111354502	639.785619476161	666.654951379029	776.982789918921	609.032489894674	1727.56776611618	1269.94104046134
Methanoculleus	meth_00413	Peptide methionine sulfoxide reductase MsrA	msrA; peptide-methionine (S)-S-oxide reductase [EC:1.8.4.11]	MVSEKEKATFGAGCFWGVEEAFRRLPGVMDTAVGFMGGTREDPTYLEVCTGKTGHAEVVEVTYNPLKTSYQDLLDLFWSIHDPTTLNRQGPDVGTQYRSVIFYHTPEQQAAALASKQEMERSGRFKRSIVTTIEPAGVFWRAEEYHQQFLTRRGGQDRLTPQTRS	-	K07304			Up			4.32906e-07	0.000348215	0.210897	-1.80601	-1.17377	-0.63224	1848.85	839.406307985902	1041.75748014643	766.722148165848	1522.46001793108	2251.99011867311	2196.77768474355	3320.65420912152	2851.03873120182
Methanoculleus	meth_00414	hypothetical protein		MTFESDAVETVARLMALSARTAPKARGVDVIRTIVVTGEDMAILAQAMREFGEKHNASFFVRDAGNIEASDACIVIGSLLADTVGLDCGGCGYSTCAEMLRAQGTRLPQATAFDGPNCAIRMTDLGIAVGSAVKTASIHNVDNRVMYTAGVGALSLGWMEGCGVAYGIPLRASGKNIFFDRTR	+							0.00315878	0.132246	0.276919	1.27087	0.612904	0.657963	290.182	377.291045799979	323.395451852074	502.005266727556	231.477413673274	264.594139269687	290.731558962067	135.774412756137	196.186904921768
Methanoculleus	meth_00415	hypothetical protein		MATMKIRGGDLDLVEYEFASFTPGENIRFCDLKKDYALLPVAGTVTVKASCTDPPHRA	+							0.0242072	0.297009	0.379467	1.3628	0.593966	0.768831	90.8059	125.469153404209	91.0101954665672	160.743744873372	97.8818777818416	52.0788464594304	101.505414982446	43.9650479400824	53.7931836075815
Methanoculleus	meth_00416	Beta-ribofuranosylaminobenzene 5'-phosphate synthase	K06984; beta-ribofuranosylaminobenzene 5'-phosphate synthase [EC:2.4.2.54]	MNRFSPDRPGGGGIGFAIKTYCTAEVACTASGLDIDYSREPILRHFVEVFRDVVGYTGGFRIRARDHMHEHVGLGSTSTILTAVANALNAAVGSPLTPDQLRLLLGNNFVEETEAGNIAFGFETGVGPAASTYGGMTVMGDELTLIYQHPFAEGKRVYIVIPPSDVSSAGEKEFDLLMNKARTLDYRDRTLKSYLIMMDLIPALEQGDLTKIGDVIWEIEFRGSKRAEVEHHGFEIYRYMAALRNAGLEFVGMSSVGPAIAVITDRPEEEVATILSSVGLQIAIVTGIDNEGLKIRVEEKV	+	K06984						0.277449	0.243683	0.975518	0.424472	0.395019	0.0294538	938.144	1032.02796602898	957.816037725814	1334.42823125038	801.573215348595	811.422027093706	916.055041384787	830.163552280379	821.664510398157
Methanoculleus	meth_00417	hypothetical protein		MERCSTVVLPWSGEQSICHGFEKKCRGVRGEVSQNQVITVITRDCWRSISHVRISEDTVMRCTRVEGVFRGKHDLVQR	-				Down		Down	0.000111316	0.788225	0.000125375	2.85785	-0.213329	3.07118	115.634	207.642613028092	99.8461367740009	103.973136564919	87.3000531567777	177.236074240965	211.782902864609	7.75853787177924	29.5335125688683
Methanoculleus	meth_00418	hypothetical protein		MSLEHFRRHIPELVLAFFALIFALVFFAPLSEGVEAFLTAALDVALFVILAMFAYLAEDRHPAFRWAAIVWLFALIGGIAAATAGIGVVALLPAGALGTGSLSHVMTSEIALLFLGISMAALVSLLGFSRRFRIWLARYLPFDPDSFVHRIALVTILALILIPPVPLLVVGIPPYLSPQFIELLTGSGDFFADMIQVNVYGLFWILVASLLIAGACVRRTLAGALKRLGLTMPTGREVVLAVAAALALVALFYFIDPVLVALVSYLGLPVTDTDLVNLLFAGTLTPLGIVATSVAAGFGEEVSIRGLLQPRFGILLPALLFASLHAFQYSWDGLISVFLAGIIFAYIRKRINTTASAITHTVYDLVLFALLFAGMSI	-							0.905769	0.790603	0.820072	0.0640442	-0.111428	0.175473	632.091	648.551821117529	585.822908682855	626.39030740338	498.668485456139	727.423887643011	783.220794617636	589.648878255223	596.998861213552
Methanoculleus	meth_00419	hypothetical protein		MPIMASIYRGQDSQGVAYGMYNTFFSVGLSIGPFAGAALLSRYSLPAIFLLQAGVLGVIGMLGCFLFGRLGWR	-							0.129147	0.738038	0.398962	-1.25033	-0.288375	-0.961953	86.1158	48.597207304447	99.8461367740009	32.531472176754	78.0409566098467	29.399348807743	114.036947696328	169.394743533847	117.079281969442
Methanoculleus	meth_00420	Multidrug resistance protein MdtL		MDMMIYGLLIPVFPEYASRLGVGESVLGIIFGVYAAMLLLFSIPMGLLSDWVGRRPLIATGTFLLAFATALFGFSTTVTHLLIARTVQGISAAATWSAGLALLADTTDPSRLGERMGISLSAVALGTVLGPVIGGLLFEHLGYAATFLVPAVVVAIVGLLVLTIPVHSRRRTESLGWAGVLPRRHLLPLAACAVTAIAVSGTYGILDPYLPVYLHAVFSASPATIGFVFAALAVATAIAQPAAGCIYDRHGGSRYLIGGGLLLSGAAIFAAMQASTLPLIAVAILALGVTLALPWCR	-							0.123234	0.293102	0.0208049	0.750004	-0.466787	1.21679	301.621	364.920847577029	251.824327261861	252.597313372442	292.322905267392	504.828818098672	402.262200115618	156.463847080881	187.74875847352
Methanoculleus	meth_00421	Thiosulfate sulfurtransferase GlpE		MANPYSLLTIGCIIMAVLIGGCSSASTAPDQVIQSVSPVEASTLIEEMGQRPEFIIIDVRRADEFADGHISSAINIDSNVFLEHIAGLDPDGAYLIYCQRGARSASVCGMMRDAGFIEVYEVEGGLSAWEAAGLPVERG	-				Up			0.000113241	0.00101254	0.587643	-1.69619	-1.30163	-0.394554	371.587	186.436558931606	216.480562032126	126.298656686221	414.013888455627	419.990697253471	468.679323499194	426.719582947858	714.078143182994
Methanoculleus	meth_00422	putative ABC transporter ATP-binding protein	ABC-2.A; ABC-2 type transport system ATP-binding protein	MGAFTIEGLIERLERLQACGPIPSDVKRGEVLGILCPRGQSRKTLVAILMTILFPVPAFAETSSLAILGDLGDVRRSMGIIFQDPSLDRALTGRENLEFHARLCCLDDRTRERRISEVIELFGLAGVADTVVGICPPTMVRRLEIARAFLSHPGLLLLADPTGGLDESGARDIRSLLRKLNRERGVTIVFTTHAMADTEEICDRVAVVDGGEVVALDTPETFRAIMAVDDALALEA	-	K01990					Down	0.783259	0.00782925	0.0181029	0.212221	-1.36898	1.58121	447.8	479.786973932995	135.189902003736	246.856465341251	735.436811441945	885.340389810317	604.019876809121	240.514674025157	255.253930059505
Methanoculleus	meth_00423	hypothetical protein		MVIPRPGTGVANTWAAIVTTAMAAKVFGSKTRFLATIPMVTKSGIAAPPTLIAMVAASIVISGMLSKLPEEGSCGHQHRLVKPESDRFKDLFADEKEVEYDQDRYQDGQSDDDLLRIERNRQDCDCGNLDYHVSTSGGPIP	-							0.753575	0.787008	0.668026	0.257699	-0.18907	0.446769	183.564	208.526198615445	141.375060918939	195.188833060524	93.9136935474426	345.232353142353	180.454071079903	131.895143820247	171.927233883055
Methanoculleus	meth_00424	hypothetical protein		MGTLLGADILNLANPTVFTSLAGGAATTLSIGGAGIFDGIFVTGVFSVLLAGYAGRHLRQSAGVCPQEPE	+							0.677512	0.753207	0.590778	-0.299066	0.20259	-0.501656	60.7595	60.9674055273971	53.0156478446022	66.9765603639052	35.7136581095909	68.0384929550623	52.6324373983052	80.1715580083855	68.5599398920157
Methanoculleus	meth_00425	tRNA-5-methyluridine(54) 2-sulfurtransferase		MQCSKCHRDAIVFQRYSGLHLCEQHFNRDFEAKAKRAIREHCWIESGDVVGVALSGGKDSSALLFFLHRLLHRRRDIRLMAITVDEGICGYRDPARARAIADRIGVPWTTASFQEEYGITLDEIVSRRGTRLSCSYCGVLRRALMNRIAREEGITKFAYGFNLDDEAQSVLMNVLRGDAYRLIRPVQNVATLVPRIKPFMYIPEREVALYAFLHVEDFDLAGCPYAVDALRGDVRGLLDAYTYRHPATKYSLVNLGEALRGPGIPPGEELRVCEVCGEVCGRVCRVCQVLEEVRGGSTISIDGDGVR	-							0.993102	0.688999	0.838728	-0.00616777	-0.156109	0.149941	1860.87	1681.46337273387	1871.45236891446	1794.33394574919	2044.93760879361	1938.67705852202	1974.96955570783	2181.44223161526	1399.67754210315
Methanoculleus	meth_00426	hypothetical protein		MPVPAEYVRDLHAYELRILLALERLMRRYRWVPLEVLRPATGYSESGSPTGWAG	+				Down		Down	0.0199847	0.339353	0.00353359	2.45019	-0.84275	3.29294	31.1333	25.6239820332539	9.71953543817708	49.7540162703296	38.3591142658568	53.7588092484443	61.4045102980227	5.17235858118616	5.27384153015505
Methanoculleus	meth_00427	RIO-type serine/threonine-protein kinase Rio2	RIOK2; RIO kinase 2 [EC:2.7.11.1]	MAMDMVRYEKVPYEGYALVFNGYDALALNALTRRDTIQALGILIGVGKESEVCEAMGLGPVVLKFHRVGQRSFQSVRLKRGYMPEAGHCPWIFASSISAKMEYDALKMLHPAVSVPLPIDLNRHVLVMSFIPGADLVRATLEEPEQVLDDILRNIRKAYQIGIVHGDLSEFNVMIDEEGQCWLIDWPQWVETCHPNADDLLRRDIENILQ	+	K07179						0.332352	0.890699	0.388827	0.571789	-0.0823067	0.654096	365.786	408.216541357355	288.051686622339	471.387410561199	252.641062923402	609.82649241204	372.186521602301	267.669556576384	256.308698365536
Methanoculleus	meth_00428	Thiamine-monophosphate kinase	K09150; uncharacterized protein	MKVFGIDIIKGSVRSRTRRPVYALCRMEGGEILGVEEVTGFRLQRILAEEQPEILAVDSLQEIAADRNELYVFLQALPPSTKLVQVTGGERKETLGKVAARYNISFNRFDPYAEARTTAQVASLGAGVEVIAFENTTDIVVSRRRSPGRGGWSQNRYTRKIHGAVRQKAREIEERLRGAGLDYEKKETEAFGGHSRVTFRVVAPRSMVPISSSRGADVQVRVAGRELERIRFEPLSSRPRYLIVGLDPGTTTGIAALDLDGNLALLTSSRQMTMSDIVEELYRTGKPLIIASDVQQMPYSVEKIRRAFNAIPYTPKQSLPVETKYDLTAGFSYTNDHERDALSAALDAYRSLQNKFRNIAKRVQPGFDLDEVRARVLRGQSLDAVITEMQGAPAAPKPA…	+	K09150						0.995581	0.0209307	0.0894855	0.00433749	-0.778164	0.782502	3419.67	3074.87784399046	2150.66811422936	2869.14827158901	4175.85254266586	5164.20561342868	4541.4274555109	3146.08710700648	2235.05404047971
Methanoculleus	meth_00429	hypothetical protein		MDAAAVYLVQTQGVLVTEAVIFIFAIAGLAYIFAQWRQMGERSTS	-							0.875216	0.88392	0.853439	-0.206817	0.159957	-0.366774	19.5601	20.3224685091324	12.3703178304072	26.1527521420963	7.93636846879797	24.3594604407013	20.0504523422115	16.810165388855	28.4787442628373
Methanoculleus	meth_00430	hypothetical protein		MDSLVVATFAVVALLEIAVPLTLGYWIVRRFGVPWRVFGLGALFFIVVQVIHTPLVLATQVPLSRALLPLGTAAPLVGLALYLGLLAGLFEEVGRYLVYRYYFRRRDIPLTREVGLQFGAGWGGVESIIVALLVISSMITYIALASNGVVPLPDDPAVMAQIETLRSLTPLDILPGLAERMMTITLHVAWSLMVLPPSSMRGKRSLSSPSSGMLLWMPLQSTSSRPRGSW	-							0.291008	0.0455938	0.00669203	0.442374	-0.678866	1.12124	778.455	783.740415982627	558.43149062981	672.317091652915	929.877838927495	1144.05465931845	1150.39470313438	552.149278541623	436.674078696838
Methanoculleus	meth_00431	hypothetical protein		MSVAHPKGGAARFSNNFDFLRFVAVTAIIVTHAHSLTMGYPNMRLYDPFLLMGQAALAAFFVISGYLIPVSWESTASLPRFAWKRFLRIVPPLIPAVFITLFVIGPLMTSLPPGEYYSVLFSLEGILKVPFFENGSILGLFQGNPVQFVNGSLWIIPVEIVMYGVVAVLGLTGLLRRRSAIIGLSAINVLLWMIWFDDPRMAKVRFTLYFLIGAYLSLHRQSITYRPLVAGILLTVLGLSLLTPYPLVAGVICIPYLVLYAAQIRIPLLNSFGRGEISPMGCISTTTRSSRRSSRPQETPSPSRHSVDSLSCWCSLWRSSPGTRSRSGHLRQRT	+							0.00302134	0.769645	0.0246649	1.38794	0.153477	1.23446	1265.97	1838.7416072828	1207.87317672619	1656.55359300059	958.977856646421	2073.07408164313	1194.25506763297	629.734657259415	568.520116950715
Methanoculleus	meth_00432	hypothetical protein		MAKRQEEAVSRFMAGYNCAQATSSVFAADLGIPEEVILRAATGFGGGMGRTGGACGAVTGAILVLGLSFGGTGPAEKKANDKTYALVQEFIARFTDRNGAISCTELLGCDLSTEEGLSRAREGKLTRIVCPGYVRDAVEILDSIISGQSPGR	-							0.166337	0.812402	0.408523	0.710005	0.12634	0.583665	408.566	305.720613224339	553.12992584535	547.294178973625	359.782037252175	425.030585620512	503.767615098064	349.134204230066	224.665649184605
Methanoculleus	meth_00433	Chorismate pyruvate-lyase	K06984; beta-ribofuranosylaminobenzene 5'-phosphate synthase [EC:2.4.2.54]	MEPLTIDGINERIREIEQEVGRLSPMQKVLIGTDGSVTNLLEMATGHPVAIATLVQEVVAADAGMAAALAIEPDDEVNYRVVELKDSVTGEVLIYAVSCTPLRRLAPEFRQDLMRADIPIGRILRSHRIESRREITDARIVQAGADLARAFDTHRSESMLSRRYRIIHREEPLIAIEEIFPCTAFVDEVRVLVDAPSRIHITLLDMNATSGRVDGGVGVAIDEPGCILDARKSAGIEVYGGDETASRRVLEAARATVEGLGLPGGSEIVLHAAARPHAGLGSGTQVALATAAALCRLYDREVPVPDLARIVGRGGTSGIGTAAFEQGGFILDGGHRFGTLGGKEDFRPSAASRGIAPPPILARHRFPEDWRILLVTPDVEAGAHGGREVDVFRTHCPVP…	-	K06984						0.657318	0.951552	0.815678	0.273778	0.037273	0.236505	6310.16	4859.7207304447	8048.65893694136	7075.91413444572	7305.42717552853	4552.69915822762	7617.91873676898	7449.48944655337	3571.445484221
Methanoculleus	meth_00434	2,3-bisphosphoglycerate-independent phosphoglycerate mutase 1	apgM; 2,3-bisphosphoglycerate-independent phosphoglycerate mutase [EC:5.4.2.12]	MGSVEEKVRAIERLDEAIGIVLDRPDTTIAVLPDHPTPIRTKTHTADPVPFAVLGKGRDDVSAFSEDEAARGSFGLVQAPKFLSLLFSR	-	K15635						0.412314	0.294141	0.975518	0.492269	0.535788	-0.0435191	851.87	743.979064551716	950.747284679867	1453.71029589848	1031.72790094374	557.747645952609	583.96942446691	924.559096387027	568.520116950715
Methanoculleus	meth_00435	2,3-bisphosphoglycerate-independent phosphoglycerate mutase 1	apgM; 2,3-bisphosphoglycerate-independent phosphoglycerate mutase [EC:5.4.2.12]	MKYVIILGDGMADEPLAELGGKTPLEYAEIPNMDRIARDGRCGMLRTVPDGFEPGSDIANLSILGYDPRTTYTGRGPLEAVSMGVTLHDGDFAYRCNLVTVRDGVMEDFNAGHISSAEGAELLRDLDVALEDIRVYPGVGYRNLMVVSPALGAETTAPHDIVGQPVDDYLPRGGDAEILRDCMERSEEIFADHPVNRRRLQEGKLPATGIWPWSGGKRPSIAPFREKYGLAGGMISAVDLLRGIALLAGMEVIDVPGATGFLDTDYEAKASTRSEPSITSTLSMSTSRPLMKRGIWEV	-	K15635						0.229437	0.283544	0.899175	0.568837	0.450203	0.118634	2949.13	2742.64966314552	3154.43104675383	4917.35527471757	3071.37459742481	2356.98779298648	2488.762396977	2844.79721965239	2016.71700113129
Methanoculleus	meth_00436	hypothetical protein	galE, GALE; UDP-glucose 4-epimerase [EC:5.1.3.2]	MQFGIAHAGDPVNIFNIGSEDWIDVVAIADIVAGEMGLSDVRYRFTGGERGWVGDVPRMQLSVERLKDLGWRCGTSSEESVRAAARAMLE	-	K01784						0.457144	0.353467	0.166505	0.33235	-0.351593	0.683942	791.696	681.244487849611	671.531539364962	903.864628910987	1055.53700635013	915.579720012566	909.789275027846	703.440767041318	492.576798916482
Methanoculleus	meth_00437	GDP-mannose 4,6-dehydratase	galE, GALE; UDP-glucose 4-epimerase [EC:5.1.3.2]	MTPDSQMKNNVIATYRVLEAMRAYGVPDLVFTSTSTVYGDATVIPTPETYTPLEPISVYGATKLACEALISSCCHSFDMRAWIYRFANIIGERSNHGVIWDFIRKLRENPQELEILGDGRQTKSYWRSGSVSVPCSSG	-	K01784						0.904496	0.846088	0.849269	-0.0779374	0.0988896	-0.176827	1190.48	935.717137007443	1140.72002278969	1533.4442963317	1513.20092138415	902.140017700455	957.409099340599	1478.00146457395	1063.20645247926
Methanoculleus	meth_00438	ADP-L-glycero-D-manno-heptose-6-epimerase	galE, GALE; UDP-glucose 4-epimerase [EC:5.1.3.2]	MFCIVTGGAGFIGSHVVDALVAAGDDVLVIDDCSAGTTENLAGHLASGRVAFIGQNLLDDGWQRHLEGGTGSTISLQTLMSGRVP	-	K01784						0.835709	0.611164	0.609749	0.113114	-0.211812	0.324926	596.496	466.533190122691	581.404938029138	671.041347645983	789.668662645398	588.826957549366	614.045102980227	597.407416127002	463.043286347614
Methanoculleus	meth_00439	D-glyceraldehyde dehydrogenase (NADP(+))		MKVLINGEWCDSASGKTFAVHNPATGDVVEEAPLGDADDVRSAVEAADEAFADWSSRSPRERGKILFFAAEEVRRRNAELGALLTTEQGKPIREAVDEVNGFANILEYYYALSAGERGESMVLQSHGHFLVQRRPIGICGAIIPWNMPAIIMGWKIGPALVAGNTMILKPARTAPLTCGRLAEILEGVGLPPGVLNVVTGPGETVGREIARNPAIRKVSFTGEGGTGKQVALDAAPTLKRLTLELGGSDPMIVCDDADIPMAVEGVIKGRFYNCGQTCTAVKRLYLYESIADEFLGFLRARVGAIVVGNGMERGVNMGPLNNRSGLDRLVRQVDAARERDEGEIIVGGKAPGREGYERGFFFMPTIVTDVPHDSVLFTEETFGPVLPIATVAGLDEALE…	-			aldehyde dehydrogenase family protein				0.532045	0.770561	0.490327	0.282061	-0.122136	0.404197	2889.09	2186.87432870011	3059.00288063355	3519.13984312062	3464.22483663031	2847.53692737853	3229.37598036744	2649.54068321261	2157.00118583342
Methanoculleus	meth_00440	hypothetical protein		MTRSLPILIGIFVVMALSNAVVPVLPDFAEGSAMQGAVYAAYFFGVFVMVLPAGMASDRIGRVPLIHAGLLLTLASGVLILLYPFGLPLLVFRGIEGLGAGLAFSAALAWANSHPSAWISGYVMAAQNLGLVAGLLATGWLAVATGSHLAGIALFTALTIPALVMSVTIRESKHEGFMEADLLTIVRDYFRLFVAAAILIGMTGAIAAIYPGYTGGDPSLLALQLATINIATVATVLIAPRISLRPVPTIQISSVLMVGAVLSSYFTPYALPVIGGLAGVIIAATLAFLAETRIQQGAMAGLFNTATYAGFTFLAAFAGLVAGMFSFLSAFILLAGMAGMMVLAVSGCWCRYHG	-			MFS transporter	Down	Down	Down	1.79273e-17	5.98265e-07	0.000833573	3.34436	1.79748	1.54688	1299.51	1812.2340396622	2394.54009431453	3475.76454688495	657.395854832098	870.220724709192	681.715379635191	240.514674025157	263.692076507753
Methanoculleus	meth_00441	hypothetical protein	K07041; uncharacterized protein	MESTYGGANDVQPSRKDAEEKLYETVSTTIQRGGKVIIPAFAVGRSQEVMLALEEGIRKKKIPAVKIYLDGMIREATAIHTTYPEYLNNDLRNQIFREGLNPFLADAFVQVDSPDLREQVISGDPCVIITTSGMLSGGPVMEYLKALGPDERNMLIFVGYQADGTLGRRIQKGWREIPLGWRETIVINLNVTTIDGFSGHSDRKQLMNYVAHLQPRPEKIFTIHGDENKTIDLASSVYKRYRIETHSPMNLETYRMI	-	K07041		beta-CASP ribonuclease aCPSF1				0.390384	0.00329962	0.242565	0.451258	1.17696	-0.725701	2220.27	1728.29340886361	3368.26082639373	4106.61995831259	1429.86905246177	1305.33108706379	1335.86138729984	2196.95930735882	2290.95676069936
Methanoculleus	meth_00442	hypothetical protein	K07041; uncharacterized protein	MLQLDYLDVVRKETDKIPYTSNEVRDYMKHSITLNYGSVTDIAPDIKLHLP	-	K07041		beta-CASP ribonuclease aCPSF1		Down		0.176231	0.000710964	0.291338	0.871668	1.75431	-0.882645	305.263	287.165315889914	470.955671686217	711.865155867792	201.054667876215	109.197581285902	126.56848041021	174.567102115033	360.730760662606
Methanoculleus	meth_00443	Ribonuclease J	K07041; uncharacterized protein	MVIEGKLQELKEQINKIVPRGITISDVEFEGPELVIYTDDPKQFADQADLIKILARDLRKRIVVRPNILEDPERAAVEIRAVVPDNAGISDLFFDPETGEVLIEAEKPGVVIGKNGVTLREITKQIGWTPKVVRTPPIESLTVKQIRAFLRSVKDERKAFLRNIGRRIHRDVTSKDQWLRVTTLGCCREVGRASFLISTPESKVMVDCGEKPGSITDGIPYIYVPEVYPFDTLDAVVITHAHLDHCALVPLLFKLRLRWTGLFDPADEGPLGDASARLSGCRQEGD	-	K07041		beta-CASP ribonuclease aCPSF1/ MBL fold metallo-hydrolase		Down		0.0159434	8.28215e-06	0.339144	1.23045	1.91631	-0.685859	3102.91	2743.53324873287	5419.96639797984	7861.13457071207	1477.48726327456	1454.84777528602	1313.30462841485	1971.96170907722	2581.01804485788
Methanoculleus	meth_00444	Proteasome subunit beta	psmB, prcB; proteasome beta subunit [EC:3.4.25.1]	MTLWVFQMLDISEQIMKGTTTVGLIFKDGVVLATEMRATMGNLIASKRAKKIYKITPRIAMTTAGGVGDAQQLVRIIQVECSLYEMRRGKTMSVGAASTLLSNYLNQNRYYPYYVQLLMGGFDDDGPSVYSVDALGGVSREDEIVATGSGSPIAYGVLEDQFRPDMSEGEAKDLAIRAVRSAMRRDAGSGEDIMVVVIMKDKYEESTVGGLQAPSAARQTT	-	K03433				Down		0.0404754	4.81796e-05	0.329937	1.0918	1.80684	-0.715034	3505.52	2700.23755495255	6334.48632329922	8507.93678222636	1666.63737844757	1695.92243550952	1651.65601168967	2680.57483469973	2806.73846234852
Methanoculleus	meth_00445	Inosine-5'-monophosphate dehydrogenase		MLVRDYMVTDVVCIEIPGNRDDVLRILKRTGISGVPVLKDNKLVGIITRKDLLRNADETQLGLLMTPDPVVIRPDAPLSEAAQLMIRHNIRRLPIVEDGSLIGIISVADLVAAIALMRLDESIKDSYVSKTYALWEDTPLSLVGRILEISGYDAIPILMEDGTLTGIISERDLIRHTRIEDGIEVSDFSNGTDDDEWTWESIRDTHTISYGISKIQLLPIPVKNAMIRNVLAVPLNAEISECALKMKRARVDQPPVINGNKRLVAMLFDRELIKVLLPERQGLRKG	-					Down		0.542671	9.3359e-05	0.0228189	0.388582	1.7914	-1.40282	1689.29	1357.1874621751	2191.31344424356	3966.92598955359	730.145899129413	730.783813221039	710.53790487712	1468.94983705687	2358.46193228534
Methanoculleus	meth_00446	Universal stress protein		MFRKILVAIDGSEPANRALETAIEEAGTWNAEIHVIYVVESGLFSSLPMDNTLEIIYSVLQKEGEEILESARVKADAANVPLTTYLRQGHAGSQIVSLAEDLGVDLIVLGSHGKSGVDRLFLGSVTDYVVRNSPITTTVVRS	-							0.603887	0.0169949	0.273731	0.355377	1.2064	-0.851026	886.952	670.641460801368	943.67853163392	2015.67553095181	580.677626300385	500.628911126137	492.48923565557	707.320035977208	1184.50480767282
Methanoculleus	meth_00447	5'-deoxyadenosine deaminase		MDLPVQGSLAELVKPPDGLKHRILAATSRTDLIRGMRSSIMTMISTGTAGFADFREGGAAGVAALREAAAGLSCLPVILGREGGEQVGDGAGISSIHDVADAELMVREARAAGRLVAFHAGEKNPDDIDGALAFEPDLLVHCTHATDAHLRRIVDMDIPIVVCPRSNWMLGVAASPAHPPIARILELGGQFFLGTDNVMFVQPDMLQEMAFTTTVYRAPPAEVLRAAIAGAALAGRSGFIEKGQKSSFLVIDPVRHNFSFSRDIRATIVKRLDSSSIEQNVLTLR	-							0.116178	0.296542	0.710081	-0.703141	-0.433634	-0.269507	847.499	523.966253300674	777.562835054166	671.041347645983	1021.14607631867	622.426213329644	1022.57306945279	1150.84978431392	990.427439363119
Methanoculleus	meth_00448	hypothetical protein		MEMHTTEYIITGRALLGEELTEEDVCITVADGVIRSVEPCSGIPDRWIALPSSTLTPISVIPLRWIFRSRAASRNLSNLRTA	-							0.38559	0.185291	0.900623	-0.450309	-0.573333	0.123025	230.284	143.14086515128	181.136796802391	216.87648117836	291.000177189259	195.715664920117	320.807237475384	257.324839414012	236.268100550946
Methanoculleus	meth_00449	hypothetical protein		MAKKSGGRLVSSAGLVNYYDSEDHRAIHISPIAVIVATVVIGVAVFVLNAIF	+							0.235643	0.920059	0.304708	-0.860482	0.0801793	-0.940661	1061.03	728.074523979351	1229.07943586403	731.639187975231	1533.04184255614	388.911385656714	622.817175879944	2138.77027332048	1115.94486778081
Methanoculleus	meth_00450	Coenzyme F420:L-glutamate ligase	cofE; coenzyme F420-0:L-glutamate ligase / coenzyme F420-1:gamma-L-glutamate ligase [EC:6.3.2.31 6.3.2.34]	MEIQVIGVQGLPLIQKGDNLPALICDRVTFEDGDILTIASSVYSKAKGFTRDLAAITPGTEAVRIAAKTREDPRFVQAVLDSSSDILLEHPFILAEVPSGHIGVRAGVDHSNIEDGQVIILPPDPMGAAAEIRDAIQRIAKRDVRVIITDTCGRSFRRGQTGIAIGWAGMTAINDYRGDTDLFGHVLEITEEAAVDEIAAFANFVMGESHQGIPAVVFRNCRAWEGHDTVYFTPKEDIVRAALKTKKD	-	K12234						0.00022452	0.000126086	0.896237	1.39748	1.28487	0.11261	863.203	1023.19211015545	1646.1358655749	1481.77666405097	642.845845972635	537.588092484443	523.818067440275	484.908616986203	565.355812032622
Methanoculleus	meth_00451	hypothetical protein		MICEFRFPEDTPWDLTYPGILYGRLRDVYPKRDQRYVREVVVLLGPEGLREELLVGERSIFITEDEGCAVQVGPRLLSVSCQKPYVHWEAFSTRIIGAFERFREVISAGAVSTMNLRYVNLIEIPEREVTLSDFFAFYPTLPPELPRVPAGFITGCEFSFHDNRDNCRVELTDAVPAALENNAYLLNIDYFLTGEMSIPLDGVADWLEIAHAHVRDIFEACIREPLRDLFVIREETPVVAR	-							0.868452	0.337428	0.661996	-0.111623	-0.458273	0.34665	663.92	613.208397623386	511.601001700412	592.583091219695	522.477590862533	1179.33387788775	655.399160936038	535.339113152768	701.420923510622
Methanoculleus	meth_00452	hypothetical protein		MDVNIKRYGLYLIRWQLSTPILAVTLYLLAGLGALTATIVANLIGGLIFFWVDRFIFTSRSLAAPAQWEVREGVRCADCNTISRGYRLVVTNDYDRTDDPTPEFRCEACSKKKSEELRQQGIRH	-							0.197575	0.765772	0.48819	-0.566826	-0.133522	-0.433304	289.498	189.97090128102	278.332151184162	281.939425531868	301.582001814323	246.954529985041	275.693719705408	389.219983234259	352.292614214358
Methanoculleus	meth_00453	tRNA (guanine(10)-N2)-dimethyltransferase	trm-G10; tRNA (guanine10-N2)-dimethyltransferase [EC:2.1.1.213]	MRLLFELSGEHPDLPVAELECVGRVLDTRAQVAVAECPDPQAARRLALTHVVLEYLGECEASIEAFTALLIDLAVTTTKPFAGRVKKVHESQMAASQLDLERLIGSLIRGPVSLSDPVEEYRAIASEDRCYFGRVLFRIDRGEFDARSPMRRSFFHPGAMMPRMARALTNISLIQPGERFFDPFCGTGGILIEARDIGARVLGSDFDPTMAAGCRQNLPGSDVMIADATAVPICDRALDAVVTDLPYGQSVRIRAESMDDLYDGSIAEIRRILRPERRAVIVTHRDIADIAARHFTILQAHEQRVHKSLTRRILVLA	-	K07446						0.00471016	0.00288168	0.936436	-1.08928	-1.01304	-0.0762356	2956.12	1531.25382288376	1988.97038830333	1809.64287383237	4413.9435967298	2920.61530870064	3423.61473743261	4431.41821443125	3129.49756399401
Methanoculleus	meth_00454	hypothetical protein		MQLPRGQFHRLIKSTTSRALAEEMISKRFTGICTIVSGNESVVLVFSEGLAVLAEYGSAKGRQALEMVLGGEESEAAAELNLLTPDQIQLALEFNRPFAIGSRGTSPEKAVTGAKKSPASPGGRDGAAPAVPRRRPEPPGGEQHQAPMPREKPGDERTVAPLPGDDELETLLQNMEGMDIEHLVNSFRVNCKDMLKKIHLDHLIQERDT	+							0.463517	0.8772	0.6849	-0.505228	-0.103998	-0.40123	1785.5	875.633317067399	2742.67618182742	1109.89728603043	2007.90122260589	1128.09501282282	1946.1470304659	2388.33657486271	2085.27694102331
Methanoculleus	meth_00455	hypothetical protein		MDSTDIIKLLLFTLTVIAAAGFAGTIYHLREICRALTKPEAGGSSGGMETHRGTGLARSTPSLEEIDPRNAGNLEECLGTITEKYGLASFTLATADGLLIGSTKAGAEDEAARCSYLYTQGKLQDETGAELLGIPHHGEVVIGIIRPSDPLSAELASALERDTRNALQHWV	+							0.0979188	0.534463	0.0435873	-0.909274	0.3363	-1.24557	893.222	482.437730695056	1226.4286534718	638.50987546923	649.4594863633	456.109897217269	754.398269375707	1378.43356188611	1560.00232461986
Methanoculleus	meth_00456	Iron-sulfur cluster carrier protein	minD; septum site-determining protein MinD	MVKVYTIASGKGGTGKTTVTANLGPMLAQYGKRTCILDADVGMANLGLILGLENIPVTLHEVLAGKARVRDAIYEGPFGVKVVPCGLSLQGFQQSKPERLKDVMVDLVSEFDVLIMDAPAGLSRDGVIPLTVADGVILVVNPEISSIVDSLKTKILTETIGGHIEGAIVNRVAGATGEFSHTQMEKLLGVRVLGIVPEDPNVRRASAGRSPVVVKYPTSEASKAFKRISADIAGIEYVEDEAPAPREGFVERLARALFRVKV	+	K03609						0.0969885	0.632971	0.0602199	-0.934096	0.273217	-1.20731	1499.06	722.77301045523	1958.04459372731	1185.80405444285	1255.26894614821	709.784278358366	1235.60912558878	2635.31669711435	2289.90199239332
Methanoculleus	meth_00457	hypothetical protein		MWIRTHASGVVSVSKTVRCTCTSFQDNVSVPVRPNNCMGCLSCHEICPAQALEHRGIYPARRHYIDIKVCEMLLKVI	+							0.770632	0.350981	0.364738	-0.182508	0.448748	-0.631256	500.424	335.762523194361	706.875304594697	565.154595070667	501.313941612405	305.753227600527	372.186521602301	567.666354285181	648.682508209071
Methanoculleus	meth_00458	hypothetical protein		MTELLPGPICDGVCTPPCDLFKRSDDQAVEFHHPVECLFHLLRARCALKGDLLRAIGELGVEGLMHLIDVACAHQITFRSISQTLMSM	-							0.92494	0.00575993	0.0266837	-0.0736719	1.31592	-1.3896	367.992	279.213045603732	667.113568711245	454.164866467624	156.081913219693	246.114548590534	159.150465466304	384.047624653073	598.053629519583
Methanoculleus	meth_00459	hypothetical protein		MFPDLSETFTVLFVPDGAGNECYVDTLRWLFYIHDHWGVDDLSLLEDIEKHLMEIEDRDRAPRTPGQFLNSNLHRFASFQDQLLQTGVRTGMDDLQSGFPTGDLFDRTYNVTVKGLAEGAALLKTVAPERLADDTVMEDEVDEGLTVLFNDERLLILGFPDFKGVLTTQEVREPRNAPSTSSRFWKYLAIS	-						Up	0.947699	0.00334486	0.0202063	-0.0569731	1.45897	-1.51594	587.449	425.004667517073	1009.94809143967	850.283380619863	191.795571329284	404.871032152346	233.086508478209	614.217581515857	970.38684154853
Methanoculleus	meth_00460	hypothetical protein	mvhG, vhuG, vhcG; F420-non-reducing hydrogenase small subunit [EC:1.12.99.- 1.8.98.5]	METAKPDGVIPTDIPPFLYRAFAVGDLAKIDYYITGCPPKEAFLKKIIPAMIAGDTLELSRKSVCSECDRIMGPVEDWSLSRRHEGVPDREHCLLGQGYLCLGSVTFGRCGAACPKNNIPCHGCNGPSLDILREPCRDIYSMMVRRISDLTDKPAKEVEKELYDVAHTMYAFTIGSLIMEDKETSKIRDLVKERGG	+	K14128						0.289562	0.951149	0.464346	-0.626623	-0.0399105	-0.586712	481.18	328.693838495532	490.394742562571	440.131682391377	521.1548627844	414.110827491922	359.654988888419	360.772011037735	934.524719143475
Methanoculleus	meth_00461	F420-non-reducing hydrogenase vhc subunit A		MKEITISPVTRVEGHANIRVFLNDQGEVDSAHFQVVELRGFEKFLVGAMIEEAPRITPRICGICPSAHHLAAAKATDQIFGTEIPAAGKRLRELLNIGQFIHSHSLHFFMLAAPDFILGYDAPAEERNVIGLARHSPEIAKKAIAVRKFGQRLTEAVGGKPIHPANALPGGMSMPLTEGKRAELVTMADEALTIAREGWDLARGLLDGVDTSVGAVKTGFMGMTRHGIHSTYEGPVAVLGPDGGRVGSFMGEDYTDFIEEYSEDWSYLKFARLKGGGYYRVGPLARLNVVEKMGTEHADAALAEYRERFGATTQATFAYHLARYIEFLASCERAVDLLSNPGITDSDVRAPVGKVVNRRGIGITEAPRGTLIHDYTVSESGIIERCNLIVATCQNNYAI…	+							0.0368125	0.190627	0.580658	-0.867589	-0.508484	-0.359105	2427.55	1729.17699445096	1991.62117069556	1616.36765678225	2809.47443795448	2344.38807206887	2438.63626612147	2287.47558252958	4203.25169953358
Methanoculleus	meth_00462	hypothetical protein	K07131; uncharacterized protein	MRMLRQILGEFLKLDGVTAAVVAGRDGFVIESVVAGDVDIEALGAMASTGMGTSEAMSNEAGKGEMHQMLVELENGPILLSPLSEDELIAIVANAKVNVGRIRYELKKNKDRIIAAL	+	K07131						0.0183692	0.00413982	0.963375	-0.90266	-0.948499	0.045839	889.136	683.011659024319	591.124473467315	429.925730335925	1141.51433142877	1070.13629660184	1075.20550685109	955.593247874144	1166.5737464703
Methanoculleus	meth_00463	hypothetical protein		MLPDGVSLGRLQGSLANLATISPRFTGAVRIGGPGGTGFILAQGGKPYAAAFEGTDGNPVLIGDKAYRYLLGLPSLDYELIAYTSEETGAAREVSERVGCLMDGSGVEAVGSVTAESLTHIARQPGVVAVSVFHEGFALQALGSADFEQVAAVAEDLLRAGTRITGDMDMGDLSQMILETQAGKLIIAPYRDLFVCVLAKPDANLGLIRLSIRSIQDLVP	+							0.0033433	0.0114706	0.709281	-1.25917	-0.978993	-0.280173	1562.23	789.925515094102	1141.60361692043	804.994468373794	2343.87415445167	1215.45307785154	1835.86954258374	2194.37312806823	2171.76794211785
Methanoculleus	meth_00464	hypothetical protein		MKKGFATDIEKDTVENVNFRKVLYTGKFSRAMLMCLKPGEEIGAEVHDDIDQFFRFEEGEGIVEIDGVKHAVRDGSAVIVPNGANHNVTNTSKTADLKLYTIYSPPEHKDGTLHKTREEAMAGEEHFDGKTTE	+							0.235714	0.110635	0.93722	-0.570383	-0.653077	0.0826942	7898.31	5528.59502007136	7484.04228739635	4724.08005766745	12696.8668219986	7471.63450413925	7723.18361156559	9788.68861489481	7769.42334222442
Methanoculleus	meth_00465	hypothetical protein		MLHTRKIIEKIWDAQGYGNLAVWADGTTAVIAPGENPVRSGNPPLAIFKPIPLVARFPMLDFATHDIDLLQHVEETIREAGGEIERD	-							0.0719653	0.0695994	0.935299	-0.767954	-0.686602	-0.0813518	895.267	614.091983210739	836.763641813972	462.457202512679	1034.3733571	1091.97581285902	951.143332983658	1205.15954941638	966.167768324406
Methanoculleus	meth_00466	PqqA peptide cyclase		MRKDFFEVAAHAHKNDIYVALATNGTLITPEMAGRIRDAGVEYVEISVDGKNAASHDAMRGIPGAFDRTIAGVKNSVAAGFYTCIATTVTRANYAEIPEIYSLAADLGVNRLMCFNFIPTGRGVEMADQDIAPEERWDLMRYLLARTREGNGPEALTTAPQVAPVALAGEGGVPVGHFYAGEAIEGKTGLLADFIGGCGAGRLYCSIEPEGNVQPCVFLPIVVGNVRDTPFLDIWHSSEVLQGLRDRSRLSGSCADCSNKYICGGCRARGWAYFGDVHAPDPGCIKNRDYWESLLEREDPARPNQE	-				Up	Up		0.00169326	0.000459315	0.981494	-1.63581	-1.60263	-0.0331738	2267.41	1050.58326336341	1129.23329909003	790.323412294081	1490.71454405588	4624.93755815522	2901.04982326372	3050.39847325454	3102.0735880372
Methanoculleus	meth_00467	hypothetical protein		MRPDSLFQKEIITDLRDRRGLFFKFALPAALLLPLIFADLPVSLPATGITVAVIFSGVFGSSIGLVRLRENGMLERMAMLPISPRRLTAGYILANTLLDGAQIAVPLAAFLFVHLPATPEVAVSFVSAVVAANALGVIVAAAPGSSGEGHLYAIVTVMAAIALSGLVTATPHAQGLLPFWYLYATLLAIPGTFPLSPVALASLILGSALVISPWLFGRSVGSGG	-							0.470529	0.11678	0.0529342	0.393882	-0.681981	1.07586	413.182	394.962757547051	326.929828375047	341.261521854184	399.463879596164	801.342250359622	502.514461826675	228.876867217488	310.101881973117
Methanoculleus	meth_00468	Vitamin B12 import ATP-binding protein BtuD	ABC-2.A; ABC-2 type transport system ATP-binding protein	MAVTLRDVTKWFGTVRALDGVTLDVGKGEILGLLGPNGSGKSTLLKVIARLIPPDDGSVVRPPAGRATMHGTGMLFDHTAHWEALTGYENAWFFARSYGMDPEAAHDRLKGLFEAFGLRERLGDPVSGYSYGMRRKLGIIEALAHDPSLILLDEPSIGLDYRARITLAGLLRDAARQGATVIFSTNDVSEAADLADRVALFDRGRLLVSGEPSALIRSLGAVVMIELRLKAPIDTRPLEEIPGVEGIGAEERGEGFSITVAATPDGLGPSSLLARVVHAVAAQGGEVVGADLRAPGLPDVFLAYTGGESGAS	-	K01990						0.545865	0.00107749	0.0854973	-0.266258	-1.04285	0.776594	1102	786.391172744688	709.526086986927	786.496180273287	1436.48269285243	1599.32457514122	1666.69385094633	1115.93636389091	715.132911489025
Methanoculleus	meth_00469	hypothetical protein		MWPAGSGWEVVRVQAPDAQVVVFARARRFAPGFHQHILRGRVVGQVVRRGDRVLVYEVAETVPEGAVRVTRSTRLEFR	-						Down	0.491652	7.09895e-05	5.71326e-05	0.355112	-1.46502	1.82013	352.876	295.117586176096	208.528214855435	156.278640849112	641.523117894502	570.347366870213	607.779336623286	169.394743533847	174.036770495117
Methanoculleus	meth_00470	hypothetical protein		MYQQIFVGVDGSPCSDMAEEAALAFAAATGGGRCTGCHVYAARMHRQRFEDMEPGLPERYQEEEQLDSLRETHDDLISGGMALISDAYLAPLAAKAAARDIPFEAITAEGRGYVEILRLIQEQRPDLVVLGATGHGQTPEVPLGSLAERVLLYGSTSDLLLVRRPWNLKGRPIVVGVDGSDAGYAALHRAATIAAAFDAPLEAVAVYDPYFHAGVFPVIADVLPEEAQRRFDFPAQERLHDEIIDRGLEHLYRRNLERGAALARTLGAPIDTAVIAGRVCPQVHHYAAARGAGLLVLGRHGLHREEVSCIGSNAMNLARMSTTNVLITAPSETPVMVPDLPSDAIPWTEEAEEILSRMPPSVWPMARLAVEEHARTRGLSRVTEDTIRDVARRIGMGGG…	-							0.545821	0.577497	0.954451	-0.257435	-0.207727	-0.0497079	1449.04	1062.06987599901	1478.25298073366	1386.73373553457	1354.47355200819	1569.08524493897	1611.55510700525	1726.27467647088	1403.89661532727
Methanoculleus	meth_00471	hypothetical protein		MTKITLVIASLLLLVLVAGAGAQQGGLSNFSGTSESSNQTIEGTQGVAGNGTDLTNAGSPLAATFENNESRTSLSPLPGFTAEIGLELVGKDFTSPMMITSPEDGTGRLFVVDQIGLVKIIDANGTIAEEPFLDLQDSLVDLDPTYDERGLLSIAFHPNYRNNGKVYVFYSAPLRPEAPEGWSCTNHISEFQVDPDNPGQVNMSSEKILMYIDKPYQNHNGGVLAFGPDDGYLYISLGDGGKGNDVGNGHTPGIGNAQDLTKIYGKILRIDVDSSATGVTIPPNATGTMNQTVNVNQPENPPDPTWATLAGTLYGIPPDNPFAQIQPEILDSYAYKTVLPEIYAYGFRNPAYMAFDVGGGDALFVAMAGQDLFESVDIVLNGGNYGWNIREGTHCFDPN…	-							0.462675	0.406578	0.993256	0.401255	0.388278	0.0129762	1623.3	1616.96162485705	1464.99906877251	2642.06583835519	1103.15521716292	1818.55971910753	1451.15148826756	1170.24612899337	1719.27233883055
Methanoculleus	meth_00472	hypothetical protein	K07484; transposase	MGSNDPKRSVKGLVNSLVVKKGMKATLLSGVRTQTSSRRAVCPFCEGCGASLEGVPAKSVDEREDYDIPEPQIIVTKHIAETVVCPRCGQSHKGSFPADISAHLQYGPNIRALMVYLCTYQLLPYERAAEIFSDLYGCSPVKATLMKSISDCATNLEGFENQVKHLLSEASVLCADETGLRVEGKREWLHTASIDRLTLYGHHLKRGSEAMNAIGVLPAFNGTMVHDCWSPYFGYACTHAVCNAHILRDLQGITENYDQKWSDELQDLLLEIYAAVKEAPESAVSLEVDEMEDFRRRFDQILDSGEKENPQPPPPVQQGKRGRKKRTRAENLILRCRKYREEILRFMTDFRVPFTNNLAERDIRMVKVQQKISGTFRSREGATNFCRVRGYISTVRKNG…	-	K07484						0.0444937	0.503728	0.329573	0.911443	0.30382	0.607623	4051.59	3954.92908899463	4196.18852690027	6822.67894906981	4563.41186955883	3544.72148481929	4023.87515442757	2022.39220524379	3284.54850498057
Methanoculleus	meth_00473	hypothetical protein		MKLVAQNLVAPMMVTSPDDGTGRLFVVDQVGIVQIVDADGNALPEPFLDLRSNLVKLSPRYDERGLLSIAFHPDYRNNGRIYVFYSAPPRPEAPKGWSCTNHISEFRVDPDNPNRVDMSSEKILMYIDKPYENHNGGQFAFGPTDGYLYISLGDGGRANDVGNGHTPGIGNSQDLTKIYGKILRIDVDSTTAGSVPAQEGPTGDVNVNHPENPPEPTWITSSGSLYGIPPDNPFAKTQPKILDSYAYKTVPPEIYAYGLRNPAYMAFDSGGNNALFVGEAGQNLFESVTVILKGGNHGWNIHEGTHCFDPDKPLQPPGSCNVTGLLGEPLIGPIFEGGHDLGLVVVGGYLYRGPSVPELQGRCIFGYWGDSRIKGNGILLVATPPEGWAESERPKTATD…	-				Up	Up		0.000843055	0.00339207	0.673303	-2.31237	-1.81618	-0.496188	1410.39	392.31200078499	681.251074803139	367.41427399628	513.218494315602	2729.09955075305	1829.6037762268	1531.0181400311	3239.19346782123
Methanoculleus	meth_00474	hypothetical protein		MANVIPIIASPPILALIADAGAGKARLSNAHDDHETSRSGDR	-							0.368765	0.363996	0.964143	-1.28881	-1.14055	-0.148262	13.2131	8.83585587353582	8.83594130743371	4.46510402426035	2.64545615626599	27.7193860187291	17.5441457994351	10.3447171623723	25.3144393447443
Methanoculleus	meth_00475	hypothetical protein		MVARETRAVEEESGKRLTLISAVIIAIIAYLIILSVVIVPLQGGTISSTDILADDLRESTAHYATSGVPIQSVGDISRSAVIAFAMLTHIVFANLHVGGSWVIIVTALLYFRYGRMRYKNLARSLTLFVLILFSAGSTFAAGGMMALIALFPDLSMNIFHLYWWPIFAYFLLFGVIITLLFVFWFAWDRIRPGVHLALGFGYAISVFVQTITIDTLAAGMLTPGVRSLTFTEAGLLPMTLDQAMALWFNPTLWELTFHRIAAAVAFFGFLIATLASIHYIDQKGFAAKKQWDWVAAYGIVWGLVGLIMQPILGQLYMTAIQENSPTAFMMAMHGPRAWAMLMMVTLLSGLFLTIGTYFLTRRDQLLSRPENRTIRTIFKGFLVMTAISAFVLIQPAWLG…	-							0.0724213	0.108605	0.86149	-1.42412	-1.14597	-0.278151	564.257	575.214217367182	190.856332240568	137.142480745139	287.03199295486	1123.89510585029	585.222577738298	680.165153425981	934.524719143475
Methanoculleus	meth_00476	hypothetical protein		MIRERALTYAMWVVIAIYIGIAIYVFWYFGFTKLPSPI	-														r :7	r :3	r :6	r :0	r :0	r :0	r :0	r :3
Methanoculleus	meth_00477	hypothetical protein		MAGFILVQPAWLGGIMQFDPGTWANPLGLMYYKHIAILVLIVIGTLIIGIDLLVLRGRRDEEWGNLSRASWAAALIAGVLGSWIVIVMGYVRESARSPWLFYKIVPVPGGQTYPTPVPPHQIFVVWMFALGLAFAVFWFTSRVTSYHPEQEEKV	-							0.0634132	0.0937356	0.866267	-1.34012	-1.09226	-0.247859	155.994	143.14086515128	60.9679950212926	55.4948643015215	91.2682373911766	295.673450866443	164.163078551857	186.204908922702	251.034856835381
Methanoculleus	meth_00478	hypothetical protein		MTTQTGKTPPAPGEYDPHGDIKKIVGILAALAIFIIILYAYIIPLQGGFVSSTSIRSEDLLGADPRFEEQLPIQEVDLGASGRSIFIAFVMLTHILFANLHLGGAWILLSLIILYFISSKERYGHLGRSMALFNVILFSAGATFAAAGVLFFISLYPTFATQGFHIYWWPLLVEAILFGIEILFVYTLWFAWGKVSAAWHIFLGIGYALSIYFQTFAIDTFVSGMLTPGAATITWGEPGLLGMPWADYLQWWFNPTLWPLQFHRVAAAISFFGFLIAFLAMLHFRDRTDPPSKKYWDWAGSFGILWGLAGLVIQPLLGIWYMYSIFAHQNQAFANIMTGPRAWEMLMMIGFLSLLVVTASVYFIERREHLLVKLRAA	-							0.0561004	0.060111	0.908856	-1.35347	-1.18443	-0.169035	672.41	616.7427399728	280.099339445649	184.982881005072	382.268414580435	1310.37097543083	763.170342275425	778.439966468518	1063.20645247926
Methanoculleus	meth_00479	Outer membrane protein assembly factor BamB	exaA; alcohol dehydrogenase (cytochrome c) [EC:1.1.2.8]	MRPTFRQMSIICMVVVFLLPFAAGAQENSSQPAEDDWPMVNYDMVMSRNSPQTAITKDNVDQLQMKWIFNSMFIIENPPLIVNDTAYIENNAMQVFALDMETGLPRWQYDMNVTRIDAALPRASGSHGMTYEDGVLYAPSGPNGTVVALNAKTGDRIWESPVLMNGTAWRLSAPPVIWKDYVIAGSALGDDPPFGFPAKGSVTALNKSDGSIIWQTSTVVGPWAEGENETSENGGATTWSGGAVDVEKGIIYLPCGNPAPDFIATSRPEPTKYANSLIAIDIATGKILWDTPFVAEGTVLPNATIPDTHDWDTAWGSHLVTVDTPNGTEKLVIGHNKRGDLMAMNASTGEPFWWTNLAVTYNVDKPATPDGKYVTWPGPGHGLEAYSAVDNDTLYADVS…	-	K00114						0.513028	0.211786	0.83179	-0.472806	-0.734288	0.261481	1015.88	1188.42261499057	641.489338919687	435.666578367117	755.27773261394	2041.99477004638	968.687478783093	1051.28188162609	1044.2206229707
Methanoculleus	meth_00480	hypothetical protein		MMTRFILGELWAKRLGLRQCRLEQKNDCMVPVAAIGGMRWNSNLRDALVRMGGERLLESSQVAAISASRRKVPYDFTGQMLSSPSYGAAKAAQCGRRH	+							0.0951923	0.688561	0.355376	2.18068	0.533976	1.64671	64.5254	246.520378871649	10.6031295689204	24.239136131699	26.4545615626599	100.797767340833	66.4171233835756	11.6378068076689	29.5335125688683
Methanoculleus	meth_00481	hypothetical protein		MTEGAIPFEETPLYGNFTIFIDLLQTTGVYRILEEQGPYTVFAPTDDVAFASLPPDDLNALTTGNGTGTINRTAVALNHIVKGAYNVSDLQNETTLVTLAGNNLTVHATGGEVRVDNATIAIPDLVAKNGVIQAINRVLIPNDAGGAANLS	-							0.472572	0.811647	0.751819	-0.723704	-0.230637	-0.493068	119.462	175.833531883363	64.5023715442661	52.3055042841926	42.3272985002558	230.154902094902	68.923429926352	137.067502401433	184.584453555427
Methanoculleus	meth_00482	hypothetical protein		MKSHTQRMAFLAIVVCLCLIGGVTAQQGGENNTTTSPAATTSAGGANATDLTNAGAPQAVKLVGNNTPVTTFGNVSGFTPEVSLELVANNFTTAPMMVTTAPGDDSGRLYVVDQIGVVKILDANGTVASEPFLDLRANLANLTPTYDERGLLSIAFHPKFQENGKVYAFYSAPLREGAPEGWSCTNHISEFQVEKDNPDKVNVSSEKILLYIDKSYENHNGGILAFGPNDGYLYISVGDIGRANDVGNAHNPKIGNAQDLTKIYGKVLRIDVDGGNQTPMTSPPVVNETNQTKDFRDFLQPTNPTWTTTEGRFYSIPEDNPFATDKPPILDIYAYDEVLPEIYAYGFRNPAFMSFDPGGKHALVISMAGQDLFESVLDIVNGANYGWSIREGTHCFDMN…	-				Up	Up		5.60496e-05	0.00758117	0.2671	-2.62507	-1.59575	-1.02932	8795.33	2450.18283373148	4068.95097207322	2130.49249157565	2845.18809606407	14278.003743829	9017.69094090962	12802.8805780811	22769.2834222914
Methanoculleus	meth_00483	hypothetical protein		MRPNIILLVALITVSAGVLAAGCVTPGENVTQPTTAPAATATPAITETATPLETATSPATEMTTAETPSTTTVAATTTTVAATTTPTVTNTTTPAATTTTVAAGGTATVDLSAKNIAFDKSTITVPAGADVTVDFDNEDDGIPHNFAVYTDSSATDTIFSGETITGPDTTTYTFTAPSDPVPTTSAATSTLSR	-				Up	Up		2.29835e-05	0.00245409	0.309706	-2.53333	-1.64913	-0.884207	6513.08	1897.94184163549	3208.33028872918	1410.97287166627	4032.9979102275	12164.6105552495	4239.41751710634	11064.9680948025	14085.3759587381
Methanoculleus	meth_00484	PqqA peptide cyclase	ahbC; Fe-coproporphyrin III synthase	MARLGDLIALAQTLGVHRFCIYWLVPSGRGGDVHADLQVAPWEMQAVLDLIYQAVLQTDPATMEFLTVDAPQDGVYLLERLKSDGNPAYGRAYSFLARMGGCSAGRRVANIDPSGNIYPCQFAQFEEFRVGNIRDRPFGTIWNDSGNAVLAAFRSGESEPGNQCSACGWQEICDMGCRIRAYVQYGDLGGGDPLCPRHG	-	K22226						0.0252927	0.966153	0.0657187	0.933089	0.0211529	0.911936	342.134	400.264271071172	318.977481198357	453.526994464158	341.263844158313	460.309804189804	353.389222531478	183.618729632109	225.720417490636
Methanoculleus	meth_00485	GTP 3',8-cyclase	ahbC; Fe-coproporphyrin III synthase	MKLTTDEAMTLIDDLAAADVPLLLFTGGEPLMRGDFWDLAEHARDRGISASLSTNGTLVTPGVAQRLQDVGIGYTGISLDGATAATHDAFRGVPGSFDRSVQALKNCIDMGIRCGVRFTVTRRNHGETR	-	K22226						0.00385769	0.683517	0.0411818	1.42312	0.216773	1.20634	177.672	198.806757154556	182.020390933134	293.421121594251	149.468272829028	251.994418352083	177.947764537127	80.1715580083855	87.5457694005739
Methanoculleus	meth_00486	hypothetical protein	ahbC; Fe-coproporphyrin III synthase	MIRFTYLVHGEGPVSGTAKLAFTKEHRGPVIFWNITSRCNLACAHCYIRSGLGQRRKDEAYDG	-	K22226			Down			0.00267844	0.255183	0.141604	1.66839	0.5988	1.06959	86.3705	89.2421443227117	110.449266342921	169.673952921893	79.3636846879797	90.7179906067497	73.9360430119049	37.4995997135997	40.0811956291784
Methanoculleus	meth_00487	hypothetical protein	ahbAB; siroheme decarboxylase [EC:4.1.1.111]	MNTRDHALLLRLLAGVPLVEEPYREIAAALGMTEAEVIARIQTLLSQGVIRRFAVRIDHRKAGILVNAMVAWRVPPGEMVRVAGIMARSWEVTHCYERVPIPGRWDYNLYSVLHGRRREEIDRSIDHLSQATGIDDYAVLVSTRELKRTPPGLAFLSKEGVQ	-	K22225						0.00746903	0.345682	0.187007	1.15501	0.401493	0.753517	303.931	340.180451131129	337.532957943968	504.556754741419	279.095624486062	356.152111270943	259.402727177361	195.256536439778	159.270014210683
Methanoculleus	meth_00488	HTH-type transcriptional regulator LrpA	ahbAB; siroheme decarboxylase [EC:4.1.1.111]	MADWHLDILDRRLLEALQDNFPLTARPWREIGDRIGASEDDVLRRVRYLIDKGIVLTISPVLESTRIGLGASTLIGMRVPPDRVDAYAAAINREPGVSHNYIRDHDYNLWFTLAARDGAALRRTVDGIIARTRTSSADILDLPATRRFKIGVRFRFFPDGDGA	-	K22225						0.0333354	0.311322	0.429012	0.920446	0.419669	0.500777	298.277	294.234000588743	367.575158389242	473.938898575063	296.291089501791	288.953599710388	264.415340262914	228.876867217488	171.927233883055
Methanoculleus	meth_00490	hypothetical protein		MVRVDGFKPYNQEQTMLLPLSLDEFIPAGHKARIISAVVDRLDLSRLYNTYCTTVGQDAYDPRMLVKVLFYATFLGIFSSREIESHLHTDTAFMYLAAMQKPTYRTISRFRSRFFEELVPIFEQIVQICQELDLVGLNHVAFDGSKIKANASPKKTLTPKQLRRRIKKLLGESVKTDEEEDGIFGAGTPYLIPEEFAQDADLKGKIESLVAAYNQLQDSGDKRINLTDEDARTMKCKQALLPAYNFQTAVDDKSQIIVAAAVTTDENDYHQFVPMVEQVVQTTGKDRRYVALTPGMQRMIPTNISKRTVCMV	-														r :0	r :0	r :0	r :0	r :0	r :0	r :0	r :0
Methanoculleus	meth_00491	PqqA peptide cyclase	ahbD; AdoMet-dependent heme synthase [EC:1.3.98.6]	MMDRDVSDSGGPNIISWNVTSRCPLACTHCYIDADGRGSPDDLDTAEGFALIDQIAAVNRPILILSGGEPLLRPDIFDLARHATRRGLAVAMGTSGVLITDAAAERIKDAGIRKVAVSIDSTDPKIHDAFRGVSGAWRRAVDGIHALRRADIPVQIHTVINESDVDEIDKIIAFGKGFGIRDYQFFFLVPTGRGERLVMASPEAHEAAIERILAYARPGFSVRPTCAPQFVRVAARLGVDPSWWGRGCIAGTGYCRITPAGDVTPCPYLPVSVGNVRQEPFGDIWYGRLGHNSPKVLTILNKHQLYE	-	K22227			Down			0.000796149	0.042126	0.304708	1.77128	0.995817	0.775466	496.761	523.966253300674	794.35112353829	1024.42243756602	212.959220579412	497.268985548109	463.666710413641	204.308163956853	253.144393447443
Methanoculleus	meth_00492	hypothetical protein		MVSTEKEVKIARILIIVSVIFGLFVVMALLTIGIGDLTGRGGASGISRTGAILLAAVKAAGVGFGLVAYLTITRGDTRRAGVYALAASLLPPLDLIALFAGLLALLPRKEGGDG	-				Down			0.0195727	0.0483154	0.75333	1.54094	1.16565	0.375292	131.835	128.119910166269	227.96728573179	274.284961490278	43.6500265783888	133.557041726604	102.758568253834	62.068302974234	82.2719278704188
Methanoculleus	meth_00493	hypothetical protein		MESNTLYVGNLTYSVNEEQLKELFSRYGTVNDVRVIERKGFGFVEMSSPEEAEDAKEALNNTVFEGRTLKIDEARPPRPRSDFRRY	-							0.145242	0.799331	0.381704	-0.794513	-0.144931	-0.649582	6957.22	4813.77427990231	4784.66221797535	7463.10244054944	8899.31450967879	5698.43378033509	4268.24004234827	12846.8456260211	6883.41796515837
Methanoculleus	meth_00494	Translation initiation factor 1A	EIF1A; translation initiation factor 1A	MFARADLMLGANHIRVRCEDGVTRIGRIKGKIRKRLWIREGDLLIIVPWSFQDEKCDIIYRYVRAQVDWLKRRNLLNQ	+	K03236						0.0222385	0.652036	0.152902	-0.761772	-0.159148	-0.602623	4588.67	3318.74746610005	4182.93461493912	3803.63075666635	4829.28021326356	3880.71404262207	3914.85081981679	6213.29574564988	6565.93270504304
Methanoculleus	meth_00495	hypothetical protein		MRLYSGSIVSDGDLKERAGAIGVTIRVRDDKAKVSQRDGLLIGEVAETDGSVVRRKRLYATKGGYVIAEIIDSQLRVIQRGSASNFVVLGNNITKQIANQCIQGAWEEGGSIPDAMRVIMLTMQAAASTTASVSRTFILVHTDLAANLGGAIDQDSRG	-			DUF2121 domain-containing protein	Up	Up		1.38579e-10	3.683e-11	0.821691	-2.4705	-2.28019	-0.190311	3101.58	799.644956554991	1046.17545080015	752.051092086136	3859.72053199208	3240.64822000778	5517.63385392232	4128.83523743185	5467.91889846476
Methanoculleus	meth_00496	hypothetical protein		MTLVIAFIGWEGAVMAGDMREITFQGDGSRIEELERETLQWLDRLGW	-														r :0	r :0	r :0	r :0	r :0	r :0	r :0	r :0
Methanoculleus	meth_00497	hypothetical protein		MVEAKFKVSPIVVERYLAGVNYPASRQNLIDQAKKNEADKDVMDTIANLPDQTYHSPIDISKAMAGEEVSPGTHAAGAGMAISAADVQRYLRGIDYPAGKEGVINQAQTNNAPNEVLDILRKIRDQEFHSAADLSRALGEVM	+			DUF2795 domain-containing protein	Up	Up		6.444e-05	0.00140422	0.485549	-2.90359	-2.09251	-0.811082	5842.56	933.066380245382	2335.33928755473	1290.41506301124	1603.14643069719	11655.5818301783	6181.80508775808	9393.00318343407	13348.0929128224
Methanoculleus	meth_00498	Maltodextrin phosphorylase	PYG, glgP; glycogen phosphorylase [EC:2.4.1.1]	MHGVDVWLNNPLPPMEASGTSGMKASLNGVLNLSILDGWWVEGYNGKNGWAFGSETAACDGRDPIDATAIYNLLEREIIPLYYDRSVNNVPHGWVKMMKESIKSNGPRFSARRMVKEYVARYYPPLLEAADTEYARAVIATKSQAAEWVPRGHRKAEGGIE	-	K00688						0.0557836	0.647143	0.0345209	-0.726639	0.180896	-0.907534	916.117	728.958109566705	913.636331188645	812.011060411917	876.968715802175	603.106641255984	686.727992720743	1253.00386629235	1454.52549401676
Methanoculleus	meth_00499	Maltodextrin phosphorylase	PYG, glgP; glycogen phosphorylase [EC:2.4.1.1]	MVRVPHIDPPIYVAVWKVQVGRIPLYLLDTDIDCNDPHSRGISSRLYTGDLEQRLRQEIVLGIGGRKVLHALGADYSVVHLNEGHPAFALLERIRERVDRGMGFDEALEQVRATSVFTSHTPVPAGHDIFPDDLIDHYFKSYYPALGIDREEFLQLGVHPQNPDAGFNMTAFALRASEHHNAVSRSHGTVTRQMWRCLWPRTPEVTVPIDHITNGVHVPTWLNHRMRDLYDRHIGSTCPNWLTEHDDPVVWETIDEIPDDELWFLHIWLKAKLFNRIREQERVKWETRQPGGVLDPATGSAYLNPDVLTIGFARRFSTYKRAHLIFEDPERLKRILNNRWQPVQIIFAGKAHPADNEGKRLLQRIYRYTQQPEFGGRVAFVEDYSEKVARYWCTVLTSG	-	K00688						0.195486	0.271483	0.0333887	-0.510519	0.390297	-0.900815	973.898	735.14320867818	1002.87933839373	1133.49855015866	768.50501339527	713.9841853309	709.284751605731	1357.74412756137	1370.14402953428
Methanoculleus	meth_00500	hypothetical protein		MDILLPCLPIHLFEEIAGLRVPAPPEVVREIHETGDPLRNVGKLIIYSVFHEDYHLIFGSIQSVFIIIYAYVFFLYFEITEK	+					Down	Up	0.867926	0.000179157	0.00669203	0.114009	1.64286	-1.52885	88.9276	112.215369593905	135.189902003736	120.557808655029	31.7454738751919	48.7189208814026	36.3414448702583	113.791888786096	112.860208745318
Methanoculleus	meth_00501	hypothetical protein		MEVRDPGDHLGSRCGTQKVHEKEREVTHESDPFLELVQEQ	+							0.286004	0.939444	0.381704	-1.06802	0.0832494	-1.15127	28.6784	24.7403964459003	31.8093887067613	12.1195680658495	34.3909300314579	8.39981394506942	22.5567588849879	42.6719582947858	52.7384153015505
Methanoculleus	meth_00502	hypothetical protein	malQ; 4-alpha-glucanotransferase [EC:2.4.1.25]	MNRRRSGVLLHITSFPSAYGIGDLGPSAYRFVDLLVSAGQSYWQILPLNPTCPEFGNSPYQSTSAFAGNIWIISPEQMVTDGFLAPEDIKDPPDFPEDRVDYQAVMDYKNGLFDRAFERFKRRDPDFHYEEFAAESVSWLNDYALFVALREKFAGKVWGDWPPDIRDRHEEALHTYGTEAADRILKEKFLQYVFDRQWGALKVHCRSRHLQIIGDLPIYLTYDSVDVWANPGLFKLDEQKKPAIVAGVPPDAFSTTGQLWGNPVYDWDAHQKQGFAWWESRIDRTLRLVDRVRLDHFRGFVQYWEIPADGATAENGRWVDAPGRGLFTLLSRSRSCLPIIAEDLGYITPDVHEMMAYFGFPGMRVLIFGFAGDVAHNPHAPHNITGRCIAYTGTHDNNT…	-	K00705						0.664792	0.0676594	0.44555	-0.265231	-0.829714	0.564483	2856.58	2853.98144715207	2448.43933628988	1084.3824058918	4334.57991204182	3605.20014522379	3409.83005144734	2561.61058733245	2554.64883720711
Methanoculleus	meth_00503	hypothetical protein		MSFLRYAIDGDRRYRLEDDGRRGCAGTIYLRSRVTGEEIHYDLVVLFAGMDRIFIGVRKPSGDGALRAAWEEVVEERGSSTGTFSRIYTASDLMDEERWAVTRRILPDVRETESAVSRDAEALVQVIEDLGILEPAFITRLLEHARNEQLCVIFREGCPDPDRFLTLVEEMRADNLRFDLADLGEAASRRIALSTGEAIARLGDPAPLEEIVRIARCAEVFPLELSLWESQNVVIGMRGYYRDMHQRADEGDEDAERWTAAFREAVAHLGVRVT	-							0.508963	0.874936	0.544563	-0.393625	0.0908169	-0.484442	1000.98	1176.05241676762	1199.9208295495	469.473794550802	961.623312802687	768.582975973852	941.118106812552	1291.79655565124	1199.27156395726
Methanoculleus	meth_00504	hypothetical protein		MHIATDGETYGHHRKFGEMALAYCLHTIEARDDVCLTIYGEYLTAHPPTHEVIIQERTSWSCPHGVERWRRDCGCQTGAHPEWSQAWREPLRIAVDTVRDALAPRFVEALAAYLRDPLMARDDAIDLILNRWSDESVEQFFARHALRDLTADEQRQTLALLDMERQAMLMQTSCGWFFDDITEPGSIQVMRHAGRAMDLARRTLELDLEPAFVETLGRALANDPGYATGATVYEVRVRPVAMDLARVGARIGLYEVFGLELPPVRHRWGPALPSGG	-							0.548471	0.734221	0.875503	-0.34737	-0.181528	-0.165842	711.942	852.660091796206	683.018263064626	374.430866034403	816.123224208058	541.787999456977	808.283860045401	824.991193699193	794.240534441351
Methanoculleus	meth_00505	hypothetical protein		MIDADRESRERYSGHGSAIACCYNHLIMPLTAREDKQTQIAWGIHDFVSRFERMPEGMWLPETAVDIESLDLMAESGIRFTILAPHQAVKVREIGTEGWIDVSGSQVETRMPYLCRLPSGRSIALFFYDGRIARDVAFGDLLSDGGRFAGRLLAAFSPDGRRPEACAYRDRRGDLRPPS	-				Down			0.0123518	0.131313	0.417009	10.2428	5.30573	4.93711	100.105	538.987208285685	23.857041530071	218.152225185291	19.8409211719949	0	0	0	0
Methanoculleus	meth_00506	hypothetical protein		MLLSSFQRGCDRVDRAICIHGHFYQPPRENPWLEEVEVQRSAAPYHDWNERVTAECYAPNAAARILDPKGMIADLTNIYSRISFTAAPTLLAWLERHQPAVYEAYDRC	-					Down		0.889573	0.0121266	0.0995405	0.202097	2.31245	-2.11035	120.55	239.451694172821	151.094596357116	150.53779281792	47.6182108127878	0.839981394506942	61.4045102980227	138.36059204673	175.091538801148
Methanoculleus	meth_00507	1,4-alpha-glucan branching enzyme GlgB	GBE1, glgB; 1,4-alpha-glucan branching enzyme [EC:2.4.1.18]	MRKALPDITGTGSLISDYDVYLFRQGNHFRLYERLGSHPATLNDIPGTFFAVWAPNAAEVSVIGDFNGWEATVNPLRIRNDDSGIWEGFIPEIGHGTLYKYHIKSRYNNYSVEKGDPFAHYWEVPPKTASIIWDLAYSWRDRAWMQGREEDNSPDAPISIYEVHLGSLRKVPEEGNRSLSYREAAQEAAEYVIGAGFTHVELLPVMEHPFYASWGYQTLGYFAPTSRYGTPQDFMCFVNYLHQRGIGVILDWVPSHFPADGYGLSYFDGTHLYEHALPGQRYHPEWKSYVFNLGRNEVRSFLISSALFWLEYYHADGLRVDAVSSMLYLDHARGAGGWMPNVHGGRENLEAISFLRKANAAIHATFPDVLVIAEEATSWPGVTAPTATGGLGFDLKWNM…	-	K00700						0.101853	0.00445522	0.637198	0.713594	1.0311	-0.317509	2894.95	3808.25388149394	4911.8997728024	3496.81432299932	1358.44173624259	2461.14548590534	2156.67678005912	2434.88780209339	2531.44393447443
Methanoculleus	meth_00508	D-inositol-3-phosphate glycosyltransferase		METLKIAFFCWEALHSSFKVGGLAPAATHLAEHLAARGHEVHYFTRGASGDPVEVNDVRYHYCLPFGDNIIEYCRTMSNMFTDAFRACDTPAFDILNFHDWHPVEAMHTLRDRNTVLSFHSTEYGRHGGNFGDWWEFKEISGKEWYGGYIAKAVTAVSNSTKTEVMWLYNVPEWKVSVVPNGIDPEPFHVSFDPGEVKMRYGIHPLAPLVLFVGRLTYQKGPDLLIQAIPSILTKRWDVQFIFAGTGDMRGYLEGMAHGLPVQFPGYVPDIDHVSLLNACDLVAIPSRNEPFGLVLTEAWSAERCVVATDVGGLSENIDNYVNGIKVPVRPDSIAWGIGHLIDDPVYMQRLGKAGRRKVMEKFQWGVVTGRMLDVYEKVLSGGP	-							0.00412904	1.1623e-05	0.5769	0.908964	1.19578	-0.286816	3620.58	4787.2667122817	6242.59253370191	5136.7832439098	2494.66515535883	2215.03093731481	2348.40923058152	2912.03788120781	2827.83382846914
Methanoculleus	meth_00509	hypothetical protein	E3.2.1.1A; alpha-amylase [EC:3.2.1.1]	MIFIYGNDNLLPMTGEGSNPPVFCLGFDIHYPCRLNLGFRPDMARGKRKLKDIYFSPGMKEDLGLTVDRSFRPTTEILIDLLDGGFECAFSISGVVLEHLERWYPDMLELISHAATHENAEVLAQTYHHSVAGLFADPQEFVDELLMHRDLMNDLFGVIPTTFVHTDYPITPATADALAGSGIRAAIIEGAVADRDPNRTYTYRGLPVLITHCDLADDLAVRFPWREWDRWPLMADRYAEWISVSPGESVTLLFDYRIFGDVVGPETGILEFLHALPSALAGVGVRAVRPSDVAKNPPHGDIGEAVGLADPGASQGHQRTILQQSALAALEKAGKLVTDTEIWRYLLDTDHIRRMAMRSTACGRPVHTVSHWTAHSYFAAFMRILSHLEERSAASAPSR…	-	K07405													r :0	r :0	r :0	r :0	r :0	r :0	r :0	r :0
Methanoculleus	meth_00510	hypothetical protein	adiA; arginine decarboxylase [EC:4.1.1.19]	MDYLEEFPVLIIDDELHSDTAEGRASREIVKELKNDDFPVIEALTARDGIHAFLSHPHASCIIIDWELTPEAADGMLTAADVITLIRERNPKIPIFLNTEKLAISAIPLAVISRIDGYIWKLEDTPAFIAGHIKRAA	+	K01584						0.872021	0.498681	0.818844	0.184716	0.572945	-0.388229	40.6871	74.2211893377008	17.6718826148674	52.3055042841926	29.1000177189259	32.7592743857707	35.0882915988701	28.4479721965239	55.9027202196436
Methanoculleus	meth_00511	hypothetical protein	K07484; transposase	MTLERDEILALIQTDPEAIVTIIQTLEETVRRLEKRIADLERQLNMNSRNSSRPPSTDGFKRPQKKRKKTGKHPGGQDGHEGHTLGWCENPDIIKTYRVPFCEGCGASLEDVPAKSVDEREDYDIPEPRIIVTKHVAETVVCPRCGRSHKGSFPADISAHLQYGPNIRALMVYLCTYQLLPYERAS	+	K07484			Up			0.0399774	1	0.105991	-10.8142	0	-10.3198	65.6428	0	0	0	0	0	0	33.6203307777101	491.522030610451
Methanoculleus	meth_00512	hypothetical protein	K07484; transposase	MSAQAEIFSDLYGCSPVKATLMKSISDCATNLEGFENQVKHLLSEASVLCADETGLRVEGKREWLHTASTDRLTLYGHHPKRGSEAMNAIGVLPAFNGTMVHDCWSPYFGYTCTHAVCNAHILRDLQGITENYDQKWSDELQDLLLEIYAAVKEAPESAVSLEADEMEDFRRRFDQILDSGEKENPQPPPPVQQGKRGRKKRTRAENLILRCRKYREEILRFMTDFRVPFTNNLAERDIRMVKVQQKISGTFRSREGATNFCRVRGYISTVRKNGEAVLMAIGGAFRGEPFMPSVA	+	K07484			Up			0.0246941	1	0.0708452	-11.7314	0	-11.237	123.974	0	0	0	0	0	0	24.5687032606343	967.222536630437
Methanoculleus	meth_00513	hypothetical protein	adiA; arginine decarboxylase [EC:4.1.1.19]	MGGVAFLKNATGRIFYNFFGENTLRADLSVSVPELGSLLNHSGVVGEAERKAAEVFGADRTYFVTGGTSAANKIVWLGTVIPGDVVLVDRNCHKSVMHAIILTGAIPIYLVPTRNEYGIIGPIHSSEFCPEVIREKIEGCPLIDDPAAQAVRLAVITNSTYDGICYNVEGIEKQLRDHVPYLHFDEAWLAYARFHPLYAGRFGMYAQDAIGPTVFATQSTHKVLAAFSQGSMLHVRQGRGPPLDYSRFNEAFMMFTSTSPQYTIIAFPRCRGQDDGRPLWKVPHRGGDR	+	K01584						0.0315892	0.0190994	0.970419	1.23196	1.17556	0.0564084	207.105	266.842847380782	329.580610767277	364.224913978951	116.400070875704	226.794976516874	80.201809368846	140.946771337323	131.846038253876
Methanoculleus	meth_00514	hypothetical protein	adiA; arginine decarboxylase [EC:4.1.1.19]	MMAGHSGKFLIEEAIDEAVVFRKKMVTVAEEIRTGPHPEENYWWFTVWQPDCIIDQGAEKPFGEMDDRVLRNHADCWLLEPDDPWHGFDDIEAGYAMLDPIKVTILTPGIRPGGGMEEWGIPAGIVTKYLRKSGIVVEKTGYYSFLVLFTLGITKGKSGTLLAELFRFKALYDKNSPLEEVFPDLVQKYPARYSRRGLRDLCQEMHDYLKDTSITDVVRKVYATLPGVAMTPAEAYRRLVRGAVAAVPVSDIEERVVAVMVVPYPPGIPVIMPGERCGPTTRAIIDLLLSMQEFDILFPGFENEVHGVDTVARDDQQVYHIYCVEE	+	K01584			Down		Down	0.000288437	0.995914	0.0010488	1.79247	0.00277062	1.7897	200.092	294.234000588743	212.062591378409	225.168817223415	210.313764423146	269.634027636728	249.377501006255	43.9650479400824	95.983915848822
Methanoculleus	meth_00515	Putative multidrug resistance protein MdtD		MNIALPSIANEFALDAISLSLVASSYLLATAMFLVPFGRYADIYGRKRIFTLGVIIFTVSALLAALATSGPMLITFRFIEGIGSAMIYGTGIAMITSVFPIEERGQALGVNVTAVFIGLSIGPFLGGYLTEFLTWRSIFLTNIPLGIYIIYQIHRHLDEEWADARGERFDIPGSIFYSMMLLAVMYGFSHLPDPIGIMALIIGAVLAGIFYAWETRTQDPVLDIPLLTSNRAFALSNLAALINFSATFAVAFLLSLYLQVVRGLDPGTAGLILITQPIIQAIFATPAGRLSDRIEPQYVASAGMAIITLGLALLTFLTAETPIPRVVASLILLGFGFALFASPNTNAVMTSVDRSLYGVASGMLATMRTTGMMLSLAIVTVIFALLIGTTQICPEVQAP…	-														r :0	r :0	r :0	r :0	r :0	r :0	r :0	r :0
Methanoculleus	meth_00516	hypothetical protein		MAGEKEGDYCTVCGGIKPETIKIRTILVDGKATGINQLEVIIDSVRKLRLEDDAAIRAELLERTGAFNYIPTKKRGAYGDALMHEYKATSG	-							0.107842	0.297655	0.690882	-0.650728	-0.392924	-0.257805	387.169	313.672883510521	365.807970127755	243.029233320456	375.65477418977	392.271311234742	442.363104800041	471.977720533237	492.576798916482
Methanoculleus	meth_00517	hypothetical protein		MPKEKRADLRGKVLKLPDLVAYQDGTVASRMIINNRSGSITLFSFDEDEGLSEHTAPYDAVVTILDGECEVWLDGETYQMSAGETIIFPANAPHALSAVTRFKMSLTMIRGS	-							0.190102	0.353439	0.799934	-0.596432	-0.387677	-0.208755	382.836	321.625153796704	366.691564258499	236.012641282333	444.436634252686	435.110362354596	328.326157103713	407.32323826841	523.165079791381
Methanoculleus	meth_00518	hypothetical protein		MVVESIPKAVGFIYGLLAFITLIWLWHSGRFTRQRAMPFLVISGSLGFLVFAPVFPYQLQMVVLGDTVALGSPIPAALGALLVFIALALIFGRIICGQVCPAGAVQELMYLVPVKKRGRAESRTPVTVRAGVFVIFLAAGLGLSVDLLALIGLPAFFHIAVMTVSFFIFLGIILLSATIYRPFCRYICPYGALLAPAASKALYQIRRTDACINCGRCEQVCPTGEADPTARLGECYLCGRCTDACLVDGALVYGRKDEKLT	-							0.364079	0.757016	0.674713	0.926566	0.302197	0.624369	83.1088	219.129225663688	45.0633006679119	44.0131682391377	51.5863950471868	118.437376625479	78.9486560974577	34.9134204230066	72.7790131161397
Methanoculleus	meth_00519	hypothetical protein		MDAMKIVDISREPISKTPHNVDARRVYDTEHATAVVITLAPKEALKKHITPVDVFFYVLEGTGIVEIGDERAEVGKDHLVESPAKIPHRWINESDQTFKVLVVKVPRPTSSTRLL	-							0.0737428	0.978688	0.137839	0.858377	-0.0156115	0.873989	113.35	143.14086515128	129.004743088532	109.076112592646	144.177360516496	118.437376625479	122.809020596045	73.7061097819028	66.4504032799537
Methanoculleus	meth_00520	hypothetical protein		MRLQTILERIFRFFGRKGCEPSDAGAGEVYSLLTDPFAVDPGEDTRDGGTSAAAIRSTCRQMRDAKTKGALLHILADEVGAYHLRDLELMNARFQQKVENLPVNYRDHLLESVREEIFGAHHRLVLLSRNGANQGLDDPPAHPAYWTMVAEACTERAREKDPKYLYLKYLLAGFTMFVLTEPAHPVGTPFPGGQIVDEWEGTYLCPVRDMADDVPYALCPYCPAIQSTEPTYPEMRARRLERRRQECLANYWTNYKG	-							0.0831366	0.968133	0.177453	0.773221	0.020749	0.752472	355.156	470.951118059459	337.532957943968	387.826178107184	359.782037252175	482.149320446985	335.845076732042	274.135004802867	193.022600003675
Methanoculleus	meth_00521	hypothetical protein		MNDTPRGAILQRDKTSYAIVPRTPAGIISPEHLENIIKVVRRYDIPVIKMTSGQRMVLVGIKGEDVEKIWNELGMTVGQATAPCLHYVQACPGTVTCRYGKQDSLGLGIEVEDIYQEMNLPAKLKIGVSGCPRCCGESHLRDVGIVGDAKGWNVIFGGNSGGRPRIGDVVAKNLTKEEAIDLTRRLLEYYQKNARSGERTARFVERVGFDAIRRDVLAFAPYIPLDSTQPK	-							0.730105	0.578946	0.515146	0.171776	-0.225436	0.397212	924.827	916.278254085664	881.826942481884	881.539108789686	1335.95535891432	1036.53704082157	760.664035732648	781.026145759111	804.788217501661
Methanoculleus	meth_00522	hypothetical protein		MIRIKRIYEEFSEDDGLRILIDRLWPRGISKERAKISRWEKDLAPSNELRHWFGHDPAKWGEFQERYRAELANKGEELARIRQEANEGVVTLLYAAKDEEHNNAVALKRYIEEG	-							0.00531977	0.0375316	0.587643	-1.43389	-0.983016	-0.450872	464.652	235.033766236053	377.294693827419	166.484592904564	334.650203767648	584.627050576831	617.804562794391	695.682229169539	705.639996734746
Methanoculleus	meth_00523	hypothetical protein		MVSTEKEVKIARILIIVSVIFGLFVVMALLTIGIGDLTGRGGNSLVIQGGEMEASIIYFSEGPSPGSGEGPSSEMISDTGPDPSGRQG	-							0.233959	0.545068	0.674842	1.17724	0.540128	0.63711	19.7128	19.4388829217788	39.7617358834517	20.4119041109044	19.8409211719949	18.4795906791527	16.2909925280468	12.9308964529654	10.5476830603101
Methanoculleus	meth_00526	hypothetical protein		MTLVIAFIGWEGAVMAGDMREITFQGDGSRIEELERELYSGSIVSDGDLKERAGAIGVTIRVRDDKAKVSQRDGLLIGEVAETDGSVVRRKRLYATKGGYVIAEIIDSQLRVIQRGSASNFVVLGNNITKQIANQCIQGAWEEGGSIPDAMRVIMLTMQAAASTTASVSRTFILVHTDLAANLGGAIDQDSRG	-			DUF2121 domain-containing protein	Up	Up		5.33818e-10	5.5347e-11	0.882343	-2.8755	-2.71294	-0.162563	1743.97	325.159496146118	548.711955191633	247.494337344716	2995.97909697123	2202.4312163972	2149.15786043079	3434.44609790761	2048.36005031222
Methanoculleus	meth_00527	hypothetical protein		MAISAADVQRYLRGIDYPAGKEGVINQAQTNNAPNEVLDILRKIRDQEFHSAADLSRALGEVM	+														r :0	r :0	r :0	r :0	r :0	r :2.634	r :0	r :0
Methanoculleus	meth_00529	Maltodextrin phosphorylase	PYG, glgP; glycogen phosphorylase [EC:2.4.1.1]	MRDLYDRHIGSTCPNWLTEHDDPVVWELIDEIPDDELWFLHIWLKAKLFNRIREQERVKWETRQPGGVLDPATGSAYLNPDVLTIGFARRFSTYKRAHLIFEDPERLKRILNNRWQPVQIIFAGKAHPADNEGKRLLQRIYRYTQQPEFGGRVAFVEDYSEKVARYWCTVLTSG	-	K00688						0.135533	0.790603	0.138486	-0.636813	0.118765	-0.755578	628.466	472.718289234166	606.145573689952	620.649459372188	670.623135613428	482.149320446985	413.540579558112	837.922090152158	923.977036083165
Methanoculleus	meth_00530	Maltodextrin phosphorylase	PYG, glgP; glycogen phosphorylase [EC:2.4.1.1]	MVAIGFMYSQGYLHQKINPEGWQLDINEPLDPEAAPITRVLDPEGEHLVVRVPHIDPPIYVAVWKVQVGRIPLYLLDTDIDCNDPHSRGISSRLYTGDLEQRLRQEIVLGIGGRKVLHALGADYSVVHLNEGHPAFALLERIRERVDRGMGFDEALEQVRATSVFTSHTPVPAGHDIFPDDLIDHYFKSYYPALGIDREEFLQLGVHPQNPDAGFNMTAFALRASEHHNAVSRSHGTVTRQMWRCLWPRTPEVTVLHRPYHKRCPCADLAQPSHARPL	-	K00688						0.978019	0.0386505	0.126984	-0.0219808	0.884922	-0.906902	664.909	496.575100092713	862.38787160553	1037.8177496388	537.027599721996	337.672520591791	424.818959000606	822.4050144086	800.569144277537
Methanoculleus	meth_00531	hypothetical protein	PYG, glgP; glycogen phosphorylase [EC:2.4.1.1]	MEDTIYDQFTHVPERISGLVDLAYNLWWSWNPEARDLFKQVNREAWKEYIHNPVRMLRETPVGFLKRASENPAYLRRYDVVMRRLRKYMSATGTWFSSKCPGQRLTHDRLLLSRVRASPLTSHLCWWAWVPRW	-	K00688						0.476702	0.736628	0.417021	-0.336897	0.150458	-0.487356	604.505	417.935982818244	598.193226513262	746.310244054944	547.60942434706	548.507850613033	492.48923565557	771.974518242035	713.023374876963
Methanoculleus	meth_00532	hypothetical protein	malQ; 4-alpha-glucanotransferase [EC:2.4.1.25]	MIVSMSGQTPVSSSSDEQKKPAIVAGVPPDAFSTTGQLWGNPVYDWDAHQKQGFAWWESRIDRTLRLVDRVRLDHFRGFVQYWEIPADGATAENGRWVDAPGRGLFTLLSRSRSCLPIIAEDLGYITPDVHEMMAYFGFPGMRVLIFGFAGDVAHNPHAPHNITGRCIAYTGTHDNNTIRGWFEHEVSDDQRSLIFRYVGGSFGANHAHRIFIRLAMISPAEVVIIPMQDILGLGEEARMNRPGTAEGNWEWRARPDQVEEKIMGEFSEITGIYGRK	-	K00705						0.848353	0.188495	0.266774	-0.798111	3.81264	-4.61075	858.763	1165.44938971937	1342.17948459918	572.809059112256	0	0	219.301822492938	1882.73852355176	1687.62928964962
Methanoculleus	meth_00533	hypothetical protein	malQ; 4-alpha-glucanotransferase [EC:2.4.1.25]	MNRRRSGVLLHITSFPSAYGIGDLGPSAYRFVDLLVSAGQSHWQILPLNPTCPEFGNSPYQSTSAFAGNIWIISPEQMVTDGFLAPEDIKDPPDFPEDRVDYQAVMDYKNGLFDRAFERFKRRDPDFHYEEFAAESVSWLNDYALFVALREKFAGKVWGDWPPDIRDRHEEALHTYGTEACGQDPQRKVSPVCL	-	K00705				Down	Up	0.594725	0.00427016	0.00398574	-0.892702	3.49483	-4.38753	430.783	478.903388345641	553.12992584535	449.699762443363	7.93636846879797	115.077451047451	7.51891962832931	845.680628023938	988.317902751057
Methanoculleus	meth_00534	hypothetical protein		MLLSSFQRGCDRVDRAICIHGHFYQPPRENPWLEEVEVQRSAAPYHDWNERVTAECYAPNAAARILDPKGMIADLTNIYSRISFTAAPTLLAWLERHQPAVYEAMIDADRESRERYSGHGSAIACCYNHLIMPLTAREDKQTQIAWGIHDFVSRFERMPEGMWLPETAVDIESLDLMAESGIRFTILAPHQAVKVREIGTEGWIDVSGSQVETRMPYLCRLPSGRSIALFFYDGRIARDVAFGDLLSDGGRFAGRLLAAFSPDGRRPELVHIATDGETYGHHRKFGEMALAYCLHTIEARDDVCLTIYGEYLTAHPPTHEVIIQERTSWSCPHGVERWRRDCGCQTGAHPEWSQAWREPLRIAVDTVRDALAPRFVEALAAYLRDPLMARDDAIDLILN…	-							0.542671	0.540272	0.971804	-0.301853	-0.262834	-0.0390196	2276.69	1854.64614785517	2780.67072944939	1393.11245556923	2321.38777712341	2467.86533706139	2442.39572593564	2513.76627045648	2439.67909184973
Methanoculleus	meth_00535	1,4-alpha-glucan branching enzyme GlgB	GBE1, glgB; 1,4-alpha-glucan branching enzyme [EC:2.4.1.18]	MPGDEWQKRANLRLLLGYMLTHPGKKLLFMGGEFGQWSEWSHDAGLEWHLLRYPPHQGILQWVGDLNRLYRRLPALHERDSDPGGFEWVDFSDVEKSIVAYLRWGHTADEVALVACNCTPVPRYGYRVGIPFGGYWEEVLNSDAVEYGGSGVGNFGGVKAERIPAHDRKCSLSLTLPPLGVVVLVPEGV	-	K00700						0.379426	0.214588	0.937329	-3.03022	-3.5985	0.568277	174.11	0	75.1055011131865	0	601.841275550513	40.3191069363332	266.92164680569	203.015074311557	205.679819676047
Methanoculleus	meth_00536	1,4-alpha-glucan branching enzyme GlgB	GBE1, glgB; 1,4-alpha-glucan branching enzyme [EC:2.4.1.18]	MLYLDHARGAGGWMPNVHGGRENLEAISFLRKANAAIHATFPDVLVIAEEATSWPGVTAPTATGGLGFDLKWNMGWMHDTLDYFALDPVFRKYRLDLLTFSIWYAFSERYVLPLSHDEVVHEKSRS	-	K00700						0.350384	0.318779	0.975938	0.367275	0.340052	0.0272235	368.816	459.464505423862	423.241588626075	396.756386155705	316.132010673786	346.912315931367	347.123456174536	318.100052742949	342.799699460078
Methanoculleus	meth_00537	1,4-alpha-glucan branching enzyme GlgB	GBE1, glgB; 1,4-alpha-glucan branching enzyme [EC:2.4.1.18]	MRKALPDITGTGSLISDYDVYLFRQGNHFRLYERLGSHPATLNDIPGTFFAVWAPNAAEVSVIGDFNGWEATVNPLRIRNDDSGIWEGFIPEIGHGTLYKYHIKSRAQQLFRGERRSLRTLLGGPAKDGVDHLGSCILLARSGVDAGPRRG	-	K00700						0.917196	0.946737	0.980225	-0.332116	-0.180217	-0.151899	344.689	528.384181237442	0	399.307874169568	404.754791908696	278.033841581798	368.427061788136	407.32323826841	371.278443722916
Methanoculleus	meth_00539	hypothetical protein	E3.2.1.1A; alpha-amylase [EC:3.2.1.1]	MIFIYGNDNLLPMTGEGSNPPVFCLGFDIHYPCRLNLGFRPDMARGKRKLKDIYFSPGMKEDLGLTVDRSFRPTTEILIDLLDGGFECAFSISGVVLEHLERWYPDMLELISHAATHENAEVLAQTYHHSVAGLFADPQEFVDELLMHRDLMNDLFGVIPTTFVHTDYPITPATADALAGSGIRAAIIEGAVADRDPNRTYTYRGLPVLITHCDLADDLAVRFPWREWDRWPLMADRYAEWISVSPGESVTLLFDYRIFGDVVGPETGILEFLHALPSALAGVGVRAVRPSDVAKNPPHGDIGEAVGLADPGASQGHQRTILQQSALAALEKAGKLVTDTEIWRYLLDTDHIRRMAMRSTACGRPVHTVSHWTAHSYFAAFMRILSHLEERSAASAPSR…	-	K07405						0.017972	0.00269807	0.9231	0.84929	0.928109	-0.0788198	1624.9	2393.63335614085	2311.48224602466	2152.18013969349	1162.6779806789	993.697989701712	1448.64518172478	1145.67742573274	1391.2393956549
Methanoculleus	meth_00540	hypothetical protein	adiA; arginine decarboxylase [EC:4.1.1.19]	MDYLEEFPVLIIDDELHSDTAEGRASREIVKELKNDDFPVIEALTARDGIHAFLSHPHASCIIIDWELTPEAADGMLTAADVITLIRERNPKIPIFLNTEKLAISAIPLAVISRIDGYIWKLEDTPAFIAGHIKEETFYRRAAKNYLSDVLPPFFQGLMDYVEEYSTPGIHRGTWGASRSSRMQQVVSSTIFSVRTPSGPISRSRCLSSDRS	+	K01584						0.46892	0.389323	0.997363	0.421571	0.426262	-0.00469175	122.776	138.722937214512	137.840684395966	161.381616876838	129.627351657033	120.957320809	75.1891962832931	126.722785239061	91.7648426246979
Methanoculleus	meth_00541	hypothetical protein	adiA; arginine decarboxylase [EC:4.1.1.19]	MPELGSLLNHSGVVGEAERKAAEVFGADRTYFVTGGTSAANKIVWLGTVIPGDVVLVDRNCHKSVMHAIILTGAIPIYLVPTRNEYGIIGPIHSSEFCPEVIREKIEGCPLIDDPAAQAVRLAVITNSTYDGICYNVEGIEKQLRDHVPYLHFDEAWLAYARFHPLYAGRFGMYAQDAIGPTVFATQSTHKVLAAFSQGSMLHVRQGRGPPLDYSRFNEAFMMFTSTSPQYTIIASLDVAARMMAGHSGKFLIEEAIDEAVVFRKKMVTVAEEIRTGPHPEENYWWFTVWQPDCIIDQGAEKPFGEMDDRVLRNHADCWLLEPDDPWHGFDDIEAGYAMLDPIKVTILTPGIRPGGGMEEWGIPAGIVTKYLRKSGIVVEKTGYYSFLVLFTLGITKGK…	+	K01584			Down	Down		0.000237424	1.8359e-05	0.978237	2.25221	2.29867	-0.0464552	178.308	465.649604535338	251.824327261861	345.726625878444	31.7454738751919	101.63774873534	81.4549626402342	55.6028547477513	92.8196109307289
Methanoculleus	meth_00542	hypothetical protein	adiA; arginine decarboxylase [EC:4.1.1.19]	MHDYLKDTSITDVVRKVYATLPGVAMTPAEAYRRLVRGAVAAVPVSDIEERVVAVMVVPYPPGIPVIMPGERCGPTTRAIIDLLLSMQEFDILFPGFENEVHGVDTVARDDQQVYHIYCVEE	+	K01584													r :0	r :0	r :0	r :0	r :0	r :0	r :27.448	r :4.248
Methanoculleus	meth_00543	Putative multidrug resistance protein MdtD		MTTTPAIAQRRIVLIIATLAAFLTPFMKPAVNIALPSIANEFALDAISLSLVASSYLLATAMFLVPFGRYADIYGRKRIFTLGVIIFTVSALLAALATSGPMLITFRFIEGIGSAMIYGTGIAMITSVFPIEERGQALGVNVTAVFIGLSIGPFLGGYLTEFLTWRSIFLTNIPLGIYIIYQIHRHLDEEWADARGERFDIPGSIFYSMMLLAVMYGFSHLPDPIGIMALIIGAVLAGIFYAWETRTQDPVLDIPLLTSNRAFALSNLAALINFSATFAVAFLLSLYLQVVRGLDPGTAGLILITQPIIQAIFATPAGRLSDRIEPQYVASAGMAIITLGLALLTFLTAETPIPRVVASLILLGFGFALFASPNTNAVMTSVDRSLYGVASGMLATMRT…	-							0.372894	0.322417	0.989621	0.597139	0.573511	0.0236274	647.129	1184.0046870538	613.214326735899	654.456675555874	296.291089501791	877.780557259754	471.18563004197	469.391541242644	610.710849191955
Methanoculleus	meth_00544	hypothetical protein		MAGEKEGDYCTVCGGIKPETIKIRTILVDGKATGINQLEVIIDSVRKLRLEDDAAIRAELLERTGAFNYIPTKKRGASVMP	-														r :0	r :0	r :0	r :0	r :0	r :0	r :0	r :0
Methanoculleus	meth_00546	hypothetical protein		MVVESIPKAVGFIYGLLAFITLIWLWHSGRFTRQRAMPFLVISVLLGFLVFAPVFPYQLQMVVLGDTVALGSPIPAALGALLVFIALALIFGRIICGQVCPAGAVQELMYLVPVKKRGRAESRTPVTVRAGVFVIFLAAGLGLSVDLLALIGLPAFFHIAVMTVSFFIFLGIILLSATIYRPFCRYICPYGALLAPAASKALYQIRRTDACINCGRCEQVCPTGEADPTARLGECYLCGRCTDACLVDGALVYGRKDEKAYIGRKQ	-							0.0554665	0.879448	0.0767385	1.05571	-0.0909404	1.14665	179.84	266.842847380782	168.766478971984	168.398208914962	150.791000907161	304.91324620602	185.466684165456	94.3955441066475	99.148220766915
Methanoculleus	meth_00548	hypothetical protein		MFVLTEPAHPVGTPFPGGQIVDEWEGTYLCPVRDMADDVPYALCPYCPAIQSTEPTYPEMRARRLERRRQECLANYWTNYKG	-					Down	Up	0.62753	0.0250737	0.0242884	-1.79296	6.86211	-8.65507	29.665	0	58.3172126290625	13.395312072781	0	0	0	80.1715580083855	85.4362327885119
Methanoculleus	meth_00549	hypothetical protein		MRLQTILERIFRFFGRKGCEPSDAGAGEVYSLLTDPFAVDPGEDTRDGGTSAAAIRSTCRQMRDAKTKGALLHILADEVGAYHLRDLELMNARFQQKVENLPVNYRDHLLESVREEIFGAHHRLGTPFTQRREPGVG	-														r :0	r :0	r :0	r :0	r :0	r :0	r :0	r :0
Methanoculleus	meth_00550	hypothetical protein		MTSGQRMVLVGIKGEDVEKIWNELGMTVGQATAPCLHYVQACPGTVTCRYGKQDSLGLGIEVEDIYQEMNLPAKLKIGVSGCPRCCGESHLRDVGIVGDAKGWNVIFGGNSGGRPRIGDVVAKNLTKEEAIDLTRRLLEYYQKNARSGERTARFVERVGFDAIRRDVLAFAPYIPLDSTQPK	-														r :3.125	r :0	r :0	r :0	r :0.009	r :0	r :0	r :0
Methanoculleus	meth_00552	hypothetical protein		MTRLLRLLILTLLIGCVAILSGVAAQEGGAANQTATRPPE	+														r :0	r :0	r :0	r :0	r :0	r :0	r :0	r :0
Methanoculleus	meth_00553	hypothetical protein		MTRLLRLLILTLLIGCVAILSGVAAQEGGAANQTANQTTGVNVTIISPKEGEHVAAGNVTVEVNLTNFTLVDPVGQPNAPGEGHLHYYLDAPIPTNASEIAIPKTGGYAISTNLSYTWENVTPGEHNFSVQVVNNDHTPIIPLVFDMVNVTVGGNETGNVTAGNATGNATGNVTVVNLTAENIAFDKDTITVPAGANVTVNFTNKDDGIPHNFAVYDSSLRSEQIFVGEIITGPAETDYNFTAPEKSGTYYFQCDVHPFMNGKFIVE	+			cupredoxin domain-containing protein	Up			0.0290214	0.198645	0.527845	-1.85548	-1.02777	-0.827716	12417.5	2797.43196956144	11261.4071963243	4164.66631062797	2960.26543886164	22010.0324802654	12183.1561044363	15483.4554127808	28479.7990311433
Methanoculleus	meth_00554	hypothetical protein	mgtA, mgtB; P-type Mg2+ transporter [EC:7.2.2.14]	MTQEKSGQGRRERGYPAPSPPPEPRLWPDALERTSLGSRSPSILKTFLRLALPFLPLGAIFGFVPLPPHFYLALAGLVIGYLVSVEVVKARFFADRL	+	K01531			Up			0.0139464	0.100756	0.554921	-1.5385	-0.959786	-0.578719	175.07	95.4272434341868	124.586772434815	67.614432367371	88.6227812349106	272.993953214756	195.491910336562	217.239060409819	338.580626235954
Methanoculleus	meth_00555	hypothetical protein		MASLDKQEIFSIFVSFLIGSVAGWWSRMYWGSHLITTLATLIGIVIGYYAIVAALRAADHLAQ	+							0.176231	0.0937315	0.96817	-1.05056	-1.12596	0.0754031	47.3397	40.6449370182648	25.6242297915577	17.2225440935756	39.6818423439898	69.7184557440762	71.4297364691284	42.6719582947858	71.7242448101087
Methanoculleus	meth_00556	Pyrophosphate--fructose 6-phosphate 1-phosphotransferase	pfk, pfp; ATP-dependent phosphofructokinase / diphosphate-dependent phosphofructokinase [EC:2.7.1.11 2.7.1.90]	MEARVTVLGHVQRGGTPTAHDRVLATRFGVAAVGLVEEKDFGKMVALRGTDIVAVPLEEAVADLKTVDMDLYNIASIFYGG	-	K21071			Up	Up		4.1809e-05	4.2265e-06	0.989621	-1.95268	-1.93316	-0.0195187	596.543	268.610018555489	256.242297915578	121.195680658495	648.136758285167	1025.61728269298	788.233407703189	771.974518242035	892.333986902235
Methanoculleus	meth_00557	Pyrophosphate--fructose 6-phosphate 1-phosphotransferase	pfk, pfp; ATP-dependent phosphofructokinase / diphosphate-dependent phosphofructokinase [EC:2.7.1.11 2.7.1.90]	MTTIGVLTGGGDCPGLNAVIRAVVRTGVKHGFDVIGIRDGWHGLIVGDVEPLTEYSVSGILPRGGTILGTSRTNPFKNEADIQRLRDNIRRFGIDALIAIGGEDTLGVANKLSAMGFPVIGVPKTIDNDVAATDFTFGFDTAVAIVTEAIDRLHTTAESHRRVMVVEVMGRHAGWIATMAGIAGGADQILIPEVPFNLDEVTRHLRARYEKGKKFSIVVVAEGARPEGMKEAITQSAMTDEFGHVTLGGVGTFLSEEPKKGSGWRRV	-	K21071			Up	Up		0.000576676	0.000104527	0.993259	-1.7919	-1.77828	-0.0136192	1725.67	938.367893769504	778.44642918491	332.969185809129	1805.52382665154	2845.01698319501	2375.97860255206	1988.77187446608	2740.28805906857
Methanoculleus	meth_00558	Fructose-bisphosphate aldolase/6-deoxy-5-ketofructose 1-phosphate synthase	K16305; fructose-bisphosphate aldolase / 6-deoxy-5-ketofructose 1-phosphate synthase [EC:4.1.2.13 2.2.1.11]	MAPALDIRVPLDVPPEEEERYRENYHKITHGTGRLMLIAGDQKIEHLNDDFFGEGIHPDDANPEHLFQIASRGRIGVFAAQLGLLARYARDYPDIPYLVKLNSKTNLIKTSQSDPVSSELYHVRQVVDLRDRTGLSILGVGYTVYIGSEYEPLMLYQASQIVNMAHKHGLITVLWMYPRGAAVKDERNSHLVAGAAGVAAAIGSDFAKVNPPKIDGVIDAALLSEAAAAAGRTGVVCSGGTRADVPEFLQQLHDQIHIGGMMGNATGRNVHQRSLDEAVRFCNAISAITLDDASVDEALKVYGGEK	-	K16305			Up	Up		0.00352855	0.00328169	0.888663	-1.73765	-1.55325	-0.184402	834.755	538.987208285685	372.876723173702	173.501184942688	769.827741473403	1296.93127311872	1115.30641153551	769.388338951442	1641.21948418425
Methanoculleus	meth_00559	hypothetical protein	ABC.PA.P; polar amino acid transport system permease protein	MDALSILIDWSSYIATGIATTLGLVLIALGLGVLLGLPMALGQVYSSRPVRWAIGIYVWFFRGLPILVLLFLFWFGIFPGIGLGNVPAFVVGAIVLGLRGAAYQSQIFRGAIQSISEGQMIAARSLGMSRFTAIKSVILPQAVRIALPGWSNEYPNMLTDSAVCYAIGITELLTVTSRIVTQTYLTMPIFLAAAGIFILLNYGGLKILHALERKIEIPGFGSGAV	+	K02029						0.00603266	0.36861	0.15393	1.46752	0.476744	0.990774	289.394	516.013983014492	302.189192714233	364.224913978951	273.80471217353	391.431329840235	182.96037762268	107.326440559613	177.20107541321
Methanoculleus	meth_00560	putative ABC transporter ATP-binding protein	ABC.PA.A; polar amino acid transport system ATP-binding protein [EC:7.4.2.1]	MNSNNIVLRVEDIHKSFGDKEILRGISFDVVKGETKVFIGPSGTGKSTLLRCINQLTIPDRGRVWLDGEEITNSGTRINYFRQKIGMVFQNYYLFDHLTALKNVELALLKVRGMNKEEAREKALTELRQVGLEDWADHYPAELSGGQAQRVSIARALAMDPEVILFDEPTSALDPELDQGGPRGHEEAGTAGDDDARRHPRDGVCLLGGN	+	K02028						0.55379	0.353467	0.92637	-0.271687	-0.354453	0.0827657	804.137	721.889424867876	718.36202829436	646.164339510819	1048.92336595946	916.419701407073	701.765831977402	974.989592553592	704.585228428715
Methanoculleus	meth_00561	hypothetical protein	ABC.PA.A; polar amino acid transport system ATP-binding protein [EC:7.4.2.1]	MTMLVVTHEMGFACSVATEILFMENGVVAERGTPDLLTHDPQFTRMKNFIGQFNSYRGG	+	K02028						0.845868	0.522416	0.849394	0.143599	0.353809	-0.210209	107.028	106.913856069783	127.237554827045	124.385040675824	133.595535891432	87.3580650287219	60.1513570266345	116.378068076689	100.202989072946
Methanoculleus	meth_00562	hypothetical protein		MGGHGPVHVHIRYPPPGTDARVSDNPAADRMLRPLRPRARDRCRGGEAVWRSNSLEDLQDVRPPHKRHAATSPPLHPLFRSPLDRDHPHCVHRSGDRVYPLQRGLQLRVYPGSPPLDQGWPDDRRSGVGDDQGTGDQERHTAAGPPPGDTGTLERVHLSHKILIARLYDNGRRALRCGEERGDEVTSSTPRRSWSSVSSIWCL	+							0.944893	0.263806	0.534203	0.0489623	0.49803	-0.449068	729.611	865.030290019156	1022.31840927008	595.134579233558	449.727546565218	800.502268965115	505.020768369452	773.267607887331	825.883583622281
Methanoculleus	meth_00563	hypothetical protein		MLSRHRIPSLYALITALLIGGSAPFTKLLLGGTGPFALAALISLGSGSGALLFFLVGAVAGKRRDQVEAPPGRSDIPWLVGVTIFGGILAPVTLIFSLPGTPAATAALLLNFEAVATTLIAAVIFREWVSRRVWAALGCITASCLLLTYDPAMGFGLSLPALGILLTCLFWAIDNNLGQRLSAKDPLLTISVKGLGAGGITLIFALATGQQLPGPVTSAAAMVIGFLCYGGLTSILFLLALRGIGAARAGSLLAISPFFGVLFSLAIFTQMPGGIFYAALPIMILGAWLLVTEKHSHPHRHPPLIHEHRHSHDDLHHDHPHTAEDPPLSATGEHSHMHVHTENSSTSTHTSPISITGIRTEDEESDARAPHLHLGSGGGSAHAGNGYVLFQDTDGDGRD…	-							0.277813	0.525109	0.760172	0.685378	0.370667	0.314711	1015.27	1681.46337273387	1049.70982732312	982.322885337276	555.545792815858	1585.88487282911	728.082050676555	687.92369129776	851.198022967026
Methanoculleus	meth_00564	Membrane-bound lytic murein transglycosylase F	ABC.PA.S; polar amino acid transport system substrate-binding protein	MRMHGIYALLACVVAVLAVAGAGCTGTVDQPEGLKDSYIVGIDDAYMPFSHIDKDGNPQGFDVDSMKWIAEKNDIKVTFLAVDWDSIIPALNAGKIDMVYAGMSITPLRLEQVNFSDPYWTVVQDVAVREDSDVTMEDILAGKVILGAQRGCAGALWIEDSLVDEGLMPAANLKLYKDTPLAIEDLKAGRVDAVMYDDVSLKDIIKGLPVKIIGSVETQEQESFGVAIRKEDTALLEFMNEAIAELQADPYWEELKEKHNL	-	K02030						0.00183706	0.722326	0.0200519	-1.25772	-0.161375	-1.09634	4696.75	2603.926725931	4453.31441894659	3063.69923264606	3636.1794867876	3056.69229461076	4626.6418779653	8314.56641925676	7818.99745260788
Methanoculleus	meth_00565	hypothetical protein		MRGTGKVAGTIKELDPQIIEVSTSGMKYPASKSDLITRAKESEAPQIVLDALSRFEERQYSDPEDVKSEFLKIQNK	+			DUF2795 domain-containing protein	Up	Up		1.23679e-12	3.53797e-08	0.124795	-3.44754	-2.42616	-1.02138	8822.81	1360.72180452452	2581.86205003213	1229.81722268199	5417.89420803275	12398.1253829225	9978.85950006438	19000.6592479874	18614.5510648353
Methanoculleus	meth_00566	hypothetical protein	E3.1.4.46, glpQ, ugpQ; glycerophosphoryl diester phosphodiesterase [EC:3.1.4.46]	MPERERPFRRFRRSSSFICDHGAGLVVEIKEPGTEAIIVSALMDRMPDRLILTSLYSESVAMAKKLLPGVQAGLIYLEPLDDPVGLAHQIQAEIILPWWGLIDREVVERAQGEGLLVIPWTLDAPDEIQEAVRLGVDGFAADDPCTARRYLRSAGTDRA	+	K01126						0.100939	0.320525	0.649163	-0.815616	-0.46477	-0.350846	422.706	267.726432968135	321.628263590587	362.311297968554	259.254703314067	528.348297144866	525.071220711663	602.579774708188	514.726933343133
Methanoculleus	meth_00567	hypothetical protein		MDKIKYKSTIRTEDSPQVSGMERAQMFPDTEESDAELLDAYSRAVVRVVGSVGPTVVSIVVGKTLQGRRGEQMGAGSGVIVAPEGYIMTNNHVIQGAGRIEVRMADGTALPARLVGADPATDLAVLRTDTGGLPYAQFGDSDSLSVGQLAIAIGNPLGFDSTVSTGVLSALGRALRSRDGRLIENIIQHTAPLNPGNSGGPLVDSRGRVIGINTAIIPMAQGICFSIPSNTATWVLPQLRRRRQGTTRLPWHRWAGAAIGEIARPDTRALRKPGSRGHLGHPGKPRRPSRTPAGRPHHRDQ	+							0.776629	0.152479	0.532089	0.170109	0.6234	-0.453291	650.194	616.7427399728	966.651979033248	737.380036006423	320.100194908185	552.707757585568	632.84240205105	713.785484203691	661.339727881444
Methanoculleus	meth_00568	Bifunctional F420 biosynthesis protein FbiB		MVIDTSERQILSAIQGRQSVRDYTNHQVPDDLIRKIIAAGIQAPTALGLQPWRFVVVRDRDLMQRISDYCKPILAEGIEGEPHYPGTEFFLAALKDPGYSIFYNAPVLILILGAQEVVSSIIDCVLCAENMLLAAWALGLGSCWVGSAALVEQDPDLLTALKVPGDHRIVAPLIFGYPATPLPPKRERRDPQVTWIP	-							0.29229	0.544451	0.763389	-0.514777	-0.274032	-0.240745	843.602	520.43191095126	1006.4137149167	607.892019302873	788.345934567265	808.902082910185	983.725318039751	1073.26440559613	959.83915848822
Methanoculleus	meth_00569	Acylphosphatase	acyP; acylphosphatase [EC:3.6.1.7]	MTVRVRVWISGQVQGVGFRWAVEDEARVKGVTGWVKNLPDGRVEAVFEGDEGAVQQMIEFCRHGPTLARVDDVQVVREEYIGELEGFSIRR	-	K01512						0.991306	0.366805	0.585882	-0.0101864	-0.429155	0.418968	801.574	586.700830002778	1052.36060971535	486.058466640912	1066.11883097519	742.543552744136	1052.6487479661	693.096049878946	733.063972691552
Methanoculleus	meth_00570	hypothetical protein		MAKAPAKSLFIMKIQEIYECTPGPQAGEKIA	-							0.715851	0.804309	0.939553	-0.47676	-0.287396	-0.189364	31.2819	19.4388829217788	43.2961124064252	16.5846720901099	64.8136758285167	7.55983255056247	25.0630654277644	43.9650479400824	29.5335125688683
Methanoculleus	meth_00571	hypothetical protein	K07006; uncharacterized protein	MVALTEEMKAAFRTMKAFPVATASKEGWPNVVPIAFVELIDDETIWIADNFMKKTLANVQENPKVSIYVWGA	-	K07006						0.00472544	0.0459092	0.541692	-1.42996	-0.934639	-0.495318	1150.48	450.628649550327	1013.48246796265	491.161442668638	1273.78713924207	899.620073516935	1563.9352826925	1831.0149377399	1680.2459115074
Methanoculleus	meth_00572	hypothetical protein		MIVEGGTIMAAMLQNPDLVALVATFLTAFKIIASQDTPAPLGGGGA	+							0.79087	0.924033	0.916381	-0.445606	-0.146911	-0.298696	11.8613	8.83585587353582	16.788288484124	5.74084803119187	21.1636492501279	5.03988836704165	8.77207289971753	23.2756136153377	5.27384153015505
Methanoculleus	meth_00573	hypothetical protein		MHNSTVTQALEANRTYIICAPTDSAFADFGNETLSAILNDTKLLDSFLEYHIIMGNYAPRELVQICQNATDSQISLPTVEGSSVNISVNDKGQLIINDAIVLTEIRITNNIIVYVITNVLIPPGFSIPTPTPPVNVTPTPTPPVNVTPTPTPPVNVTPTPTPPVNVTPTPTPPVNVTPTPTPPVNVTPTPTPPVNVTPTPTPPVNVTPTPTPPVNVTPTPTPPVNVTPTPTPPVNVTPTPTPPVNVTPTPTPPVNVTPTPTPPVNVTPTPTPPVNVTPTPTPPVNVTPTPTPPVNVTPAPTPPVTVTPTPTPPVNVTPTPTPTPEPSGMDLQLYDGWNFISIPRPLSPGNDTAIAVFGDLDTAGRVIYTYAPETGFEPLSAGTTLEVLDGYWIYSNGTA…	-							0.158104	0.1073	0.998577	-1.39928	-1.39709	-0.00218489	784.374	849.125749446792	225.31650333956	89.9399524886727	484.118476596676	1630.40388673797	949.890179712269	446.115927627307	1600.08352024904
Methanoculleus	meth_00574	hypothetical protein		MARRGITGPAVADVADGDNVTYSYGPKGHSMENASYTLNVFVSISEAAVNVTPTPSVNVTPTPSVNVTPTPSVNVTPTPSVNVTPTPSVNVTPTPSVNVTPTPSVNVTPTPSVNVTPTPSVNVTPTPSVNVTPTPSVNVTPTPSVNVTPTPSVNVTPTPGAEARVVITSPEEGANITTQNVTVSVDITNFTLVEPTGQPNAPGEGHLHYYLDAPIPTNTSVPAIPETGGYAISTNTTYTWEDVPSGEHNFSVQLVNNDHTPIVPLTADTVNASVNVTPTPSVNVTPTPSVNVTPTPSVNVTPTPSVNVTPTPSVNVTPTPSVNVTPTPSVNVTPTPSVNVTPTPSVNVTPTPSVNVTPTPSVNVTPTPSVNVTPTPSVNVTPTPSVNVTPTPSVNVTPT…	-				Up	Up		0.000108259	0.00309235	0.445364	-2.63618	-1.82495	-0.811229	1748.9	592.0023435269	698.922957418006	320.211745739813	579.354898222252	3186.88941075934	1938.62811083757	2429.7154435122	4245.44243177482
Methanoculleus	meth_00575	hypothetical protein	K08974; putative membrane protein	MREHAGIYLRGLMMGACDVIPGVSGGTIALITGIYERLIRAIGSINPASAKHIARGDIDSLHADIQKIDLPFLVVLLAGIGTAFLLMSGVILSLLADHAVATYSFFLGLILASAITLFLEIRSLHTTTLAYLIAGAGAGFLLAGLGNLNIGHSLPVLFITGMVALCAMILPGISGAYVTLILNQYEYMLAALKAISLPEIIAYIAGGVVGLLVFTKGLKYLLKTHPGAMFAFLTGLMLGSARMLWEKGSLSGDMLTGGWAFFITGLVVIGTVEYVKRRYQENGA	+	K08974						0.574806	0.873623	0.592446	0.436831	-0.117706	0.554538	584.905	1056.76836247488	345.485305120658	413.978930249281	366.39567764284	994.537971096219	607.779336623286	451.288286208493	443.002688533024
Methanoculleus	meth_00576	hypothetical protein		MFIGIDHGTTAMRFSTGEQDFKISREEARQFTIDDLSRLCPIDEIEGIAVCYSMGDGIAAITDIKKVRSRGIISREGAGKHIGGGTRVYDEIERSKIPTVVIPGLHRGSPTDPRFKVYSHQASPEKIGILYEVLHDLGPDIVVCDASSNTVTLLVSGGRIIGALDACIFAPGIQHGALDVDAIRRIDRGDITANDAFLNAGVDYTVPPELRVETMAMFAAMECAAMLLLNPIARVALAGSMAPAIASGVEALLTRDIVIYDEWCAARGLAKIARDTFLGAHQILGLAVDR	+							0.842257	0.0294619	0.200327	0.106835	0.76641	-0.659575	903.984	1017.89059663133	872.107407043707	1386.0958635311	613.74582825371	653.505524926401	659.158620750203	1156.02214289511	873.348157393677
Methanoculleus	meth_00577	HTH-type transcriptional regulator MurR	hxlB; 6-phospho-3-hexuloisomerase [EC:5.3.1.27]	MSTAQKVQQECPGIADLMLLMASSIEDVARAIDQESAIRFLERILAAERIYVAGAGRSGLVGRAFAQRLMHLGFESYVIGETITPAFRPGDVLVAVSGSGETRSVVDACETAREIGGTICLITATPDSPIGRMSECIIEIGNSHLPNADIPSDFEIRQLTGQYRSISQSFAPLGTLFETGALIFSDAIISALMDVKHCTIEEPGPSRQRPVKRKAGVSGMWISGIGIYTNHPTSRTRCRPCSERGGRSDALGVMKDDPPSTFERIELPGCGGYGARSLRRDASENTGISVSYADDRLPARARAQSKCRCIYIINH	+	K08094						0.116307	0.870825	0.149455	-0.628511	0.0703809	-0.698892	4384.34	2846.91276245324	4105.1783314337	4805.0898021076	4134.84797224374	3477.52297325874	3586.52466271308	6257.26079358996	5861.34747661433
Methanoculleus	meth_00578	Pyruvate synthase subunit PorC	porC, porG; pyruvate ferredoxin oxidoreductase gamma subunit [EC:1.2.7.1]	MYAQAFPAFGVERRGAPVQAFVRFSDKKIRLRSQVYEPDYIIVQDSTLIGDVDVFRGMKPGSIAIINTEKPDFDGRVPEGVKVYVVDATTIALEELGVPITNTTLMGAFAAATGEIKLESLEHALRNRFSGSMADKNVSAAERAYSLIGGAA	+	K00172			Up			0.000431401	0.169724	0.0847535	-1.68354	-0.643144	-1.0404	2959.59	1330.67989455449	1761.00310257154	1942.32025055325	3462.90210855218	3020.57309464696	1378.46859852704	5242.18542203218	5538.58837496884
Methanoculleus	meth_00579	Pyruvate synthase subunit PorD	porD; pyruvate ferredoxin oxidoreductase delta subunit [EC:1.2.7.1]	MALGVGCAAPPGKALENKTGAWRVFRPVFDPETCNRCGMCALVCPEGCIHEDEEGMFVPDLDYCKGCGICEEICPKKSIRMEKEEK	+	K00171			Up			2.41858e-05	0.052554	0.0584563	-1.79621	-0.790761	-1.00545	1749.65	829.686866525013	869.456624651477	1074.81432583981	2067.42398612187	1744.64135639092	987.484777853916	2936.60658446844	3487.06401973852
Methanoculleus	meth_00580	Pyruvate synthase subunit PorA	porA; pyruvate ferredoxin oxidoreductase alpha subunit [EC:1.2.7.1]	MLEIMEGSHAVAEIVKRCRPQVISAYPITPQTHIVEDLAQMVANCELDAEYITVESEFSALSACLGASAAGSRVYSATTSQGLILMAEVCFNAAGMRQPIVMTIANRSLGAPLSIWNDQQDSIALRDSGWLQFYAEDNQETADLHMIAYKVCEDHDILLPAFVCFDGFILTHTYEPVDLPSQEEVDAYLPAFTPYHRLDAAMPLSMGMYATPEYYMEFRYEIDRAMHRARDAFIKAGREFNEQFGRDYSGLVEGYRLDDADVALIAMGSICGTAKDAVDEMRDAGRKVGLLKIRTYRPFPGPEIADALKDVSTVAVLDKNISLGNGGAVGTEVKAALYGSDIAVYDYIIALGGRDVRKRDITTVVDLAEKGEGDMFYGLRTEVL	+	K00169			Up			4.02296e-05	0.0708747	0.0570467	-1.87732	-0.794288	-1.08303	7405.96	3450.40171861574	3790.61882088906	4188.90544675967	8797.46444766255	7529.59322036023	3495.04447390174	13334.3404222979	14661.279453831
Methanoculleus	meth_00581	Pyruvate synthase subunit PorB	porB; pyruvate ferredoxin oxidoreductase beta subunit [EC:1.2.7.1]	MAEVKKERELFSAGHRACGGCGPALAARLLLKATGENVIIVASTGCMEVFSTPYPETAWEVPWIHSLFENAAAVASGIEASLKRQGRSEKIVCIAGDGATFDIGVLCISGAFERGHDITYICYDNEAYMNTGIQRSGATPYGASTTTSPAGACMPGGNPLPKKDMPAILVAHGAPYVATASVAYPMDFMKKVERAINTPGPCYIQVHTPCCTGWGFEAGETLAMGKLAIETGLWVNYEIVNGGMEKVRKVRRKPVEEYSQSRSVSGTSSGPPGEMMRSQRSRRSLMRMPSGLGSMSNRGNRRSKSSG	+	K00170			Up			0.000116984	0.10442	0.0705359	-1.76063	-0.721539	-1.03909	6738.62	3591.77541259231	3729.65082586777	3662.66104390042	8587.1506832394	6234.34191003052	3290.78049066546	11533.0665463998	13279.5329729304
Methanoculleus	meth_00582	hypothetical protein		MIEVIAASFLIGLSGAASPGPMTASVLGLGTQRPGPFVAWLVAGHGTLEAIMVAAIAYGVRDIPHINAIALIGSVVLVAFGIMQFLHAGEAVDAGEETRAPLVIGVACTLGNPYWWVWWLTFGVGFLALHPSFTAFYIGHIGADIAWLGLLAIAVSRGASILGPHYKRVVQASGIAMVLFGLYFVVTILLTQG	-					Down		0.075111	0.0025286	0.634792	1.17712	1.6711	-0.493981	819.139	1326.26196661773	2274.37129253344	473.301026571597	378.300230346036	482.989301841491	417.300039372277	510.770409892134	689.818472144281
Methanoculleus	meth_00583	hypothetical protein		MRTSPRDRRRPALLALCLALILTCTSAAAEEATFRVLPGGTAYEASVQVTAGEYAFWSPGLLGERIPIRAEDIEVVGPEGPIEYRDRGRGVITFPEGNYTISYQAPLQDNHFVVIFDEPYTVTLTLPPGLEVKNPLLGMVSRGGVVSSGPDGALEITWSQAGAAEIRFYTPERELLLITFGTIWLAAAIVLLIPFFISWGGNRR	-				Down	Down		1.73128e-05	8.16398e-07	0.991568	1.51547	1.52896	-0.0134956	1411.83	2201.89528368513	2899.95593709974	2048.84487513203	776.441381864068	966.81858507749	733.094663762108	887.059496673427	780.528546462948
Methanoculleus	meth_00584	Threonine synthase	thrC; threonine synthase [EC:4.2.3.1]	MMTGIQAAGSQPVVRAIEQSLDELIPEPAPETVATAIRIGAPVNAEKALVAIRATGGTAAAVTDDEILCMQRDLARMEGIGVEPASAASVAGIRKLAEEGLIDRDERIVCVVTGHLLKDPETVVRQCEPPLEIDADLHSLLSALR	-	K01733						0.000217571	0.000526274	0.738633	1.18347	0.986228	0.197244	844.5	1250.27360610532	1222.89427694883	1282.76059896965	660.041310988364	567.827422686693	669.183846921308	605.165953998781	497.850640446637
Methanoculleus	meth_00585	Threonine synthase	thrC; threonine synthase [EC:4.2.3.1]	MYRLICVHCAATYAPDQIIYTCERCGHLLTVEYDLDSIDVSRAEWDRRPLSVWRYREILPVRGEPITLQEGGTPLYHLKEIGRETGIPELYAKHEGMNPTGSFKDRGMTVGVSMARQLGMASVACANTGNTSASLAAYAAKAGIPCVVLLPAGKVALGKVAQALMHGARVISIRGNFDRALEMV	-	K01733						0.135533	0.0529165	0.939553	0.650675	0.72594	-0.0752651	997.446	1163.68221854467	1221.12708868734	1546.20173640101	992.046058599746	666.945227238512	719.309977776837	993.092847587743	677.161252471909
Methanoculleus	meth_00586	hypothetical protein		MRGDQHVYISLTTAGLFIAPWVSALDPVLIATILFGVFVGSLAPDADAADAAIFSGRFGGTKGRRGQIINGIAVVLPIFGYTIRYLIYYPLSLIFSIILRKSHRHRHRGLLHSLAGVGLTSLLLSGYLALILVWLGVPLTLLPAFGLAFFAGCILHLMEDTCTPAGVAWLYPFSRRRLAGSVRTWGNLEVRPEIFAVALALTTAAYSSHRL	-				Down			0.000347834	0.214223	0.0569654	2.37435	0.811507	1.56284	448.179	856.194434145621	900.382419227495	355.932577933896	175.922834391688	702.224445807803	323.31354401816	128.015874884358	143.448489620217
Methanoculleus	meth_00587	hypothetical protein	marC; multiple antibiotic resistance protein	MVDLLSFALLSFSSIIIVVNPLAATLLFVSLTGTMEGTTKLKVALDSSKFALVVLLAFTIGGGWILQLFGITIEAFRIAGGLLLFGIGMDMVYAKTSRTQMTATEKYEGQDADDIAVMPLAIPMISGPGAITSVIVLMNEAVGMGIAAIAIVPVAAVTAIVITYYMMRHSDIIVQRIGQREYRAVNRLMGMLLIAIAVQFIIIGLRTAFPILTGGPA	-	K05595						0.727918	0.0305376	0.273554	0.156421	0.689241	-0.532819	586.794	629.996523783104	827.044106375795	658.921779580134	481.47302044041	404.031050757839	427.325265543382	640.079374421788	625.477605476389
Methanoculleus	meth_00588	hypothetical protein		MRQTRFIGCPGCEMLLPPFTGESQGDQCKKGYITIHEGNNFIRANSLHHSNLFYPAGAFREERKGSGRDIRDGIGVPPPCDRYRPISL	+							0.127739	0.0639335	0.975938	0.872972	0.91684	-0.0438673	69.5099	118.40046870538	101.613325035488	73.9931524020286	47.6182108127878	53.7588092484443	53.8855906696934	53.0166754571582	53.7931836075815
Methanoculleus	meth_00589	hypothetical protein		MTEIHVQSGGSLELYPEGERVAKADERYTVRGLFCLRNGSLHATPETEYMLLNMGALWCGSYRKSSDGLVIVRAG	+							0.0444937	0.0525414	0.896904	-1.07336	-0.926045	-0.147319	398.809	227.965081537224	310.141539890923	204.119041109044	285.709264876727	710.624259752873	411.034273015336	559.907816413402	480.974347550141
Methanoculleus	meth_00590	hypothetical protein		MVKLDITRLPGIVQELGPDMAGIFSRIYSWYIEPGHLVLPEAMKEWVREKYGDIETQQIVRVTNNLTSESTLFNSIRARRPVLTPRAKDVEDVQTLAEKGPFANPLEETPADTFGRIAGDHWVTASNIAKYDYLHAVIIARDAGLRITTEPQIADMVSVATRWCQDAHRADPRAIYPLLIWNFLWRAGASVVHTHAQILLTHRPYTAQVRIERVREDYLCHYGTEYYDDLFRSSCRHRARVHLQGRPGHGAPDAEERARGRDHREAAARSRPGPCEGA	+							0.0143939	0.0295651	0.799934	-1.34541	-1.07365	-0.271764	1492.67	799.644956554991	973.720732079194	715.692387888587	797.605031114196	2677.86068568813	1760.68034630045	2193.08003842293	2023.04561096748
Methanoculleus	meth_00591	D-inositol-3-phosphate glycosyltransferase		MRKTMESLKVAFFCWESLYAERVGGLANAATNLAETLAKHHEVHYFTRGGGRERDVEVNNVQYHYCQPAGEDIIWYCSDMSRKMLDRFCEFDTPSFDLLHFHDWHVVDALHRLQDRETIFTYHSTEFGRNGNVFNSRWPFPEISRVERYGGSIAKRITAVSSTLCREVMKLYDIPDWKIDVVPNGIAPDHYQTDVDPEAVKRRYGFDPASPLVLFVGRLAWQKGPDMLVDAAPGLLREHSDGQFAFVGDGRMRRKLERRARALPVRFLGRLDDADYISLLNASDIVAIPSRNEPFGLVLLEAWSAGRCVVASDVGGLSENIEHETDGVKVRPHPDSIAEGLSAVVNSPGRSLRMGRKGLEKVRESFQWSHIAERLEESYRRAANRDTIPC	-							0.0986664	0.950201	0.212945	-1.04976	-0.0474399	-1.00232	542.633	615.859154385446	372.876723173702	283.853041542265	227.509229438875	587.146994760352	498.755002012511	594.821236836409	1160.24513663411
Methanoculleus	meth_00592	hypothetical protein	K09122; uncharacterized protein	MLGTLTRYLRFMGYDTMSANSLAPGNTREDTLLLAIASKDDRILLTRDRELAHRGGAQAVYIQSEDGMEQIRQIVDLGLIEPGIRMNRCSICNARLRPATLREIQEARYAPRQTSGKEFFWCPICRKLYWMGSHSDHLERRLREFLST	-	K09122						0.119846	0.12693	0.921905	0.982043	0.845056	0.136987	62.9788	106.913856069783	80.4070658976467	79.0961284297547	37.0363861877238	63.8385859825276	46.3666710413641	54.3097651024547	35.8621224050544
Methanoculleus	meth_00593	GTP 3',8-cyclase	pflA, pflC, pflE; pyruvate formate lyase activating enzyme [EC:1.97.1.4]	MHEARLYQKLEDTTVRCSLCPHRCTIRDGKQGICSVRINHGGTLYAATFGKVAAEAVDPIEKKPLFHFLPGTLSYSLGTLGCNFHCEHCQNWHISQQTHEMQALRERSPEQGVERALASGSASIAWTYNEPTIWHEYPLAMGALARKEGLGTVYVTNGYITEEGLRELAPMLNAFRVDIKSFSDAFYRKVCGGRLQPVLDAAALAKELGMHVETVTLIIPGLNDSMDEMESLIRWALENLGPDTPMHFTRFHPDYRMQEARPTEVRTLEKIYELAKDIGIHYPYLGNVFNHPYESTYCPTCGSLVIERSGFGVQMRGLKDHTCMECGGRIEYVSKID	-	K04069						0.20662	0.821089	0.457295	0.710007	0.130427	0.579579	307.906	489.506415393884	279.215745314905	293.421121594251	206.345580188747	427.550529804033	334.591923460654	206.894343247447	225.720417490636
Methanoculleus	meth_00594	Uridylate kinase	pyrH; uridylate kinase [EC:2.7.4.22]	MKMKKIVVSLGGSVLVPSLESNNIGRYVSVLKEIAKTCQIFIVVGGGGEARRYIQVARDLGAGEAAADEAGIMVTRLNARMLVAGLGDAVYPRVAENYTEAREFAETGKIVIMGGVTPAQTTDAVSAVLAESIGADLLVNATSVDGIYSADPKKDASAIRYEHLTPQELLDIITRSRMSAGANMVIDIVAGKVIERSGIPLLVLDGRDPENLFRAIVEGASVGTTVSREEPKPRTI	+	K09903						0.0979188	0.780512	0.306157	-0.635097	-0.113716	-0.521381	372.764	339.296865543775	326.929828375047	290.869633580388	374.332046111638	372.111757766575	288.22525241929	474.56389982383	515.781701649164
Methanoculleus	meth_00595	tRNA-Pro(tgg)			+														r :5	r :8	r :8	r :4	r :0	r :3	r :20	r :2
Methanoculleus	meth_00596	G/T mismatches repair enzyme	NTHL1, nth; endonuclease III [EC:3.2.2.- 4.2.99.18]	MAELQMLPGVGRKTANIVLSHAFGINVGIAVDTHVRRVSKRVGFTDSTNPDIIERDLMALFPEETWQNINYLLIRFGRAICTARNPKHEVCCIADLCQCYQDLLAVASEQETEPNGT	+	K10773						0.00348121	0.0165932	0.647664	1.43445	1.05971	0.374734	278.586	373.756703450565	318.093887067613	598.961811254352	228.831957517008	243.594604407013	146.618932752422	173.274012469736	145.558026232279
Methanoculleus	meth_00597	Adenine deaminase	ade; adenine deaminase [EC:3.5.4.2]	MVFNPFACTWERVDFAVKDGYVVGIGNYQGKQEFDLDGACVVPGLIDAHVHIESSLLVPTEYARLVLTHGTTTVIADPHEIANVCGIPGIEYMLAEALRTPLDILIMLPSCVPATPLDAGGAVLAADDLAQFRGREGVIGLAEVMNVPGVLAGDPDLSEKMRLFEIVDGHAPLLSGADLNAYIYAGVQSDHESTSHAEAEEKLLRGMYIMIREGSTEQNLQNLIGLVDACTAARCCFSTDDRHADMLAREGHIDDCIRRAVSCGLEVEQAIRMATLSAAERFGLHDRGAIAPGRLADFCVIDNPERFHILRTFKRGVEVVDPGYRPPVPLTAPLRVRLPGPRDIRISGRGEARVIGIVPGQIVTRDLRYVVDGAALPDTSRDILKAVVTDRYRESGSGI…	-	K01486						0.905088	0.671697	0.711965	-0.0762187	0.205439	-0.281657	3183.08	2791.24687044996	3639.52422453194	3476.40241888841	4186.43436729093	2139.43261180918	2268.20742121267	3730.56362668052	3232.86485798505
Methanoculleus	meth_00598	hypothetical protein		MSRRYLALLVLVLAILIGAAGCLSTTVHEVTYEDGDLEITVESTDEPVENAVLLVTVMKVEAFEQNEVYRKPRYIDLDRGLNVYTVPVDLQPGSYKIFLTIFVGNERRASVIRDLEVAP	-							0.912179	0.707335	0.755062	-0.0733399	0.189895	-0.263235	1233.36	893.305028814471	1816.66953280837	1116.91387806855	1394.15539435218	867.700780525671	1094.00280592191	1395.24372727497	1288.92686996989
Methanoculleus	meth_00599	hypothetical protein		MKIVEFEAPIEFVANISEHRDCLMSQDKDHENPKVFWFNIDVPKGHGIRAGDRVRVIVEKI	-						Up	0.0840078	0.416133	0.0228354	-1.22145	0.554437	-1.77589	621.066	190.854486868374	906.567578142698	438.21806638098	268.513799860998	256.194325324617	521.311760897499	1132.74652927977	1254.11951587087
Methanoculleus	meth_00600	hypothetical protein		MAEDRWRGRTLLIVLLMAAVALAFPVMAQGETITPSQDEILTWTLPPASNETPEVTPEVTTEVTTEATTEATTEETLEVTTEVTTEETLEVTPEETTEATPEATLDETAKQVVPGDTIQVTDEAQVYDLSALRNESASTTAGESAQIIELQAYVDDDLDSGDLTNTVSLGSPDTGVELDASDFNGVYGTYYPYDGEAVIDKSITVKSASGAAVRTPSADVELENTSTAGSIVTSNDTVNETVTETDPPTTTETDEVTVEESSTADMPTFTPMSVAEVNPDQTQTTPISLSGAVASTLVAAVLFFTMRRK	-							0.44987	0.680706	0.830138	-0.548184	-0.27985	-0.268334	959.775	694.498271659915	853.551930298096	860.489332675315	452.373002721484	1822.75962608006	646.627088036321	1075.85058488672	1272.0505770734
Methanoculleus	meth_00601	putative protein		MMNIPQMVRELRAEIVGGGVSGGGHLVVGSIKFVEGMRDAVLESLIQKIGEAPI	-							0.585661	0.179846	0.126984	-0.409549	0.825217	-1.23477	46.2299	37.994180256204	66.2695598057528	46.5646562530008	30.4227457970589	26.0394232297152	28.822525241929	78.878468363089	54.8479519136125
Methanoculleus	meth_00602	putative protein		MQRNNQLQIEVASMMVLEPEDATRVRERIDAALDERAEPLDVPFLIESSVLEALRPQMRRVAREVRKAVMASRPIILRHHADADGICAAVAVEQAVTALIRESGGDFDAEYFLFKRSPSKAPFYEIEDITRDLDFALKDNVRYGQKMPMILLMDNGSTDEDIPSLKVTRIYDLPVMVVDHHHPDESVDEYLIAHVNPYHVGGDYGLTAGMLGAEIARLINPEVEDQIRHLPAIAGVGDRSEAPEHARYLALVAPEYSEDDCRDIALALDYEQFWLRFSDGREIVKDILNLGGDPVRHERLVNLLVEEANSAIEEQVEVVMPHVKSRMLPNGAHLFMLDVGSLPTGSRSRHRARPQGRFTID	-							0.921848	0.00324279	0.0174181	-0.0604147	1.09359	-1.15401	1727.48	1422.57279563927	2636.64488613822	2326.95706864311	1128.28705064744	792.942436414553	1072.69920030831	2244.80362423479	2194.97284485053
Methanoculleus	meth_00603	putative protein		MIVYHLGETCDIDEVEEGKAYLGWVEGFAPFGIFVQLNDRIKGLVHKSNVKLQHRERDPITVRVIKIRSNGNIDLEEITPTVYQTQSVIKKTSSVLLSDIGKRIGRTVLIEGEIAQVKQTSGPTIFTIVDESGTGNAAAFIEAGVRAYPEVESEISLPSRVR	-							0.875079	0.0074914	0.0792253	0.100441	1.07993	-0.979487	476.852	388.777658435576	744.869852216661	687.626019736093	231.477413673274	320.032911307145	309.52885803289	513.356589182727	619.148995640203
Methanoculleus	meth_00604	hypothetical protein		MIEHEYQPISFKDALIEMKDVSELMVDLSYSAILFDNKEIALEVINLEESMNKLVYQARIQSILGARRLEDAEAMSGMLQVAEAAERIANSASDMAMLVLKDIKFPAKLKRVFPEAEEAVTRVTVSQGSELAGHTLGELKVQSTTGMQVIAIRRGKGWIYDPDKTTRIEVGDILISRGPEAGADILSMMAGTVEWTRYDTSPAGAVDDLDRAVQLIIEMKNLSELSVGLAYTSLLFNSKEIADEVVALDKTLDNMRYDLDLWVLEAARKIYDVRYLRGLLYMSSFAQAISDSAHSIVDVLLRDIEIPPLFKMIVRESDEIITRIPVAESSPLIGRTFKEASLGTVTGMFVLAIKRGDRWVYRPGKDARLQGGDTIIAKGRRDGECRLYELAGYPAEEPEE	-							0.665876	0.000288853	0.0255594	0.236334	1.37716	-1.14082	952.115	880.934830591521	1504.76080465596	1518.77324025198	484.118476596676	511.548669254727	507.527074912228	844.387538378641	1364.87018800413
Methanoculleus	meth_00605	hypothetical protein	K07244; mgtE-like transporter	MAMGQGLCSQSHRLVLTGLGALLISAVAASIAGIYLGSVREVLALIPGLMVLLPSIIDMRGNIAGVLASRLSSSMHLGEFAIDFGEDCVLGDNVRASFVVTILIAFVLGIFAYVACRISGLPVVGITDLVLISAVSGIISGLVVMGITLIIALASYHYGLDLDMIAAPTVTTSGDIVTLPILVLSAIFIMRLTPSARLAVGVAVIAATIVAVLYTYHRPKRIGAIVRENLLLLIPLGFLGTLAGVTYSFNLDDLVTFAAFLILIPPFMGGLGSIGGILGSRLSTGMHTGELSPQRLPERGAVHHFIISYLYTLILLPLLALIAHGAAVLMGLNSPGLGMLVTISLVAGLVVMTLVNGAAYVTASLSFRYGLDPDNFGIPVITSLIDLIGAATLVAVMGL…	-	K07244						0.670995	0.0368538	0.333129	0.179395	0.644434	-0.46504	1041.43	1121.27011035169	1221.12708868734	1396.30181558656	790.991390723531	897.100129333414	703.01898524879	1152.14287395922	1049.49446450086
Methanoculleus	meth_00606	Ribonuclease Z	rnz; ribonuclease Z [EC:3.1.26.11]	MMRARTGFTVNAIFITHWHADHFLGIFGLVETLAFMGRTDPLPIYGPPWVHDFVESVQRISRHTRSFSITGHALEHGSVVPFDGYSVSAFAALHGIPSLGYVLEEDKRPGRFNRERAVALGIPPGPLFGQLQRGESIHITRDGVETEILPGDVMGELRPGRKIIYTGDTRPLQHLPAVAGMVEDADLLIHDATFDDQEADRARDVLHSTAGEAGEAATALGARMLALVHIELPLYKHSKPYTRCETTL	-	K00784						0.897822	0.868952	0.997694	0.0808	0.082918	-0.00211791	388.015	454.162991899741	328.697016636534	423.547010301267	313.48655451752	519.10850180529	304.516244947337	384.047624653073	376.552285253071
Methanoculleus	meth_00607	endonuclease 4		MKVIGIVGMPASGKGEVSKIARDLGIPVVVMGDAVRKRVSDAGLPATDANLGVMSKKLRSETGMDAIARITIPLIEAETAPVVLVDGIRGDYEVAAFRERFSNFTLIGIVSSFETRTQGSQTAGGLTTPSPMKSSEPVTSESLGGGLGGPLRRRTAQSQTKEHSKNLLQRSGLCSAARDDMSLSPYFSSSAKVWESRDWVFGIEEIGYAGWEVVADGNYRLDNPENFTAIQEILESTGLSATVHAPYSDLNLASLNYPIWRESIRQICLCIHHAAELTDRVTIHPGFVSPVGRLVPEKVWEMQKAALTEIGRYAEDHGVLACVENMINIDAFLCRYPEEILGLTEGIPGIGITLDVGHANTNGLVDAFLKYLGSVDHMHIHDNHGQSDEHLALGDGIID…	-							0.247308	0.948845	0.419083	0.523963	0.0326021	0.491361	964.888	1274.13041696386	750.171417001122	1137.96365418292	859.773250786447	1209.57320809	1021.3199161814	709.906215267801	756.268875424235
Methanoculleus	meth_00608	7-carboxy-7-deazaguanine synthase	pflA, pflC, pflE; pyruvate formate lyase activating enzyme [EC:1.97.1.4]	MNHMYVNFGGFVPISTVDWRGRAACTVFLRGCPARCFYCHNVAIQNGKDLRDADEILDMIRSSRKIAGAVVFSGGEPTFQGPVLIHLASAARDMEFSIGLHTNGMFPRVIEALLDQHLVDMIALDIKTTWERYDDLLGAAAVDAVKESLAICKRAKADGSLRSCQAVVTLFRGHEDDLPPIAEATRGLDLVLQQGVTAGYDPLTRQELEAAAAPLGRRVHIRTREDGEIDYDPGR	-	K04069						0.0809277	0.0564415	0.97747	0.905692	0.868801	0.0368908	299.605	383.476144911454	318.977481198357	556.862259025612	165.341009766624	296.51343226095	226.820742121267	266.376466931087	182.474916943365
Methanoculleus	meth_00609	Phosphomethylpyrimidine synthase	thiC; phosphomethylpyrimidine synthase [EC:4.1.99.17]	MGLIEDAKRGVVTEEMQIVAATEGVTDDFVRRGIAEGHIVIPISPYREVKICGIGEGLRTKVNASIGTSSDIVDVDMEIEKARQAERAGADTLMELSTGGDFVEIRRRVVEATTLSVGSVPLYQAFIEAARKHGAVVHMEEDDLFRITAEQAKLGTNFMAIHTGINYETMKRLQNQGRHGGLVSRGGAFMTAWMLHNEKENPLYAEFDYLLEILKEHEVILSFGNGMRAGAIHDATDRAQIQELLINAELADKAHAEGVQTIIEGPGHIPIDEIETNVVLQKRVTNRRPFYMLGPLVTDIAPGYDDRVAAIGAALSSSYGADFICYVTPAEHLALPTPEEVYEGVMSSRIAAHVGDMIKLQETG	+	K03147						0.0920923	0.00828679	0.755911	0.744768	0.982201	-0.237433	3144.02	4685.65436973604	5172.56004137169	3351.37950620912	2974.81544772111	1978.15618406385	1734.36412760129	2777.55655809697	2477.65075086684
Methanoculleus	meth_00610	Phosphomethylpyrimidine synthase	thiC; phosphomethylpyrimidine synthase [EC:4.1.99.17]	MGHARRDLDWDRQFAVAINPERAKKIRDERMPADADACTMCGDYCALKIVGRHFNF	+	K03147						0.489868	0.0883012	0.635435	0.466795	0.913113	-0.446318	331.285	451.51223513768	567.267431937244	297.248353615046	374.332046111638	184.795906791527	140.35316639548	359.478921392438	275.294527874094
Methanoculleus	meth_00611	hypothetical protein		MPERQGMGLLPPTVQCRGRAEEKASAWVRSPGYGLSPGITMTTLIPCDCWRYVSRIKIFEDTVT	-				Down			0.0308375	0.0195511	0.956389	1.56478	1.46597	0.0988145	43.7776	75.988360512408	75.9890952439299	69.5280483777683	17.1954650157289	42.839051119854	18.7972990708233	24.5687032606343	25.3144393447443
Methanoculleus	meth_00612	hypothetical protein		MKPESEKLVDEFLIHADDLGDEIVEDIEEILGIVPFIFTILRDRPDIFVLSTIADYKTSRPKSLDPKTAELVTIAAAAASEARQLPEGPHRGRPERRRIPRPDP	+			carboxymuconolactone decarboxylase				0.65131	0.220987	0.722449	0.298276	0.632455	-0.334179	135.118	160.812576898352	146.6766257034	186.896497015469	72.7500442973147	105.837655707875	140.35316639548	95.688633751944	171.927233883055
Methanoculleus	meth_00613	hypothetical protein	MTHFS; 5-formyltetrahydrofolate cyclo-ligase [EC:6.3.3.2]	MSRTKTILRLQAKETRSHLSSSQISLLSRIIERRLLDLVNGFETIMVYASKVPEVDTSGLINDLNRRGVRVVVPIIERETCSLRLSYLPDPSALIPSTFDVPEPLGHELPARPEDVQVVIIPMLAFDIEGNRLGYGAGYYDRFLSRYPHVTKIGAAFSCQQTGNIPTDDNDVKMDYIVTEKGVIRCNGKGPLT	+	K01934						0.713352	0.036501	0.303865	0.205904	0.843979	-0.638074	316.33	261.54133385666	481.558801255137	442.045298401774	239.413782142072	224.275032333353	196.74506360795	323.272411324135	361.785528968637
Methanoculleus	meth_00614	hypothetical protein	VCP, CDC48; transitional endoplasmic reticulum ATPase	MPNAEYVEVTIKEAAHEDAGRGIARLSIDVMKALDLVSGDVIEIAGRQRAATLVWPGFPQDTGRAILRIDGSTRSNVGAGIDDKVRIKKTEAGYAKKVTIQPTQPIRLVGGEQYWEGFFGVGRSPKGNTSG	+	K13525		CDC48 family AAA ATPase				0.667602	0.159058	0.619911	0.312242	0.780867	-0.468624	433.282	348.132721417311	390.54860578857	896.848036872864	246.027422532737	319.192929912638	387.224360858959	312.927694161763	565.355812032622
Methanoculleus	meth_00615	hypothetical protein	VCP, CDC48; transitional endoplasmic reticulum ATPase	MSILGNPLTFAIAKVAPKGIAIVTDSTEIELKETPYEPEKGRREAPTDVHYEDIGGLDRELLARPRDDRTPAPTS	+	K13525		CDC48 family AAA ATPase				0.813794	0.320934	0.697412	0.214829	0.667373	-0.452544	96.1428	61.8509911147507	106.031295689204	180.517776980811	52.9091231253198	54.5987906429512	112.78379442494	91.8093648160544	108.641135521194
Methanoculleus	meth_00616	VCP-like ATPase	VCP, CDC48; transitional endoplasmic reticulum ATPase	MANEVDAHFITLSGPEIMSKYYGESEERLREVFEEAQENAPSIVFIDEIDSIAPKREEVRGEVERRVVAQLLALMDGLKTRGQVVVIAATNLPDIIDPALRRGGRFDREIEIGIPDTKGRQQIFQIHTRGMPLADDVDLNEYARSTHGFVGADIALLAKEAAMHALRRVIPHIKIEEEIPTEIIDELRVTNEDFIEAHKHVEPSAMREVLVEIPDVKWEDVGGLEDVKAELAEAVEWPLKHPEIFDALETEPPRGILLFGPPGTGKTLLAKAVANESESNFISVKGPELLSKWVGESERGVRQVFRKARQAAPSIIFFDEIDALMPKRGSYIGSSHVTESVVSQILTETDGLEELTNVVVLGATNRPDMLDDALLRPGRLDRMIYVPPPDPEGRKKIFE…	+	K13525		CDC48 family AAA ATPase	Up			8.7176e-06	0.0384102	0.0473789	-2.07258	-0.921527	-1.15105	19307.5	5346.57638907652	13169.0869245992	8590.22227067344	18129.3110388908	12993.6721916279	20219.6280338489	41999.5516792316	34012.058796276
Methanoculleus	meth_00617	hypothetical protein	HSP20; HSP20 family protein	MHMSDSPVDIFQQLNELMKRLMEQGIKEQGDPNRPFAYGFKIVIHDASTTEASAEEPSPVSAAAESSPEGTLEPIAEMYMTDDDVTVAVDLPGIEKESIHLSLIDGTLTIIAGGSQLTSVEMPTVDADSMQSRYKHGVLEVRFFRGKPIRIE	+	K13993	STRESS	Hsp20/alpha crystallin family protein	Up			2.23672e-07	0.0020822	0.0722039	-2.43368	-1.34196	-1.09172	7130.59	1647.00353482708	4129.03537296377	2217.243084047	6986.64970869848	5171.76544597924	8104.14220606761	15372.2497032853	13416.6528527145
Methanoculleus	meth_00618	hypothetical protein		MHLQEDLALHRRAHLLGNPGTLHKDVPRKLVDLLVVLTPRVRHDQLEIVTAVGDVRVGKEASFCLFEHPGGHLEEFWVGARVPRIAAYICFNH	-			-				0.00111848	0.939761	0.00461441	-1.37278	-0.0388602	-1.33392	9226.86	4944.54494683064	8721.07407043707	5999.18619259551	5350.43507604796	8612.32923787967	6236.94383169916	18493.7681070311	15456.5747565784
Methanoculleus	meth_00619	Fructose-1,6-bisphosphate aldolase/phosphatase	K01622; fructose 1,6-bisphosphate aldolase/phosphatase [EC:4.1.2.13 3.1.3.11]	MGPGVAEMEFEERGSDPLLVFMADKTEPGAWNYFLYKIFADPFSTAGLVIDPSMHQGFTFEVHDVMEKRKIHFDTPEESYSLLAYIGAPSRYVIKYIWKKDGTIAASTSTQRLNLMAGRYVGKDDPVMVVRAQGGLPAVGEVIDPFRTPILVAGWMRGSHHGPFMPVGVHNANCTQFDGPPRVTCLGFQISNGKLIGPVDMFDDPAFNRVRDRCCELADVLRAHGPFEPHRLSLEEMEYTTLPGVEKQFKDRWEDLPE	+	K01622		fructose 1,6-bisphosphatase				0.00153049	0.00422848	0.72997	-1.47927	-1.1912	-0.288068	35497.9	14107.3274876873	24115.9346103788	17003.1161243834	50259.6987848194	26304.8573503794	49542.1614310618	60493.3197862628	42156.9796554474
Methanoculleus	meth_00620	Putative snRNP Sm-like protein		MVNGIVLPVKKVFSLTDSKIVVEIKDDGRKLQGRLMAVDEHLNLHMDETTEYTGDQRGRALGTVVIRGNNILTISPML	+							0.798852	0.277784	0.661996	0.14633	0.45799	-0.31166	1671.31	1324.49479544302	2649.89879809937	1763.07821757937	1427.2235963055	1218.81300342957	1531.3532976364	1563.34538116352	1892.25434101963
Methanoculleus	meth_00621	hypothetical protein		MSDQEEEALKIIQSQRQGVLQSELWKILGIDSRKCSRIVRRLLDAGLIDRIEYRSDGIKTYLLQAKKRAIDPCVILAGEEILPCIGCERECDPEECALLLDWMYHLAFEEIQS	+							0.658695	0.406829	0.328127	-0.216394	0.32875	-0.545144	1310.4	1001.98605605896	1758.35232017931	1317.2056871568	1141.51433142877	990.338064123684	1115.30641153551	1708.17142143673	1450.30642079264
Methanoculleus	meth_00622	hypothetical protein	pflX; putative pyruvate formate lyase activating enzyme [EC:1.97.1.4]	MVEAERTQLPGYVHLSRSGELEERAERAYEILRDCVVCPQECHVNRIEDELGFCRVGHLPMVSSL	+	K04070			Down	Down		0.0131474	3.6387e-05	0.496289	1.78795	2.58163	-0.79369	59.0414	66.2689190515186	131.655525480762	148.624176807523	30.4227457970589	10.9197581285902	17.5441457994351	31.034151487117	35.8621224050544
Methanoculleus	meth_00623	hypothetical protein	pflX; putative pyruvate formate lyase activating enzyme [EC:1.97.1.4]	MNGSGTIFFSGCNMRCEFCQNFEISQCGVGYTVSCEDLAGMMLRLQERGCHNINFVSPTHVVPQILRAVAIAVDHGLTVPLAYNSGGYDTVDTLRLLDGVIDIYMPDAKYGRDDVAFELSHAQNYTSHMKAALVEMHRQVGDLVVRDGLAVRGLIIRHLVLPENLANSEIVMKFIAEEVSRNSYVNVMAQYRPAWKVAEGGRSPVLAALQRPITTREYKYAIECARANGISPA	+	K04070				Down		0.00309413	2.46237e-05	0.690552	1.25936	1.55398	-0.29462	313.57	431.189766628548	472.722859947703	646.164339510819	150.791000907161	221.755088149833	154.137852380751	208.187432892743	223.610880878574
Methanoculleus	meth_00624	hypothetical protein	prpC, phpP; PPM family protein phosphatase [EC:3.1.3.16]	MERVLSGTERIFDQASRELCGAEEMKRELGLRYAAVSERGRRERNEDSCFAGVIAGHHIFAIADGLGGHASGDTASGIAVTTLEETVGDGLGDVKPSILLERAFQNANTALRAYNREKNQNAASTLSAAIIDGSGRCWIGTVGDSRTYIITPRRSGIPATRATSRASWMRGCSPQRRRSSIRGRTF	+	K20074						0.137691	0.000125305	0.195965	0.63429	1.32178	-0.687492	789.415	1030.26079485428	1037.33950949272	1384.18224752071	339.94111608018	482.989301841491	557.653205767757	755.16435285318	727.790131161397
Methanoculleus	meth_00625	hypothetical protein	prpC, phpP; PPM family protein phosphatase [EC:3.1.3.16]	MLSSEEAIFHPRKNILTQALGLETRVRVDLDERDITGSILVMSSDGLHDYVPEDVIRDIAITDEPDVACQRLVDAAKDAKSTDNITVIVARK	+	K20074					Up	0.535042	0.000230315	0.000185732	-0.326166	1.40476	-1.73092	961.481	888.887100877703	1228.19584173329	1357.39162337515	486.763932752942	467.02965534586	358.40183561703	1850.41128241935	1054.76830603101
Methanoculleus	meth_00626	hypothetical protein		MTYTTPPETGGDHPDEQDLQTLLVRLSAQDKGVRAEATRGLVTIGESAVPACIALLHDDDWKVRYRAAEALGLIGDGRAHVPFIAALNDRKDHVRYMAAKGLGLIGDLRAVAHLKEAQRDENEFVRRAAATALGKIGGAEAVTALRGALENEAIGGVRETIIMALRDAGVDGS	-							0.957242	0.619999	0.728659	-0.0391013	0.256538	-0.295639	2605.46	2063.17234647061	3030.72786844976	3169.58598522138	3314.75656380128	1732.04163547331	1872.210987454	3521.08310414248	2140.12489293692
Methanoculleus	meth_00627	hypothetical protein		MHALLKWVESDPVFNALGMLIAAVGIFVFVSLILYACGFLT	-							0.0997791	0.0162328	0.841362	1.1714	1.45522	-0.283819	71.7055	74.2211893377008	144.909437441913	125.660784682755	66.1364039066497	32.7592743857707	27.5693719705408	63.3613926195305	39.0264273231474
Methanoculleus	meth_00628	tRNA-Asp(gtc)			-							0.411198	0.148933	0.819754	2.08693	3.23315	-1.14622	3.65096	2.65075676206074	13.2539119611506	7.0165920381234	2.64545615626599	0	0	2.58617929059308	1.05476830603101
Methanoculleus	meth_00629	2-isopropylmalate synthase	leuA, IMS; 2-isopropylmalate synthase [EC:2.3.3.13]	MQRGLLKRTVFFTDSRAKSKITVFDTTLRDGEQTPGISFAREEKLGIAEHLSDIGVHTIEAGFPASSDAERDIVTAIKKLGLGAEICGLARSLPADVDACIDCDVDMVHVFIPTSDVQRKYTIKKTREQVLEATGEIVAYVRDHLGRCMFSAMDATRTDRDYLMEIYRTAVDAGATIVNVPDTVGVITPTAMRDLVARIDREIGCPIDVHCHNDFGLAVANTIAAIEGGASQVQVTVNGIGERAGNADLAQTVMILSSIYGIDTGIRTTSLVETSRLVARYAGMSTPPTQPIVGENAFAHESGIHSHGVITRSDTFEPGIMTPEMVGHRRRLKLGKHAGRHAVRQMLAEAHIIPTDAQLDEIVQRVKGIAGRGKKVTDADLYEIAESVMQLAPNGKALD…	+	K01649						0.251267	0.311893	0.900525	0.554723	0.435594	0.119129	12790	11793.2168344083	15479.6855764931	19377.9135932864	14413.7678674152	7808.46704333653	12273.3831399762	11354.6201753489	9818.83816084268
Methanoculleus	meth_00630	Prefoldin subunit beta	pfdB, PFDN6; prefoldin beta subunit	MLQQMQQQLQTVVSQKAQYELTIREARRAVEDLGDVSDDATVFMNVGSVMMQKSKEQVLASLSERIETLELRVKSLEKQEKALQGRFEQLSAQVRGALEGKQRPPGTT	-	K04798						0.317175	0.10805	0.859162	0.68688	0.915116	-0.228236	293.9	414.40164046883	313.675916413897	480.955490613186	339.94111608018	199.075590498145	102.758568253834	179.739460696219	320.649565033427
Methanoculleus	meth_00631	hypothetical protein	pcc1; KEOPS complex subunit Pcc1	MDDVGERSSVLVRFAGDDMLILEVAATDMSALRAALNTWLRLINIALEVRETVISPAPSG	-	K09741				Down		0.124853	3.02029e-06	0.0497123	0.766156	1.89654	-1.13038	156.034	209.409784202799	240.337603562197	301.713457639306	84.6545970005117	63.8385859825276	53.8855906696934	126.722785239061	167.708160658931
Methanoculleus	meth_00632	hypothetical protein		MTVVTTSRNPLPEVRSLARDLAFAIGGRYVTRGKAGMGDLLSRDRSVLVVSRSGSYLRILVFSGAEPEPAASITLRSFAVEERTGDLTRGLRISDRPSYEAFRDHVGATFADESIPGRQIVFDGAQRRHYTLEVAP	-					Down		0.446606	3.68692e-05	0.0220539	0.430365	1.71523	-1.28487	513.654	621.160667909568	614.097920866643	1048.66157369772	265.868343704732	278.873822976305	150.378392566586	523.701306345099	606.491775967831
Methanoculleus	meth_00633	50S ribosomal protein L37Ae	RP-L37Ae, RPL37A; large subunit ribosomal protein L37Ae	MASRRQRAKGRVVGSAGRFGPRYGRFIRKRINQMEKVSRARHACPRCDQVSVRREGTGIWVCRKCGFKFAGGTYVPETPAMRIASRSIERSLQKKEG	-	K02921						0.8368	0.057476	0.293046	0.135277	0.833023	-0.697746	916.239	895.955785576532	1031.15435057751	1453.07242389501	773.795925707802	742.543552744136	380.958594502018	1109.47091566443	942.962865591723
Methanoculleus	meth_00634	Ribosome maturation protein SDO1	SDO1, SBDS; ribosome maturation protein SDO1	MTLEQNEWQKDGSWIAVARIPAGIQEEFYNLVNKISKGDAETRILGRKS	-	K14574						0.611368	0.0651002	0.482929	0.404014	1.13013	-0.726116	48.0823	68.9196758135794	68.0367480672395	59.322096322316	34.3909300314579	24.3594604407013	31.3288317847055	29.7410618418204	68.5599398920157
Methanoculleus	meth_00635	Ribosome maturation protein SDO1	SDO1, SBDS; ribosome maturation protein SDO1	MEEARVNIDPFKSVEEQVKETVKALRPLLPIRFEEIRIAVKIPAEYAPRAYGEPRQR	-	K14574						0.523927	0.395025	0.973804	0.5376	0.601653	-0.0640531	38.2672	53.8987208285685	34.4601710989915	56.1327363049872	35.7136581095909	28.559367413236	31.3288317847055	20.6894343247447	45.3550371593334
Methanoculleus	meth_00636	Ribosome maturation protein SDO1	SDO1, SBDS; ribosome maturation protein SDO1	MIPLDQAVVARLESHGERFEVLVDPDQAVRIRQGEDVDLEDVVAADYIFSNAAHGERAPDEPLQKVFGTTEFEVAALQIIKKGEIQLTADQRRQRITEKRNQVITFISRNAINPQSGFPHPPQRIEACYGRGKGEYRSF	-	K14574						0.492529	0.168025	0.798291	0.435441	0.706563	-0.271122	285.994	388.777658435576	295.120439668286	403.135106190363	181.21374670422	242.754623012506	241.858581377926	144.826040273213	390.264273231474
Methanoculleus	meth_00637	Proteasome subunit alpha	psmA, prcA; proteasome alpha subunit [EC:3.4.25.1]	MGYDRAITVFSPDGRLYQVEYAREAVKRGTTAVGLKCSEGVVLIVDKRVTSRLLEPVSIEKVFKIDTHIGVASSGLVGDARALVDRARVEAQINRVSYNEPINVETLAKKLCDHMQTYTQFGGARPCGTALLIAGVSDGEARLFETDPSGTLLEYKATGIGTGRPAVVKVFEEDYQEETDFTGAINLGIRALHAATEGKLDVSAIEIAVVAIKDGEFRKLEKDEVKVYIDQYEE	-	K03432						0.752244	0.242995	0.661996	0.149137	0.411378	-0.262241	1193.48	1275.01400255122	1228.19584173329	1554.49407244607	1026.4369886312	1076.01616636339	948.637026440881	998.26520616893	1440.81350603836
Methanoculleus	meth_00638	hypothetical protein		MRMKQRYILVQIHPYGVAPDQREVYFAVAEAVTSLWGDVAAGLAQPAVVFCGGGYAVVRCRRGTEKDIATALTTITTVADERVALRTVATSGTIRALRRRMRPIQPLPEAGEVTIEGHQFMVHRYPRQKVDLVEKGIMHQKSLFFTETDLEER	-							0.0339073	0.0210205	0.970419	1.05666	1.00834	0.0483172	733.797	987.848686661304	701.573739810236	1539.82301636635	566.127617440922	605.626585439505	433.591031900323	618.096850451746	417.68824918828
Methanoculleus	meth_00639	Ribonuclease P protein component 3		MISAPSQKEIIRQVRKPAARNADVIFVNAGDIPFNRAAVSIREVHVIRNIHAARKNAFDHVAARSAAERGTAVDISLLPIIQYRGIRRQRALQQYADLLTLKRRYDFPLTISSGARSILEQRSVREAQSLCALFGMTGTEVREAFSSVGRIIEPERPVRVVG	-			RNase P subunit p30 family protein	Down	Down		4.41149e-05	8.29641e-09	0.587643	2.24108	2.73931	-0.498232	1182.15	1830.78933699662	1548.05691706239	3947.78982944961	469.568467737213	413.270846097415	214.289209407385	548.270009605733	485.193420774265
Methanoculleus	meth_00640	hypothetical protein		MATDANVCPYPAGDSTLARMALEAAELGFDSIVTIGGRDLNPVRSRSSGAS	-			ribonuclease P	Down	Down		6.68816e-06	2.58826e-08	0.871865	2.59713	2.81206	-0.214925	242.133	354.317820528786	332.231393159507	859.213588668384	85.9773250786447	70.5584371385831	63.9108168407991	108.619530204909	62.2313300558296
Methanoculleus	meth_00641	50S ribosomal protein L15e	RP-L15e, RPL15; large subunit ribosomal protein L15e	MTKSMYAHVREAWKRPDQSGVKDLLWERLQVWRREGSVVRIERPTRIDRARSLGYKAKQGIIVARIRVRRGGRSKPRYVRGRRTARMGMRRMTPAKSLQRIAEERASRKFPNMEVLNSYWVGEDGRYKWFEVILVDGHHPSIQSDRNLAWLTDPAHRGRAERGKTSAGTKGRGMRKRGRGTEKTRPSIRSHANRGK	-	K02877				Down		0.0487423	0.00110133	0.6208	1.18098	1.64574	-0.46476	6700.5	9657.59046977465	6590.7286212148	16970.5846522066	5113.66675006216	3351.5257640827	2151.66416697357	6140.88272551327	3627.34820444065
Methanoculleus	meth_00642	putative cyclic pyranopterin monophosphate synthase	moaC, CNX3; cyclic pyranopterin monophosphate synthase [EC:4.6.1.17]	MTRSGKSGERPVFTHIENDHAQMVDISAKTEVPREAVASGRIYLRDETLRAIREGTAVKGNVLATARVAATLAVKDTPRIIPMCHPIPLGAITIDFEEGDDYIEAVAHVKSYGRTGVEMEALTGVSVALLAVWDMVKSAEKDEDGQYPVTRIDAIRVVEKRKGV	-	K03637						0.0476004	0.00616291	0.859994	0.843446	0.997313	-0.153866	1288.07	1667.32600333621	1652.3210244901	2182.16012385638	1203.68255110103	738.343645771602	815.80277967373	1171.53921863867	873.348157393677
Methanoculleus	meth_00643	ATP-dependent (S)-NAD(P)H-hydrate dehydratase	nnr; ADP-dependent NAD(P)H-hydrate dehydratase / NAD(P)H-hydrate epimerase [EC:4.2.1.136 5.1.99.6]	MTTGGMREFLETGVIGAGRMRAIEQNAIALGHSSLLMMESAGRALADAILSYDPSRVLILCGRGNNGGDGMVAARYLQQIDAIDLIYPDCGHMTPETTAQMSLLRYCSVAVHRVRCATDIGPLSHLFGAADIIVDAMLGTGASGAAREPLATLVSLANESPTPIIAVDVPTPGARATKIVSFHRPKIEGADIVDIGIPLEAEVYTGPGDLVLLPTRAPEAHKGVGGEVLVVGGGPYQGAPYITAMGALRAGADIVRVASPAYIPMPDLIYERLEGDVITKDHLEVILGLAERADVVVCGMGLGRESHDVVTAIAEAAEKAIFDADALARPLPVAGETIYTPHAGEFTRMIGVEPAVADLVSRARDVRAAATTGTILLKGPVDIISDGERVRFNRTGTPA…	-	K23997						0.511124	0.778598	0.820802	-0.34835	-0.140655	-0.207695	3280.36	2658.70903234693	3172.98652349944	3059.87200062527	3887.49782163287	2404.86673247337	3511.33546642979	4988.73985155405	2558.86791043123
Methanoculleus	meth_00644	hypothetical protein	recJ; single-stranded-DNA-specific exonuclease [EC:3.1.-.-]	MEMGLRRDLRKAADMIRETESVTVISHIDADGISTEAILAQAITREEIPVNSVFLRQLEPMAMRHIPEDDSLKLFADLGAGQQSLLEGHGLSADEVLILDHHVSQPCGTTYPQVNCLDHGITRMSAAGVAYLVAKTIDSTSIDLAKLAVIGNVGDMMARENCGLVGPAREIVQDGVEYGNIIVRERDLNCYGISTRPVHVCIGYCDDPYIDGISNNTNAALQFLKGLGVELKNSRGGWLVWEELTFDDKRTVISALAQQLIAHGREIDRLFGETYIFPDEPERTPLRNASEYATLLNACGRWAKPKVGSRICRGERGGAYREAEYMLAHHRSIIRKLLEYILDRGVSELSHLQYIHTGDQFPDTIVGIGAGMALSKLDWRRPIMVLSAMVDEPEVTKVS…	+	K07462						0.00094658	0.00311751	0.705405	-1.3793	-1.10173	-0.277578	3367.42	1788.37722880365	1655.85540101308	2074.99762727413	5305.46232139144	3452.32353142353	3089.02281397196	5793.0416109285	3780.28960881514
Methanoculleus	meth_00645	tRNA-guanine(15) transglycosylase	K07398; conserved protein with predicted RNA binding PUA domain	MSTEYSKDSFLQRIRTIADYQFGTGSGTALFPAGCTFQLSSTGRIRQVRLGEERLATVRAQDGRLTLGIAGAARLAAVLAPPAYRVVVQEDVATFIAAGKNAMAKHVVATDAGIRAGDEVLVVMGDDVLLATGVALLSGQEMLAFNYGVAVKVRQGKGAECFQER	+	K07398						0.613753	0.209808	0.159381	0.243215	-0.473692	0.716908	384.488	398.497099896465	263.311050961524	380.171714065595	447.082090408952	535.908129695429	463.666710413641	307.755335580577	279.513601098218
Methanoculleus	meth_00646	Nascent polypeptide-associated complex protein	EGD2, NACA; nascent polypeptide-associated complex subunit alpha	MFPGKINPRKMRQMMKQMGMEMGEIEGVEKVVIHTSAGNYVFEDVQVVTTTMQGVTTYQITGEPRFEEAIPEIPDEDVTLVTSQTGVSEEVARQALIETRGDIAEAILKLVS	+	K03626						0.689106	0.0353415	0.314576	-0.176384	-0.66993	0.493546	981.962	797.877785380284	728.081563732537	822.854884470835	1239.39620921062	1379.2494497804	1117.81271807829	1021.54081978427	748.885497282017
Methanoculleus	meth_00647	tRNA (adenine(57)-N(1)/adenine(58)-N(1))-methyltransferase TrmI	TRM61, GCD14; tRNA (adenine57-N1/adenine58-N1)-methyltransferase catalytic subunit [EC:2.1.1.219 2.1.1.220]	MIEDGEGILLVSRGREYLVRAGGGQFSTDRGMIDLDALAGMSPGDEIETHLGTPFTVLRPRSTDFFVHAKRSGAPMLPKDIGMVIAYTGMSRSDIVLDAGTGSGVAAIYFGNIAREVKTYEVRPEFARLAAKNVRDARLGNVEVIAADMLEATGEFDVVHLDLMITPAHIEHAFSLLRPGGYLACYTPFLEHTFVALDAAGSLFRDTHCYECMERELTRSGRGTRPSTRVAHSGYITVARK	+	K07442						0.861949	0.518531	0.568151	-0.0998595	0.273892	-0.373751	1128.4	905.675227037421	1188.43410584983	1456.8996559158	1144.15978758504	954.218864159886	839.612691830106	1484.46691280043	1053.71353772498
Methanoculleus	meth_00648	hypothetical protein		MSEEKKEGYGPEVCCHCGGLGCLYCNKRGTVMVLQPARKCRHCGGDCCIYCGYTGWEHPLRE	-							0.132693	0.109051	0.971269	-0.738515	-0.693838	-0.044677	220.076	167.88126159718	140.491466788196	163.295232887236	279.095624486062	248.634492774055	235.592815020985	345.254935294176	180.365380331303
Methanoculleus	meth_00649	Aspartate carbamoyltransferase	pyrB, PYR2; aspartate carbamoyltransferase catalytic subunit [EC:2.1.3.2]	MYHIISIRDLERSDLDYLLDRAQEFDNGNYRPRMLSDKLAALLFFEPSTRTRMSFATAVARLGGRWIGVDSVEASSIVKGETLADTIRVVSSYADAIVLRHPKEGAARLASEFATVPVINAGDGAGQHPSQTLLDLYTIRQSMPVEGIDVGLLGDLRYGRTAHSLALALSLYGVTLHTIAPGGLEMPASITLELKERGIEVIEHERVQDIIQNLDVLYVTRIQRERFPDSASYYNVASSYRITPDLLDGVRDRLMILHPLPRAGEIDPAVDRTPYARYFEQAKNGVPVRMALLYEVMK	+	K00609						0.983995	0.682974	0.841164	0.0146162	0.184519	-0.169903	1602.69	1220.2316961353	1723.00855494957	2103.70186743009	1746.00106313555	1253.25224060436	1443.63256863923	1869.8076270988	1461.90887215898
Methanoculleus	meth_00650	Aspartate carbamoyltransferase regulatory chain	pyrI; aspartate carbamoyltransferase regulatory subunit	MSRTDPSRGLLVSPIKNGTVIDHITAGEALNVLKILGITGSTRECVSIATNVESKRLGKKDIVKIENRELRKEEVDRIALIAPQAKINIIREYWSRIRRGWRSRRFSGAWYGAQTPVASQMQTNRWRARLRSSKKGYTASTATG	+	K00610						0.613197	0.789376	0.885143	0.224585	0.108774	0.115811	1591.21	1437.59375062428	1691.19916624281	1966.55938668495	1812.1374670422	1560.6854309939	1353.40553309928	1620.24132555657	1287.87210166386
Methanoculleus	meth_00651	Phosphopantetheine adenylyltransferase	E2.7.7.3B; pantetheine-phosphate adenylyltransferase [EC:2.7.7.3]	MIIGLTTDEFAGAKVHPVRSYQERLKNVASFIEKHGYTAEWKVEPLSDRYGSSLDVDFDILVVSEETFPVALKINELRRQRGRRRVDLHEISCVLAEDGRRISSTRVYRGEIDRHGRLIR	-	K02201						0.702844	0.920579	0.733248	-0.232497	0.0584217	-0.290919	620.118	452.395820725034	702.45733394098	652.543059545476	775.118653785935	451.909990244735	510.033381455005	903.869662062282	512.617396731071
Methanoculleus	meth_00652	Carnitine operon protein CaiE		MESGTVVGGRVFIAERATVIGDVTLADDVNIWFGAVVRADRDWIRVGTGSNIQDNAVVHTTIGFPVSVGAEVSVGHGAILHGCTIHDRVLVGMGAVVLNGAVVGEGSIIGAGAVVTEGKAIPPHSLVLGVPGRVVGETTQEQQERIIRNAQEYVKLAGRYRHG	+							0.600476	0.807535	0.863132	0.220292	0.0946152	0.125677	983.062	1161.91504736996	896.848042704521	1076.09006984674	900.777821208569	957.578789737914	1077.71181339387	809.474117955635	984.098829526933
Methanoculleus	meth_00653	H(2):CoB-CoM heterodisulfide,ferredoxin reductase subunit A	hdrA2; heterodisulfide reductase subunit A2 [EC:1.8.7.3 1.8.98.4 1.8.98.5 1.8.98.6]	MADVVIIGAGVAGIQAALDLADHNIHVHLIEREPTIGGHMAQLDKTFPTNDCSMCILSPKMVEVARHPDITIHTCSEVESVSGEVGSFRVRVRKHPRYIIEEECNGCGDCTLICPVEVYNRFDAGIGVRKAIYKPHAQAVPDIVIKDQEHCIECGLCYDVCGKEAILHEDEDHERLIDIEAASIIVATGYGTFDARNKRQLRYLAVPDVITSLEFERMINASGPTGGELRRLSDGKPPRSVAFIQCVGSRDIAAGRPHCSGVCCMYAMKNAMLIREKNPEVDVTVFYNDIRAYGKGYEEYYERAENLGVRFIRGFPGEVFEGGDHLMMVAEDTETGEVETFHPDLVVLSIGLEPAPGSEEIGTMLGIPHDKAGFFDVADRKVGPVLTVKPGIYVAGTAT…	+	K03388						0.266449	0.0564347	0.78736	0.411818	0.583493	-0.171675	1784.91	2166.55186019098	1944.79068176616	2473.02975743677	1641.50554496305	1359.08989631223	1394.75959105509	1546.53521577466	1753.02492462354
Methanoculleus	meth_00654	Methylthioribose-1-phosphate isomerase	mtnA; methylthioribose-1-phosphate isomerase [EC:5.3.1.23]	MNVPEKGEPYTIAWEGETGSIIYIDQTLLPGRCEVMRCTTVDDLARAIRRLEIRGAPALGIAGAMGVALAATRSREQGLDRFREEIRRAADLLKGTRPTAVNLSWGIDRVTRKVMMASSIEEAKVLAVAEADAVAREDELDLPELGAFGEDLFPADCTALTHCNAGALACRCWGTALGVIRSAVEAGKHVQVIACETRPLNQGSRLTCWEACAGWDRRDPHPRLLSSLPDAEGRDRSRHRRCGPDHARCSLQQDRYLHARSLCPLP	+	K08963						0.503064	0.0953154	0.635649	0.282992	0.558358	-0.275366	2077.38	2543.84290599096	2352.12757603885	2565.5211979393	2011.86940684028	1423.76846368927	1632.85871261885	2339.19916834144	1749.86061970545
Methanoculleus	meth_00655	Putative methylthioribose-1-phosphate isomerase	mtnA; methylthioribose-1-phosphate isomerase [EC:5.3.1.23]	MHAVSAHYHEIPFYVAAPVSTFDLARAEKEIAVEERGRDELAWCGDQMLTPDGVAVHNYAFDATPLDLVDAIITEIGVLRPPYSRSFRLVRG	+	K08963						0.900854	0.0629601	0.260426	0.071679	0.694307	-0.622628	391.793	494.807928918006	427.659559279791	468.835922547336	349.200212627111	291.473543893909	219.301822492938	499.132603084465	383.935663395288
Methanoculleus	meth_00656	hypothetical protein	K09729; uncharacterized protein	MMFLESDAWVALMTVIGEITFFFILGMVLTAIVLAIIATASITRGKFYLPRILIPGMVLLEGLVKAFCKLLGLDDKDLITFFITLRNTMNTKAFAETSVEHRVIFLPHCLRSANCPAHLTPEGLKCRNCGRCPVGENVKWLEEAGYHVFIIPGSTFIKRMVKKYRPEAIIGVGCLMEVKEGIDMADRMGIIAIGVVNFKDGCVETIADWVGVKDAAMLGIEAPSYPVDLHGSAK	+	K09729						0.368158	0.00994673	0.388827	0.342195	0.76152	-0.419325	2693.33	3620.05015138762	3120.85446978559	3442.59520270473	2271.12411015435	2009.2354956606	1726.84520797296	2912.03788120781	2443.89816507385
Methanoculleus	meth_00657	hypothetical protein		MDGMKICVVADDGGLKNVEWPPYPDIVSYDDPLCLNVATNCRVWSKLEAAGNDDIAPDMRVRGGDEIPVYLYVSIKKGTPRCYYVSPCR	+							0.784685	0.00272348	0.00717691	-0.179685	1.31659	-1.49628	593.363	622.044253496921	819.091759199105	760.981300134656	220.89558904821	462.829748373325	197.998216879338	902.576572416986	760.487948648359
Methanoculleus	meth_00658	hypothetical protein		MAALARRRFGKTGREVTPVGLGGEGVLRTYGRHAEAEAVILEAIGQGIAYFDSARGYAGSEGYYGDIWRNRPDLRESIFQASKSASRLHADAEMDLQETLQRLGVETLDLWQIHDVRTFSDLRDVEGPSGALEAFVEAKEMGIVRYIGVTGHHDPDVLSHAVENWPIDAVMMPINPVEGGSGGFLDTTLKVAEEQDVAVIGMKVLGGASYIVADAGVTPEVLIRYALAQKISVVIVGCSTPEEVQTLAAAAREGPLADGEVEALIEAFRPYARSLAYYRGPI	-				Up	Up		0.000277968	5.16471e-05	0.982191	-1.872	-1.84036	-0.0316436	1695.72	695.381857247269	641.489338919687	595.772451237023	1331.98717467993	3774.8763869142	1810.80647715598	1931.87593007303	2783.53355961584
Methanoculleus	meth_00659	hypothetical protein	K08975; putative membrane protein	MRSLWRQPRASCILVTDGAEDEYVLPIIQSRVPVSSVRRVVVNQMPNLEGTYYILKRLLDDPKVSRLVLVPLGLAMLLYAAGYLLGYPEGATIVVVGVIGTYLLFKGMGVDEIFGYFISSLRASLHGGRFTFVSYITAILLSILGIVLGLISLLDYYTPSGIFFQILAFIYGAIAWFTAAGLVASGGKIIDVFLNEREAVRRVIALPFFVLAIGVIAYGASIYILSISDVPRFPIGDEAGVTYIIFTTIGGLFCAFFGVYLQSLLGRWGDEREPIPLERGM	-	K08975						0.00549377	1.8359e-05	0.576803	1.07502	1.42518	-0.350159	1112.66	1457.03263354606	1572.7975527232	2239.5686041683	732.791355285679	544.307943640498	686.727992720743	889.64567596402	778.419009850886
Methanoculleus	meth_00660	hypothetical protein	K08975; putative membrane protein	MAKERTLVLCVDRDDDLGFKARIGSPIVGRDACLHAATALGLSDPEDSDVNAIFETVKLYDELVGRGEEVAVAVICGDHMNLLEGDRRVASSLDAILVETASSFLHPRDRRC	-	K08975			Down	Down		0.00100532	3.13576e-07	0.486304	1.50095	2.0038	-0.502846	1081.02	1203.44356997558	2069.37745420097	2550.21226985612	595.227635159848	416.630771675443	441.109951528653	771.974518242035	600.163166131645
Methanoculleus	meth_00661	hypothetical protein		MLNDLIEKRRKVLAESEQHKDRRNELNALASKNARERNELNAQTREFVEEAQRHKEQRDAINEEVQALKEQRNEYNDKANALFEELEVFKKEHGNLRNRGIKELQKQIEHLEFKQQTEVYSTDKERELIEKIKHLKASVKDQEAETEQNKEMRVKLSEAREYRRQASDIHKAVTEKAEIAQQHHDLMVESYRKADKSREEADAAHQRFVEAQETADEEHKQFIACQKELRDYDKVISGLRKKTRRTRVTREQKAVRKEAERIFEQFRSGEKLTTDDLLLLQRAKLI	-			phosphoserine phosphatase				0.994662	0.411563	0.615545	0.00549639	0.316972	-0.311476	18645.7	15901.8898156024	21215.0950791483	23349.9425588677	14834.3953962615	15196.1034080251	18510.3269716754	16273.533186057	23884.1735217662
Methanoculleus	meth_00662	hypothetical protein		MSRQMNGGLVRESGDVFSCDVAIMEASGIPFRRMRAVSLAGDMRQVPNVEDW	-							0.842257	0.534927	0.86149	0.100544	0.234699	-0.134155	1824.94	1631.09899425471	1996.03914134927	2279.75454038664	1537.01002679054	1790.00035169429	1693.01006964548	1538.77667790288	2133.79628310073
Methanoculleus	meth_00663	hypothetical protein		MLNAGLLLEVARERSGELAGLRVIRINRKAEEIFGRRREEVVGEDLATVIPSFGPAALDLFRGVAQTGVPVHREVSDPILDAHYELEVYRPEYDRLVVIVNDITGRRKSDKMLQKQRRDLDNRVREPGILYAMTGIVERPGITLDAIFQEVASILPAGWLHPEDAVARITLDGREYLSAGFCETPWRQESSLVVHGQIVGKMEVCYRHEHLPGDEGPFLAEERSLINTVAERLGRTIERMRADEGLRRSEEKYRLLFEQMLESYTLYEVVRDDEGRPIDYQLIELNESAAGIFGHSRADLIGRRLFDIFPAIRGGASAIYGEVAETGIPVRRRLQEPGSGRWYELNIYRPLPGRLAVTGQDITEQRMAERALRESERRFRGIFEQAGTGIALIDPAKKI…	-							0.117509	0.591641	0.474127	-0.691154	-0.235333	-0.455821	8549.73	5434.05136222453	9224.72272496079	6363.41110657446	9782.89686587163	7144.88174167605	7819.67641346248	13227.0139817383	9401.1499116544
Methanoculleus	meth_00664	hypothetical protein		MPNNCPEHHGGRGGEVMLLPLGGIIGLHNGVPDRPSSCSDRGDDPPIFRRLCPDRDPRRYPIRVLKSAGQEDGYLTKDLFGVCVVDQSGDRMHRLKFFNQTLQILPAGDIKVDPDPEGDLSGTIPDRSAPARNGMVFPIGPQYVVVAVPGLAGRDGVLPRGEHRVHLLRMDATRPPSALALLK	+							0.856865	0.00157044	0.0321974	0.105824	1.15586	-1.05003	1132.55	1096.52971390579	1762.77029083302	1521.96260026931	564.804889362789	848.381208452011	551.387439410816	1457.3120302492	1257.28382078896
Methanoculleus	meth_00665	putative copper-exporting P-type ATPase	zntA; Zn2+/Cd2+-exporting ATPase [EC:7.2.2.12 7.2.2.21]	MHGHEECPRCLAGVCEIHRPIVGHREIAIFAGAGILLLAGIYVEHFTSQHLAGTILLLAAAVIAGHDVLRDGFLALTRLRFNIAVLITIAAAGAFLTANPAEGAAVLYLFAIAEFLEVYAAGRAHRSIASLLDVAPQTARIRRDEEEVIVPVSDVRVGETAIIRPGDVIPLDGTVTLGESSIDQAAITGESIPVVKAAGDGVYAGTQNTDGYLEIRVTKPEGASTIARVVSLVAEAQAHTSPTEAFIERFARYYTPAVILAAGILVVVPPLALGTPFLESFYRALILLVISCPCALAISTPVSMVSGITTAAHNGVLIKGRDALEAVGLARVIIFDKTGTLTTGRLEVDDVVPFGVPEADLLTVAASLEARSGHPIAEAILRRAGEEGVALRDVEGFTS…	+	K01534						0.654874	0.00176481	0.0753167	-0.253805	-1.24371	0.989903	2227.46	2016.34231034087	1389.89356765932	875.160388755028	3093.86097475307	3663.15886144477	3378.50121966264	1906.0141371671	1496.716226258
Methanoculleus	meth_00666	hypothetical protein		MRDFRSRAIRGLLAFFHATGSDRYLQGVWGGDLTSPQGNPEIFVVSYEVEFGCVHPLPG	-							0.0556004	0.266107	0.577268	-0.97046	-0.534595	-0.435864	134.94	90.1257299100653	112.216454604408	85.4748484644123	123.013711266369	169.676241690402	122.809020596045	232.756136153377	143.448489620217
Methanoculleus	meth_00667	Adaptive-response sensory-kinase SasA		MPQALSRVPSLESWISPPRRIWKRSPGERGEVYRSIVESSAEAILIHRDGIIAYINAAGAKLLGASDPGEVIGRAIIDVIHPKARDQVKNLATRHLREEETPLIEIPIIRLDGTTATVEGRGTRAHFAGGSAVQVVMRDITHRKRAERRLQESNRRLLLLNRIIGASVAARSAGELLERALDLTLTLLGYDCGAVYYPDAGGDRVTPYYQRNMPEICLEQMKDISETLWIGHPCYIERGQSHGTDALLRRSGLAALASIPLTAESETVGVLAVGSRDRGFFSPGERGLLEAIGREIGAGILRWILHHQLEAANREANLYLDILTHDIKNADNVANIYADILIAESEGEVALHTQKLKDAIRKSIEITTNVATIRRIHESRVGFTSIDLHTVILDEITHF…	-							0.0334581	0.161992	0.598422	-1.12359	-0.686412	-0.437174	5227.18	3183.55887123495	5298.03040793725	1814.10797785663	6023.70366781766	4606.45796747607	5937.44019983738	8405.08269442752	6549.05641214654
Methanoculleus	meth_00668	hypothetical protein		MHECAHIYDNIPVLSAVLDTLDEAVLVINPDDRIACINRCLQRLFGINQGTPCGTDAGLVVRRDLAPRISEESCKKEILTFLSGHLEAAEFSCTLRLPDGREERVCCSCRAVSEGPLLGMRIICFRPDPPRRLKDSGIERGALEQGRMEEILRENENKHRFLVENLNEGIWMVDVWGTTVFANQKMAEILGYSVTDMIGMSAFAFVTEEDIDTMQQYLQRRKRGIRETFELGSSTKAVPASTRWLQPLP	-							0.25635	0.885889	0.474127	-0.622151	-0.081616	-0.540535	1501.97	1182.23751587909	1958.04459372731	755.87832410693	1469.55089480576	1115.49529190522	1537.61906399334	2062.47798424798	1934.44507326087
Methanoculleus	meth_00669	hypothetical protein		MALHTPGDGFAVLLPEGSYPNLTPMIRYRAKIDLCTRNLSPCCSRYAHPGSVAWADCRLQVALEPLQVEISKLYMPWSKHTANGQAIPPT	-				Up		Up	7.99235e-06	0.446139	0.00123599	-2.36798	-0.436101	-1.93188	216.796	100.728756958308	127.237554827045	72.0795363916313	74.0727723754477	199.075590498145	130.327940224375	534.046023507471	496.795872140606
Methanoculleus	meth_00670	hypothetical protein	K08982; putative membrane protein	MFEGLPAFPFFGWGMMLIWLPVFFVIAFLVYRDANRRGMNGLLWFILVILPMVGFIFLILYLVIREPGGVVQPAPTGDTAMDLLRERYARGEIDEEEFRKRREELEQKN	+	K08982						0.62622	0.824958	0.600562	0.326687	-0.136202	0.462889	137.569	194.388829217788	122.819584173329	102.059520554522	115.077342797571	210.835330021242	132.834246767151	108.619530204909	113.914977051349
Methanoculleus	meth_00671	hypothetical protein	copB; P-type Cu2+ transporter [EC:7.2.2.9]	MATGDRSGAGKETQPHALEDYRQRFTVSIILTIPILLPSAPVQTLLGIVITFPGSDPLLLALATAVYIYGGWPYLTPEAGAILMSANTVIVAINAQMLRI	+	K01533						0.0743547	0.36861	0.541692	1.00651	0.480488	0.526026	209.288	316.323640272582	258.893080307808	243.029233320456	101.850062016241	277.193860187291	205.517136507668	139.653681692026	131.846038253876
Methanoculleus	meth_00672	Anaerobic nitric oxide reductase flavorubredoxin		MAKSIQPYRCGVCGYIYEPMRGEPGQKIPPGTTFEDLPADYVCPVCGAGSRSFLPLEERTGRYLCVACGYIYDPERGEPRHGYPPGTAFVDLPENYTCPVCGAYAKVGKQAFIAID	-				Up			0.00321195	0.0316267	0.544639	-1.59838	-1.07091	-0.527469	2608.4	913.627497323603	2155.96967901382	1006.56202146898	3833.26597042942	1950.43679804512	2779.49395593907	4965.46423793872	3262.39837055392
Methanoculleus	meth_00673	hypothetical protein		MKYLLCRAASDCMYAMQFLEARECRRISLEHEGRKGLYPGFHHYRAEYQ	-							0.0990592	0.76497	0.309706	1.78334	0.315963	1.46737	20.816	37.994180256204	17.6718826148674	28.0663681524936	7.93636846879797	33.5992557802777	25.0630654277644	7.75853787177924	8.43814644824808
Methanoculleus	meth_00674	tRNA-Leu(gag)			+														r :2	r :3	r :13	r :1	r :0	r :3	r :0	r :0
Methanoculleus	meth_00675	hypothetical protein		MAEDSEKPEKEVGAVVDCILVNYPGGSESRDKVAWAILAWAAEYPDEWDELRARCQQRHVAPA	-							0.021574	0.110815	0.603643	-1.06828	-0.686194	-0.382083	885.175	425.888253104426	523.087725400075	817.114036439643	1125.64159449118	808.902082910185	909.789275027846	1468.94983705687	1002.02989072946
Methanoculleus	meth_00676	hypothetical protein	DPH6; diphthine-ammonia ligase [EC:6.3.1.14]	MKLGVLFSVGKDSLFACWMAMQHEEVACLITVVSENPESHMFHTPNIHLAGLQAEAAGLPLVEVKTAGKKERELDDLRRVLLEAKDRFGIEGVVTGTILSVYQATRIQRICHELDLWCFNPLWHTDQEAYMEELISAGFRVIIAGVFSCPFDASWLGREIDHHALDDLRKAARDWRITLTGEGGEFETFVIDAPFFSRQIEIEEASRVYQNYNGVLEIKRARLVEK	+	K06927			Down	Down		6.97316e-05	2.71153e-05	0.903061	2.09745	1.95441	0.143043	781.072	1054.11760571282	895.080854443034	2470.4782694229	369.041133799106	452.749971639242	318.300930932607	360.772011037735	328.032943175644
Methanoculleus	meth_00677	GMP synthase [glutamine-hydrolyzing] subunit A		MILTIDLCYRGGSLSRSEFVGPIERILREAGVDPIIRHYTTASPSDLEAADAVILCGTALKDTGFLKHPGIFRWISEFGRPILGISSGMLALAAAFGATTEPRPGIGMTDVRVIAPDPLFAGKKTFAAYELHEYTAKLPRGFMPLALSDRCTQAIRHRSLPLYGLLFHPEVRNEWIVTHFLDMVE	+							0.917475	0.219786	0.350688	-0.0703718	0.564499	-0.634871	438.883	531.918523586856	344.601710989915	601.513299268215	288.354721032993	460.309804189804	249.377501006255	510.770409892134	524.219848097412
Methanoculleus	meth_00678	[Methyl-coenzyme M reductase subunit alpha]-arginine C-methyltransferase	mmp10; [methyl coenzyme M reductase]-L-arginine C-5-methyltransferase [EC:2.1.1.379]	MHDAPIGGSAIFITEEHRVYHRMSHLTVDLGGRPGLDCRGFCSYCYFKRVQGTTSFGCKYCLPFQRGCDYCTRGVREQYSGFKDLRTVADETLANLQLVTDDVDRITISGGGDPSCYPEFHDLIELLGSMEVPLHIGYTSGKGFDDPGVADHLIENYLSEVSYTIFAADPNLRRRWMNDPTPEASLEVLDRLCGAIDVYAAAVVIPGANDGEALEETCAWLEERGAKGLILMRFANQIDQGLILGNAPILEGQKIHTVNEFRDIVTDLNEQFSMKISGTPLWDPSIGSPFAILHEPDLLRKLPRIRKRATVITGSVAAPSIQRILSIRGGRSRVVGVRKEIACLITADDLAEVNLKRLEDVVIIPGRAFVHDAEAREILSADGVDREVVRGPDMLTADA…	-	K25222						0.397774	0.988002	0.528222	-0.323305	0.00694429	-0.330249	1348.4	1157.49711943319	1273.2591424012	1380.99288750338	1404.73721897724	1119.69519887775	1270.69741718765	1712.05069037262	1468.23748199517
Methanoculleus	meth_00679	hypothetical protein	K09715; uncharacterized protein	MRTSHRLLLRLFHDPSYDFSRVRVEYINRGAPGDRSAVQGDQIRALDAWYIEVDAGVRVACIPYHRILRILYDDDVVWERKEV	+	K09715						0.596558	0.990374	0.70363	-0.36033	0.00900606	-0.369336	92.2363	75.1047749250544	98.9625426432575	84.8369764609466	119.04552703197	88.1980464232289	50.1261308555287	115.084978431392	106.531598909132
Methanoculleus	meth_00680	tRNA-Thr(tgt)			+														r :0	r :1	r :0	r :0	r :0	r :0	r :0	r :0
Methanoculleus	meth_00681	hypothetical protein		MVDQEDVLAADEFLSFASIHGNFVCIPNRIFHRFEVILPPESRLEVLRDALFQIVRQEENGDEGLTPYQVEDLIDALERTRQHTHG	+							0.59884	0.0879119	0.546914	0.434361	1.09391	-0.659546	73.4195	115.749711943319	68.9203421979829	115.454832627303	31.7454738751919	79.7982324781595	27.5693719705408	71.1199304913097	76.9980863402638
Methanoculleus	meth_00682	Modification methylase MjaV		MTEEKGGEERLGGLAINTIHAMDCMKGMQRLPEGSIDIIVTSPPYNIGKDYNTYDDMRPREDYLDWMGMVAAAAARALTDDGSFFLNVGGKPRDPWIPFDVAQRFRPHFVLQNVIHWVKSIAIEKEDVGDYEKITDDIAVGHYQPVNSRRYLSQCHEHIFHFTKKGDVALDKLGVGVPYQDKSNIGRWKAAKRDLRDRGNTWFIPYQTIRSSRPHPTTFPAKLPGDVHPAAWSISRDTRHGPLHGHREHGTCSDSPRCGLYRL	+							0.016682	0.0526166	0.709281	0.931471	0.682945	0.248526	556.393	691.847514897854	601.727603036235	962.548853229838	460.309371190282	467.02965534586	478.704549670299	389.219983234259	399.757187985753
Methanoculleus	meth_00683	hypothetical protein	TC.GNTP; gluconate:H+ symporter, GntP family	MWIISALRSTPPTRRSQRPGSLKRAVGSNATCLYTFSRIKRFDGDTHRFCHRPCGDHCRIDQYRLPPFLTLIGTSILFGLLAGMPAEAILPAITNGAGRIFSILGIVIFCGIGIAQVLRESGLVADIVASIRGLVRRPLATAGAAGYLLSVPLMCGITSFIILAPILTHLRTDRHASRTLLYCAGVAGIISYVLLYPTPVVYSIVTTLDLFPGRPWEIDLIALPVSLLLLIGFLLALHIRTPRATPLAEPTLEIGSAGEMFRAWLPFIVILLMFVVGSLVPGLNILADINLALLAGLFAALATVPGEVQQKALARGTRNAGIIIFDLVGAGAFGSVIAASAFPADMATLIQGILPITLLPFVIAALMQAAQGSRVVTAAVTSTILATIPAALTINPLAL…	+	K03299			Down		Down	0.000128051	0.814997	0.00138163	1.78743	0.126258	1.66117	895.832	1560.41214726643	926.890243149796	911.519092952576	742.05045183261	1442.24805436842	927.333420827281	315.513873452356	340.690162848016
Methanoculleus	meth_00684	hypothetical protein		MSVGLKQTEQDPAGLTGRPRVVPYEKKLESGFPVFREAAAAVDGSTLRRLERNFTLFAAVGTDCFMELAGAVLVRPWTPTWISLIHRNFTHA	+				Up		Up	5.74484e-05	0.612408	1.74716e-05	-2.0252	0.281299	-2.3065	2289.18	806.71364125382	1829.03985063878	1401.40479161428	790.991390723531	1322.13071495393	1208.03975361824	3881.85511518022	7073.27626024396
Methanoculleus	meth_00685	2-methoxy-6-polyprenyl-1,4-benzoquinol methylase, mitochondrial	ddl; D-alanine-D-alanine ligase [EC:6.3.2.4]	MTDETHAHDPSGGRRKGRSPRTLGPVSDLEEYVKSDWWKGIFNSLYLKTDGDVVADQQITRSEIDRIIQILHLQPDERILDLCCGQGRHALELIQRGYNVEGLDQSHYLIQRARSTAKKEGLPARFREGDARRLPYRADTYDTILILGNSFGYLDSVAEDLRVLMGSGASSNPGDGCSWMWPMAGTEGTFPTPVMGVD	+	K01921						0.705293	0.908865	0.875532	-0.196843	-0.0561001	-0.140743	209.137	210.293369790152	189.972738109825	197.102449070921	170.631922079156	257.034306719124	191.732450522397	221.118329345708	235.213332244915
Methanoculleus	meth_00686	D-alanine--D-alanine ligase	ddl; D-alanine-D-alanine ligase [EC:6.3.2.4]	MFVCRERSLSLDGQRLISREVITDVDKGVIADQFYAERLYTAGTLRQILERAGFSDIAFHDIATESRRNQDLGMMERRHIVTAVIKKEWSMAKVRGQERAKHVVVLLGDPTRSDALKPSCVFDDDDFYTIDQMKAALRELKGYRFTYLCRHDTLIHDLARLKGKVDYVLNLCDEGFNNDPRRELHVPALLEMLGIPYTGSGPQSLAFCYDKSLVRGIAKEMGIPVPDACFIPPGDRTYDAGIRLPVIVKPNSGDSSYGITQRSVVHTLEDLADVINSLRASLGYDQSLLVEEFLTGKDISVGIIGNPSGYCTVLPITEEDYSALPPELPHLCGYEAKWLPDSPYWKIVSRPAGLPEETERTVIQCCLALFERLECRDYCRFDWRLDEHGSPKLLEVNPN…	+	K01921						0.16235	0.682974	0.499631	-0.525302	-0.156901	-0.368401	835.135	865.91387560651	675.065915887935	632.769027438038	746.018636067009	872.740668892712	803.271246959848	1087.48839169439	997.810817505336
Methanoculleus	meth_00687	FeMo cofactor biosynthesis protein NifB	nifB; nitrogen fixation protein NifB	MSDESYRTATVQGREVPYDPEQLRKISEHPCYSAKACHVFGRCHLPVAPKCNIQCNYCVRDFDCVNESRPGVTSKVLSPEESLDLVRRVVKDYPYVKVIGIAGPGEPLANPETFEALRLVHEEFPHLIMCLSTNGLTLPESIEELAKYDVGNITVTLSAVDPAIGEKIYSWVEYKGKKLPWT	+	K02585						0.804263	0.0103225	0.123001	0.145084	1.00086	-0.855776	1100.03	1007.28756958308	1590.46943533807	1587.66341662629	625.650380956906	644.265729586824	822.068546030671	949.127799647661	1573.71431259827
Methanoculleus	meth_00688	hypothetical protein	nifB; nitrogen fixation protein NifB	MAVAKKMFVKINTVYIPGINDEHIPEIAKKVGEMGAYLQRHPAHPPV	+	K02585						0.905153	0.0590367	0.249531	0.0858983	0.880313	-0.794415	134.891	137.839351627159	190.856332240568	168.398208914962	82.0091408442457	80.6382138726664	107.771181339387	111.205709495503	200.405978145892
Methanoculleus	meth_00689	hypothetical protein	nifB; nitrogen fixation protein NifB	MRWGRTFNVIPLIPLYKFADITPPTMKEKREMQDRCAPYIKQMRHCARCRADAIGKLGQDVQSCIYQDQKEE	+	K02585						0.392495	0.00075951	0.126648	0.448198	1.33883	-0.890634	324.329	347.249135829958	558.43149062981	472.025282564665	157.404641297826	188.995813764062	197.998216879338	249.566301542232	422.962090718435
Methanoculleus	meth_00690	hypothetical protein	OGG1; N-glycosylase/DNA lyase [EC:3.2.2.- 4.2.99.18]	MTTITLRPDQPFDLDRTLSCGQAFRWEKVEGWWQGIVEGRAIRIRQDADLLTFSGVDAEFICDYFRLDQDLPGILSSIDRDPVIARAIQECWGLRLVRQQPWECLASYICATNTNIPAVKRRIALMAERFGGPVDGPFGTAYTFPEPEVLASAPFDDLWDCRLGYRTDYISSAAALVAEHPDWVERVAALPLEDARRVLMELRGVGPKVADCVLLFAFDSFEAFPVDVWVHRIMATTYLPDIAGRSCKPSDYERIRRFAQDYFGNTQGMPRNTSTVCGAMPSGRGEAAGSGGIHLSPEPLICW	+	K03660						0.522566	0.0118411	0.287986	0.237209	0.69836	-0.461151	1469.22	1705.32018359241	1866.15080413	1815.38372186356	1181.19617377276	1041.57692918861	1097.76226573608	1414.64007195442	1631.72656942997
Methanoculleus	meth_00691	Molybdate/tungstate transport system permease protein WtpB	modB; molybdate transport system permease protein	MDLTQFQQKSEVSRHSSRTRLGRAALTLLIAVLLALFLLFVTVPIASLFLRISPEAFLRSLAEPVVLDALSLSVITATMSTVIVVIFGTPLALINARHDYRGRDLVDTLTDLPIVLPPAVAGIALLMAFGRRGVVGQYLDLFGIHIAFTTVAVILAQVFVASPFYIRQAKASFEAVDRIYEDAARTLGASPWAVARRITIPLAWGGLISGAILSFARALGEFGATIMFAGNFQGRTQTMPLAIYTTMQGDLDASISLAIILVVISFAVIAAVKVATRRNF	-	K02018			Down	Down		0.000571855	0.000739911	0.825729	1.8699	1.61892	0.250977	366.727	521.315496538613	798.769094192007	627.028179406846	113.754614719438	330.112688041228	187.972990708233	151.291488499695	203.570283063985
Methanoculleus	meth_00692	hypothetical protein	modA; molybdate transport system substrate-binding protein	MLGEADASIVYVSDISKDDRDKLKRFDIPSEYITERPIYPLGILAESPHKAEAESFIAFVRGPDGSATLTDYGFDPIPAEE	-	K02020						0.0371856	0.00608055	0.898616	1.10559	1.25154	-0.145956	352.224	427.655424279133	818.208165068361	382.723202079458	228.831957517008	171.356204479416	284.465792605126	276.72118409346	227.829954102698
Methanoculleus	meth_00693	hypothetical protein	modA; molybdate transport system substrate-binding protein	MKRSNQATLVAVSLLIVAALMVAGCTTTGETPGETTTLTVFTAASLTGAFTDIGKAFEAENEGVKVDFVFDGSQALRTQIEHGAAVDIFVSANMKHMNALQDGGFMDDDTVTPFLENSLALVTPADNPAGITGLADLANPGVKLVIGTKDVPFGDYTRQMLDNMAADPEYGEDYRDAVMENVISEETAVTSVMPKLDARRGGCIDRLRL	-	K02020			Down	Down		7.78062e-05	7.2588e-08	0.678167	1.63241	1.9321	-0.299697	622.469	1017.00701104397	1451.74515681136	902.588884904056	249.995606767136	257.874288113631	375.945981416465	337.496397422397	387.099968313381
Methanoculleus	meth_00694	hypothetical protein		MDSPDYVSSKQVGVRLPGHLYRWLKEKVNNGEYPNMAQSVIGELTKARTLEEIRHREAPYYSAPEGEILAQMVNERIEGLRRELLDEMERRKRT	-							0.677512	0.0945771	0.508491	-0.300549	-0.898115	0.597566	122.464	116.633297530673	47.714083060142	101.421648551056	166.663737844757	195.715664920117	132.834246767151	128.015874884358	90.7100743186669
Methanoculleus	meth_00695	hypothetical protein		MHRPDRTPKTTPPSDGPGKTTQTPCPFCGCQHHIEDTITVSPVSHSVHQCLRCGARFDDRGMVCPRCGSPGEFLGNVVAPGQILYTQYRCPQCGQGFMTRIDGGG	+				Down	Down		0.00069016	0.000866601	0.824474	2.4127	2.08146	0.331239	153.105	161.696162485705	399.384547096004	339.347905843786	23.8091054063939	96.5978603682983	91.4801888113399	43.9650479400824	68.5599398920157
Methanoculleus	meth_00696	S-inosyl-L-homocysteine hydrolase	AHCY, ahcY; adenosylhomocysteinase [EC:3.13.2.1]	MITTNVLIAGRRFVVAGYGFCGRGLAQKARSLGARVIVTEVDPRRALQAHMDGFDVMTMDQAAPLGDIFVTTTGNTGVITERHFPNLKDGAILANAGHFDVEIDVEWLAARADSITHRDGIDTYLLDGKAIHILAEGRLVNLATPKGMGHPIEVMDLSFAVQALSAEFIAEHGRQLAPGVHDVPSAIDEEVARLKLAALDLSIDRLTPEQEAYMSSWTIGT	-	K01251						0.0429445	0.391761	0.40659	1.01219	0.413923	0.598262	258.087	412.634469294123	231.501662254763	348.278113892307	275.127440251663	262.914176480673	206.770289779056	122.843516303171	204.625051370016
Methanoculleus	meth_00697	S-inosyl-L-homocysteine hydrolase	AHCY, ahcY; adenosylhomocysteinase [EC:3.13.2.1]	MACHPGAGYWGVNGELSWIENTIARSLSWPGSYHNASCEWVISNLLVIYEKQARGFPKPRYTHGLCTMNAGINCRQNRKNIRAEKLDLVYCMKSGDLKIAWAKQYMPVLSSIRRRFDEEMPFSGMTIGMALHVEAKTAVLVETLAAGGAEVYITGCNPLSTQDDVSEALNTREGIHSYARRGAGVEEYYTAIDRVLDAHPAITIDDGMDLIYRVHTQRREMLDSIIGGCEETTTGVHRLRAMAREGVLAFPVIAVNDTPMKHYFDNVHGTGGRAPLPPS	-	K01251						0.0895396	0.673051	0.355612	0.847795	0.217617	0.630178	330.165	504.527370378895	282.750121837879	397.394258159171	378.300230346036	388.071404262207	251.883807549032	181.032550341516	257.363466671567
Methanoculleus	meth_00698	D-inositol-3-phosphate glycosyltransferase		MKILQVTPFFKPLWESGGVARVAYDISRNLHENGHEITVYTTNRSIYPNDLPTNRMTCVDGMNVYYFENLRKYIPSMTPPVVPYHMPTVARREIAQFDVIHIHDHRTLLTVIASHYAMKHGVPYVLQAHGALPQDTGSTRMKRLFDLFWAKKVILGAEGVIALNETEAEHYRELGVDDDRIAIIPNGIDLAEYPDLPVRGNFRATWGISDHAKIVLYLGRLDPTKGIDILIRSFAVVAREFDDAVLVLVGGNMGYDEGFKEQVRLLGLDDRVIFTGFVSKEDKMAAFTDADVFVTPSFTGFPITFLESCLCGTPIVTTGRGDLLTWIEDTVGYTTSTLLRRSPAPSCICLPMTPCGPDLAKKRRILYGRSTTGRRSSARSKPYTLTSQVGPGVSQALVR…	-							0.000106492	0.000102603	0.841608	-1.49804	-1.33448	-0.163562	2466.27	1386.34578655777	1126.5825166978	1137.96365418292	2593.8697612188	3229.72846187919	3382.2606794768	2538.33497371711	4335.09773778745
Methanoculleus	meth_00699	hypothetical protein		MVVRGDRVRCLTYNLESYRYRIREHGFAPLIECGIWLATPFCLNCYAGLIRKRLRQKDTKENMSATPP	-			CapA family protein	Up	Up		0.000347834	0.000125653	0.942545	-1.94434	-1.8488	-0.095544	250.228	124.585567816855	85.708630682107	69.5280483777683	227.509229438875	346.07233453686	432.337878628935	234.049225798674	482.029115856172
Methanoculleus	meth_00700	hypothetical protein		MSIRLLAVGDVLLWTRNNAMPFDRVQHELRQKDLLFGNLETVLSESGDPSQKRWINTNPPEAGVYLRDAGFDILSVANNHTLDLGRKGFEKTLDVLESHGIAYIGGARGDDPPRGLVVERNGIRLGFLGYTSGMFRSPPRVTVSRLKKRSIINNIAELRDRCDVVIVSLHWGIENIYYPSPSQIRLAHSLIDSGASLILGHHSHTIQGLERYKDGLIAYSLGNFQFDTELFKEKIKSTMILSVDLDRHGIKDCTVIPCIINDDFQPEVAEGQTREAVEGWIRRCSERIESGQVTRRWWYEEIGYDA	-			CapA family protein	Up	Up		1.60368e-07	1.03217e-06	0.620647	-2.1626	-1.81131	-0.351291	1763.12	613.208397623386	661.812003926785	607.254147299407	1674.57374691637	2140.27259320369	2790.77233538156	1982.3064262396	3634.73158258286
Methanoculleus	meth_00701	Protoheme IX farnesyltransferase	E2.5.1.42; geranylgeranylglycerol-phosphate geranylgeranyltransferase [EC:2.5.1.42]	MSFPAFVRITRPHNAIVAGLAALLGYLIATGTLTLPSLILAVAVAFVTAAGNVVNDIYDLEIDRINRPDRPIPSGEISLGAAKGYTVVLFAVGIAFATLTTPLCLLMALINSAILVAYAIWLKRTPALGNAAVAYLTGSIFLFGGAFAGIEGLVRNIPIAAITFLATIAREILKDAEDVDGDTIGGARTLPMIIGIPKTQVVALACACGAVVASILPISDWWSPFYLIAIGVVDAVILFGASRGFGCTTPACVQESRATSILRVGMFAALAVFAVAAVV	-	K17105			Down			0.0018789	0.152314	0.19713	1.51053	0.663451	0.847084	288.728	462.998847773277	239.454009431453	535.812482911242	252.641062923402	289.793581104895	239.35227483515	135.774412756137	153.996172680528
Methanoculleus	meth_00702	tRNA-Arg(cct)			-														r :8	r :3	r :4	r :5	r :4	r :2	r :0	r :1
Methanoculleus	meth_00703	tRNA (guanine(26)-N(2))-dimethyltransferase	TRMT1, trm1; tRNA (guanine26-N2/guanine27-N2)-dimethyltransferase [EC:2.1.1.215 2.1.1.216]	MDIVEVTEGESRFFVPKQDPRLQFPPGSSPVFYNPRMEMSRDATVLLLSILRPEGYLDAMGASGARGLRVAHEVGVPVVINDRDPMAVDLIRRNVEMLGLRGEVTGGDANVLMSGRRFDVIDLDPFGTPAPFVDSAARSAGSTLCHRYRYRTSLRGALAGRHAPLLLLPPEHGVPR	+	K00555						0.392621	0.854231	0.635523	0.365828	0.0782422	0.287586	685.644	637.948794069286	739.568287432201	847.094020602534	724.854986816881	613.186417990067	770.689261903754	658.182629455939	493.631567222513
Methanoculleus	meth_00704	tRNA (guanine(26)-N(2))-dimethyltransferase	TRMT1, trm1; tRNA (guanine26-N2/guanine27-N2)-dimethyltransferase [EC:2.1.1.215 2.1.1.216]	MRRYFSCPRNTEYHAEVGLRTLLGFVVREVIKYDRGVEPLFCYAHEHFHRLHLALREGAAAADRTLARIGYVMQCPQCLYRSEQAGMLPEPEECALCGAALVPVGPLWTGSINDDQTLCRMQEALPGVVAGTSPRIARLLATCRQELDTSSHYDYHVIAKARAGIPRQHCNRHRTTPDSWIPGKSRPLLGNSPKDRCSSPDPQRGDQRRVTMERTSPSASW	+	K00555						0.579649	0.256981	0.174261	-0.357433	0.592295	-0.949727	1550.13	1139.82540768612	1495.04126921778	2289.96049244209	1462.93725441509	677.864985367102	1127.8379442494	2684.45410363562	1523.08543390878
Methanoculleus	meth_00705	GTPase Era		MILRIDINKYLPGTYMLAAMSSVEEEIRELEDELKNTPYNKATSKHIGRLKAKLAKIRDEAVARAIASSGGGEGYSVRKSGDATVVLVGFPSVGKSTLLNRLTGTDLSETGTYAFTTVSVIPGAMEHRGAKIQVLDIPGLIAGAAMGKGRGKEVIAVVRSADLILILVDVFNEQHTDVLLRELYDAGIRINRQKPDITIKRTASGGIRLNTVGNVDLEIDEIRSILAENKIVNADVLIRGDITQDDFIDAMIGNRVYVPAFIAVNKVDLVDGKTRMRIEEELAGRFGDAPIMVSAHNGYRVEELKDAIFDSLEFMRVYLKPAGGPADMDEPLIIQRPATVEDVCNRIHRDFTDKFRYARVWGKSAKHDAQRVGITHQLADGDVLSIVTRR	-							0.108191	0.0235389	0.875532	0.80221	0.963048	-0.160838	4466.97	4755.45763113698	4617.66292726486	9481.32945951511	3335.92021305141	3581.6806661776	2754.4308905113	4223.2307815385	2986.04907437379
Methanoculleus	meth_00706	tRNA-Glu(ctc)			+							0.591397	0.838106	0.84008	-0.983981	-0.354238	-0.629743	409.323	133.421423690391	513.368189961898	263.44113743136	671.945863691561	62.1586231935137	429.831572086159	1110.76400530973	89.6553060126359
Methanoculleus	meth_00707	hypothetical protein		MIPCMHSVRNLVDFYGKYGFVSIPERGLPPSIQERFAFALGEMEGANVQPMRRDAGRFRKR	-				Down	Down		6.62289e-05	1.07606e-06	0.907406	2.14754	2.28966	-0.142116	221.296	289.816072651975	346.368899251401	669.765603639052	84.6545970005117	89.8780092122428	92.7333420827281	125.429695593764	71.7242448101087
Methanoculleus	meth_00708	hypothetical protein		MRRSLWIDYHQLKADPGTDRIFGVFADDTLVSIARCRRHPDGYEVDGVFTPVRFRGRGYARRAMDALVEACQHDTLYAFGEKSC	-							0.0487423	0.0292638	0.981112	0.765549	0.740751	0.024798	450.831	486.855658631823	608.796356082182	715.692387888587	383.591142658568	366.231888005027	334.591923460654	377.58217642659	333.306784705799
Methanoculleus	meth_00709	hypothetical protein		MDTGLCDVKSMFTKVLIPTDLSLASATAAERIGEVPGVREVVLFHARTSAGPLPDDEPLRQMEELVRRQDIPVEVMIAEYDETPVPKRILGAAARTGADLIVMGVRDQGLLRNLFSGNVAATVLRDARIHVLVIPRSGDGSGLLFSRLLAPTDLSMPAPEVRSILEGPVDGGTAVLLHVIESAQADAGREAADRLDALQATLSPAGREIHSLIRIGSPARTICAVADEISATAVIIPRIGKRDALGSAPLGSVTAGVVECVKPPVLVLAIPIHLRIVIRELRREEFALAEEPVDRLPPAEGRPRDR	-							0.499629	0.0208143	0.379467	0.333312	0.869945	-0.536633	2776.77	2773.57515870289	3992.96187682929	3931.2051573595	2337.260514061	1615.28422163685	1902.28666596732	3488.75586301007	2172.82271042388
Methanoculleus	meth_00710	Sensor histidine kinase RcsC		MASEHWPAGGDTRPLLVAVSVIVAFVANTAGLLAGITSVIPHIFYLPIVLAAYYYPRRGTVFSFALGLGYLVGTLPFISGEVGLVVAAIARAVVFVAIGATVALLSMRLREQERRYRGVFDNSEAGIFIVAPGDGGPHIEEANYVGAALLGSTAKNLIGEPITRFLDDPGVWGDLQVKVRSDKAVYGYETALRRPDGTVVQVIVSGGRLPDGRVILTLVDITDRKSAEDALLQANTKLNMMGRLTRNDLMSAVSALLRRINRGMSEFDDHTIRRYLEELQEDARFVQRRAEITRDYQNLGLRPSGWQPLQDVVREVTSCLLLPGVSVRPWVERLEVFADPMLDQVYSNLIENSIRHGKTVSEVVITYQIQDGGLVIYVEDDGVGIPEAEKEKIFEYC	-							0.372894	0.0349183	0.574585	0.419816	0.789376	-0.36956	3322.99	3131.42732158109	4789.96378275981	4877.16933849923	2735.40166557903	2213.35097452579	2457.4335651923	3902.54454950496	2476.59598256081
Methanoculleus	meth_00711	Glutamine-dependent NAD(+) synthetase	E6.3.5.1, NADSYN1, QNS1, nadE; NAD+ synthase (glutamine-hydrolysing) [EC:6.3.5.1]	MKLALLQANMVIGDLRGNADLIVAGVLEAARSQPDLILTPELSLTGCPPQDILLGKGFVAESLSVLETLAADLEGAPPVMVGLAVPNRSGRGRPLFNAAALLQGGKVQETVAKTYLSSCGALEEGRYFEPAARAPRILHISGRRVGVSIGEEVWRGGRSAGELVHAGAEVIVNISATPFAVGRQALREEALSRIARDHQIPIAAANLVGGNDDLVFDGRSSVFGADGTLIARGAAFAEDIVTADLDRSGPQAIAPDDLTPESEIWRALVLGTHDYVQKCGLQSVILGLSGGIDSSLVAAVAARALGPKNVLGVLLPSPYTSPESIEDAQEVAANLGIQTLSLPITPAMEAFEDILAEIFTGLPQDVTEENLQARIRAVILMALANKFGSMLLSTGNRSE…	+	K01950						0.142019	0.726952	0.427101	0.574061	0.140858	0.433203	1467.73	1555.1106337423	1390.77716179007	2039.91466708351	1416.64177168044	1614.44424024234	1491.25239295198	1251.71077664705	981.989292914871
Methanoculleus	meth_00712	G/T mismatches repair enzyme	K07457; endonuclease III related protein	MATTSLTSDLFTIYDALHAAFGHQHWWPAKTPFETMIGAILTQSVSWKNAARAVKNLEAAGMLDPRLLATADTEDVARYIVPSRFYNQKAERIREFSRIYVAEFQADPAVMAAAEMGALRRRLLAIKGFGEETVDTILLYACGKPIFVVDAYTRRIFSRYGLLPEKVTYDQAQHFFSDHLPPDVDLFNDYHAQIVRLGKTTCRKSPLCDRCPIRAVGGGAPRCAAATWILRHDPEH	+	K07457						0.891842	0.995538	0.938831	-0.0786314	-0.00254648	-0.0760849	466.048	516.897568601845	351.670464035862	509.659730769145	374.332046111638	541.787999456977	463.666710413641	457.753734434975	512.617396731071
Methanoculleus	meth_00713	Acetyl-coenzyme A synthetase	ACSS1_2, acs; acetyl-CoA synthetase [EC:6.2.1.1]	MKEWDYPYARWFLNGKLNITHNCLDRHAQSQRRNKVALIWRGETEDEERTYTYRQLFHAVCRFANGLSRLGVRKGDRVCIYMPMVPEQVIAMLACARIGAIHSVVFGGFGVNALNQRIRGTDAKVVITADFTYRRGRAIPLKPIVEEAVVNSPSVERIVVLRRDADNPVDLHPEMEVDYYDLVDGENRECPAEPLDAEDPLFILYTSGTTGAPKGIVHACGGYTVGAYYTTKHVFDVGDDDVYWCTADPGWITGHSYGVYGPLLNGATCLIAEATPDYPNPGTWWDLIEEYGVTIFYTAPTAIRMFMRVGEGWPNRYNLSSLRILGSVGEPLNPEAFEWFYHTIGKDRCPVVDTWWQTETGMHMLTTMIGEPMRPGFVGRPIPGVVADVVDQQGNPVRP…	+	K01895		acetate--CoA ligase	Up		Up	3.38621e-11	0.18799	1.54556e-06	-2.77896	-0.572155	-2.20681	20391.8	6716.13404947457	5097.45454025851	11283.9557413094	12264.3347404491	11819.3782021072	10258.312679584	59769.1895848967	45925.6668128962
Methanoculleus	meth_00714	TATA-box-binding protein 2	TBP, tbp; transcription initiation factor TFIID TATA-box-binding protein	MNEHRPEESLKIENIVASAKVTDSLDLNSLASQLKDAEYNKKRFPGVVLRMKDPKIAALIFGSGKVVLTGAKSIDNLSQGLQILGDRLRALDIDIIENLTYKVQNIVTSADLGKYRST	+	K03120						0.427789	0.484891	0.932616	0.519081	0.403075	0.116006	127.673	156.394648961584	91.0101954665672	212.411377154099	108.463702406906	148.676706827729	90.2270355399517	103.447171623723	110.750672133256
Methanoculleus	meth_00715	hypothetical protein	TBP, tbp; transcription initiation factor TFIID TATA-box-binding protein	MGFNLDKIEYEPEQFPGLVYRLDDPKVVVLLFGSGKLIITGGKQPEDAKRAVQRILSGSPAWGSYNPHLMLTLHAKGPLWPPHPFSTRRSLDAHDDRSPQGLPGDQSLVPD	+	K03120						0.139197	0.224826	0.841608	1.10715	0.816838	0.290315	90.5683	155.51106337423	86.5922248128503	144.796944786728	38.3591142658568	120.957320809	58.8982037552463	41.3788686494893	78.0528546462948
Methanoculleus	meth_00716	Polyribonucleotide 5'-hydroxyl-kinase	GRC3, NOL9; polynucleotide 5'-hydroxyl-kinase GRC3/NOL9 [EC:2.7.1.-]	MIIVEEGWEELAATLSQTDAGERVYVVGSTSSGKTTLCRYLVGELPPHRWAAYVDCDTGQSTIGPPTTEGMVLYPLPPAESSARIYLRFVGSTSPGGHFLQTLTGAKRLVDKAAEFGAGATIIDSPGLISGGVGIEFQVQMIDLLRPTRIVALQHGRELEPILANFARNPAITIHRITVSPATATRTTPERRRYREERFTAYFADARFEEVSLRRLGLQGRIPDLAIPHGARQRLISLNDHDNFVLALGIAGEMRTRRRRLSVFAPSFDPAAIASIRFGSINLDIDAEPGSMESHIGRNERKRA	+	K06947						0.00845646	0.0653999	0.557615	1.43064	0.922834	0.507809	407.15	582.28290206601	713.944057640644	540.277586935502	156.081913219693	484.669264630505	325.819850560937	226.290687926895	227.829954102698
Methanoculleus	meth_00717	hypothetical protein		MASLISIVVLVAVFLLIAVRKVGNVSLSIWQVMFLGAAAVLLTGEITPMEALASVDTDVMLFLFGMFVVGEALAESGCLYHLASRLFSRADSVGHLILLILIGAGALSALLMNDTLAVIGTPLMLYFARRHDISPKLLLLALAFAITTGSVASPIGNPQNLLIALSGGIERPFITFPLYLAIPTVISLLAVYAFLRRAFRDEFHPAVLVHGKEVIHDPALAALARLSLVLLITLIAIKVTAAMLFPGIDIGLTWIALVAALPIIIGSRRRAEILRKIDWPTLIFFVSLFILMASVWQSGFFQPLIAKSSLDLASAPVIITVSVVVSQFISNVPFVALSLPAITHLSTSAPAMMALAAGSTIAGNALILGAASNVIIIQSAEKDGEALTFWEFARVGIPL…	-				Down			0.00182478	0.00187927	0.861547	1.59454	1.40478	0.189764	914.918	1292.68571429829	1590.46943533807	1697.3774012224	305.550186048722	894.580185149893	527.57752725444	478.44316875972	532.65799454566
Methanoculleus	meth_00718	hypothetical protein		MTKAKYLTGPNIAREIWIALDTSPLDVVFSCILFSLTPILK	-			-	Down	Down		0.000712117	7.2588e-08	0.393724	2.09003	2.93341	-0.843384	66.5029	108.681027244491	160.814131795293	142.883328776331	19.8409211719949	13.4397023121111	21.3036056135997	43.9650479400824	21.0953661206202
Methanoculleus	meth_00719	hypothetical protein		MANNPYDEMFKNIARLMEKILSEMPLHDPRIIGFTIISGSPEDESYHNTSEDGDEETEFEVIEGDDCIYITATVDARADGAPYVTFQEDSVTLCTGGDQEMVIDLECKIDILHSFYNVQHGVIDAICWKKKMTGGIARS	-							0.694234	0.585934	0.975938	0.184316	0.213675	-0.0293597	1856.11	1660.25731863738	2606.60268569294	1796.24756175959	1813.46019512034	1563.20537517742	1852.16053511179	1735.32630398796	1821.58486451556
Methanoculleus	meth_00720	hypothetical protein		MKLLDSLEQLERDIESRFADIACMEGDFIAGDGDLEIILALSHFDLTLAELEEVCSLSMDELKQRLNDLMSIGVVEQANDRYQIRGTHGE	-							0.984392	0.88305	0.956389	0.0146089	0.0741586	-0.0595497	1210.68	907.442398212128	1738.91324930295	1064.60837378436	1288.33714810154	1028.977208271	1208.03975361824	1384.8990101126	1064.26122078529
Methanoculleus	meth_00721	hypothetical protein	K07721; ArsR family transcriptional regulator	MLEGGEVSRLLDILGNRNRRRILELLRQKPCFVTEISERLVLSPKAVIDHLQMMEREELLISCQDERRRKYYYLSHDINIIVNLQKQDGVTLPAADDDQTVRFTRELAMFKRMVRSRDEASG	-	K07721						0.348082	0.436629	0.898199	-0.588086	-0.433474	-0.154612	1101.21	733.376037503473	1017.90043861636	875.798260758494	1984.09211719949	628.306083091192	937.358646998387	1351.27867933489	1281.54349182768
Methanoculleus	meth_00722	Inosine-5'-monophosphate dehydrogenase	IMPDH, guaB; IMP dehydrogenase [EC:1.1.1.205]	MFTEKMKMETAFTFDDVLLEPAESWVEPDEADVSSRFSRNIPLNIPLVSAAMDTVTESVMAIAMAREGGIGVIHRNMSQDHEVAEIRVVKQAEDLIEREVVAVGPDATVTDVEVVMRRYGVGGVPVIDDSKVIGIVSRRDIRAILPRQGEAKITGYMTKRLITASEDITAESALETMYANKVERLPVVDAEGCLVGIITMRDILEKRQYPHANRNAAGKLRVAAAVGPFDFERAMALVEAGADALVVDCAHGHNMNVVKAAREIKESAGIDVVAGNIATTQAASTLIDFVDGVKVGIGPGSICTTRIVAGVGVPQVSAIANVAEVTHEVGVPVIADGGIRYSGDIAKAIVAGADCVMAGSLFAGTDEAPGRITTIKGRRYKQYRGMGSLGVMSGGESSD…	-	K00088						0.616278	0.00225893	0.0964991	0.213063	0.931294	-0.71823	3902.86	3897.49602581665	5238.82960117744	5734.46931115722	2875.61084186113	2443.50587662069	2479.99032407728	4131.42141672245	4421.588738882
Methanoculleus	meth_00723	(5-formylfuran-3-yl)methyl phosphate synthase	mfnB; (5-formylfuran-3-yl)methyl phosphate synthase [EC:4.2.3.153]	MQLLVSPSSIEEARNSLSADIIDVKKPSEGSLGANFPWVIQEIKKIAGKKPVSAAIGDNEYKPGTAALSAYGAAHAGADFIKVGLKFDGIDHAREVIEAVTTAVKRDFPEKSVVIAAYADFQRMGTISPLVISQMVADAGADVAMIDTGIKDGRSAFEFMDEVALIQFVEQNRELGLQTAIAGSLKFEDLDAVKRIDPDIIGVRGMVCGGDRSATIRAELVERAMKMLV	-	K09733						0.0272903	0.000546537	0.656399	0.85555	1.13402	-0.278472	1430.83	1702.66942683035	2102.07043703848	2469.84039741944	1171.93707722583	881.140482837782	807.030706774012	1121.1087224721	1190.83341750901
Methanoculleus	meth_00724	hypothetical protein	hisA; phosphoribosylformimino-5-aminoimidazole carboxamide ribotide isomerase [EC:5.3.1.16]	MILQAAWLCTENPVTALVTGRSPGGLPPQLEPEIYLSTLRPRFLYIADLDSIQGRTPQDDLVRRCAALVERCYLDRGCRSPSGCSAVSGVIPIVGTETAATTIDDLREYRTGYLSIDIKGGQVLPWGIRPADMLRYAADMAFEGCIILNIGAVGTERGLTRESIEEMRACYPGRLFYGGGVSGVDDIYLLSDAEFDGAIIATAVHHGAVPLDWIQRGHPC	+	K01814						0.675419	0.312377	0.815678	0.233653	0.445956	-0.212303	1316.06	1183.12110146645	1703.56948407322	1687.80932117041	1489.39181597775	926.499478141157	943.624413355328	1584.03481548826	1010.46803717771
Methanoculleus	meth_00725	Thymidylate kinase	tmk, DTYMK; dTMP kinase [EC:2.7.4.9]	MLITIEGIDGSGKSTLVARLRRLLDDLDPIFTREPGATWVGESVRRAIAERMDPITEALLFCADHAAHTDTLIRPALDAGRLVISDRYSDSRFAYQPVVLDGLLPDPLLWLRQIHAGWSIRPDLTFLLILPVRDAIERFDPAKKREYFENAGILARVQESYLSLAESDPARFIIVDALLPEEEIARFVADEIRMNARSSRRRPRA	+	K00943						0.0691956	0.0080189	0.824474	0.797741	0.988276	-0.190535	947.153	1157.49711943319	1237.91537717146	1618.28127279264	772.473197629669	725.743924853998	525.071220711663	940.076172130585	600.163166131645
Methanoculleus	meth_00726	hypothetical protein	VARS, valS; valyl-tRNA synthetase [EC:6.1.1.9]	MKGRLYAEEESRASACSALRMTMDILCRLIAPIIPHFAEECYNNLTGRSVHGETWPDFAYDDDEARRQGDLLVKTVAELRRYKHDQGMALNAPLGHVTIYAPEPVDDAGDAGRALAADARWNTGTPMLEEVISGVDFNMAVIGPALRKLARPFMEVVKALPPEDLRSLPATLMVNGEEIVVPEEAFTPKLAYQVAGEEVDVLTLEDVVVTIGHSS	-	K01873						0.43126	0.296436	0.966492	0.389997	0.437603	-0.0476063	837.76	872.982560305339	847.366771382892	1261.71082285528	771.150469551536	836.621468928914	593.994650638015	918.093648160544	600.163166131645
Methanoculleus	meth_00727	Isoleucine--tRNA ligase	VARS, valS; valyl-tRNA synthetase [EC:6.1.1.9]	MSPSHQLPKNYDIGEVERRWQDIWRDEDNYFDLDSTKPQFIIDTPPPYPTGNFHIGNALNWCYIDFIARYKRMCGFNVMFPQGWDCHGLPTEVKVEETYGITKNDVSREKFREMCRDLTTENIERMRATMRRLGFSIDWSHEYVTMLPEYYRKTQASFLQMLKAGDIYQSEHPVNFCTRCETAIAFAEVNYTPRTTTLNYFDFDGIEIATTRPELLAACVAVAVHPEDERYRGMKGKELDVPIFGHQVPVIEDVAVDPDFGSGAVMICTFGDKTDVYWWKQHDLGLRKAIDRRGFMTSIAGPYAGMSAEACREAILRDMEEAGILSMQEELEQRVGACWRCKTPIEILSERQWFVKIHQDEILDAARRISWVPEHMLTRLENWAESMEWDWCISRQRIF…	-	K01873						0.154815	0.169724	0.926237	0.649866	0.557113	0.0927524	1528.58	1854.64614785517	1452.6287509421	2503.64761360312	1058.1824625064	1693.40249132599	1196.76137417575	1202.57337012578	1266.77673554324
Methanoculleus	meth_00728	hypothetical protein		MLYLGYNVPLVVVMGVVVAVLLRAILRGRDDALMIEALGVAMTMFLFEELNFEVNLAILAAAMIMAFGFGYTSYRLRVADVSGLFSGAMIGIILIVFADVRWFLVMLTFFIIGAGATRYRHGDKERFGVAQEHGGVRGYFNVFANGLVATGAAILYGITGHPAFVALFMGSVASAAADTAASEIGVTGKTPYLITTLRPVPRGTNGGVTLRGEVAAIIASMIVAASAWLMGVADPWMVGVTVIAGFIGTNVDSLVGATLENSGKIGNSGTNLAATFVGGVSGMVLYLLR	+							0.38642	0.0725885	0.694427	0.382052	0.639249	-0.257197	836.033	1082.39234450814	789.04955875383	1233.64445470279	701.045881410487	693.824631862734	599.007263723568	885.766407028131	703.530460122684
Methanoculleus	meth_00729	hypothetical protein		MVLESLKGALGLLRHPAIWSVGLVAGVALFATTIIATSGEAFYTQPLMLLLSLVVPFLAGGIYGTVRDEAFSADAFVQSGKTYYFRILLPGLLIFFATLLTAFLLAIPLTLLGGSVAAGAAPLLFGVLVSIVFFTFFYDTVAVFEGTNVFESIRRSIEFVMNNLGRTTLFYLTNIVVFMVLWIAGSFIWTTLLMDKLEPLIGMDPSEIQGLMPQDILAFIGTEGVWIVAGVTAVVVVLFSAFMYAYKVSFFRSHAVSAHTLQGEYDEKGRWYKY	-							0.531773	0.0718125	0.565437	0.309554	0.691352	-0.381798	561.843	667.990704039308	572.568996721704	843.26678858174	324.068379142584	484.669264630505	481.210856213076	496.546423793872	624.422837170358
Methanoculleus	meth_00730	hypothetical protein	K09126; uncharacterized protein	MGFVTRSTYYFDAPGAENTSDAARFAVERAQEAGINKIVVASTSGRTALVFRDAMRGTDLKLIVVTHVIGFSKPGEWEFDEEVAASLLAEGVKIVTGTHALSGLERALTRSPKLGGSSRTEAIAEALRRVVAIGLKVAVECVLIATDQGAIGVDEEVVAAGGTASGADTVCVIRPAHTAAFFDLQVREIVAMPRDR	-	K09126						0.768155	0.149445	0.534203	0.169488	0.604025	-0.434536	520.957	425.004667517073	675.065915887935	750.775348079204	447.082090408952	309.953134573061	462.413557142252	517.235858118616	580.122568317056
Methanoculleus	meth_00731	hypothetical protein		MEKNQKIILAAGGLITLALLAIDVFLALIPLVFVLILLMTFHIMEETRSHTLIAADLSEDAREVIITNTGTAEARNVHVVIVPFDIEFDIASLGPDEASRFKFESMVAEARAVVTYEDTANQKFTRTYSLTALGSGGDLLKPIFPLFGHR	-							0.192816	0.565911	0.613332	-0.670325	-0.283343	-0.386983	1132.3	580.515730891303	1176.94738215017	1005.28627746204	1289.65987617967	778.662752707935	1295.76048261542	1541.36285719348	1390.18462734887
Methanoculleus	meth_00732	Serine--tRNA ligase	SARS, serS; seryl-tRNA synthetase [EC:6.1.1.11]	MANHYRESMLELKFVRAHPETVRADLNKRGDTEKLAWVDEVLEMDRRARELTVMIGDLRNRRNTISREINRAKKTGEGTATLISEARDLPARIREVEAERDTLTEAVRYRLMRLPNILHESVPVGKDDTENVEIKRWGEPRVPAFDLENHGALAVEHGWADFERATKISGAGFYFLKGRLVLLDMALQRFAMDLLAARGYTPVIPPYMMNRAAYEGVTDLADFENVMYKIEDEDAYLIATSEHPMAAMYCDEIFEEKDLPLRFAGISPCFRREIGAHGIDTKGLFRVHQFHKVEQFIYATPEQSWDLHEELLANAEDVFQQLGLPYRVVSICTGDIGTVAAKKLRS	+	K01875						0.130009	0.121078	0.948025	0.578951	0.523449	0.0555026	1352.75	1577.20027342614	1480.90376312589	1993.35001083051	1244.68712152315	1167.57413836465	1102.77487882163	1295.67582458713	959.83915848822
Methanoculleus	meth_00733	Serine--tRNA ligase	SARS, serS; seryl-tRNA synthetase [EC:6.1.1.11]	MPREERYREVVSCSNCTAYQAVRLNIRVRDPVEFTKKRYAHTLNSTAIATSRTIRAILENYQNEDGSVTIPKPLRSYLYGDEVL	+	K01875						0.100773	0.0562756	0.994396	0.801216	0.810192	-0.00897611	177.128	244.753207696942	222.665720947329	257.700289400169	137.563720125831	139.436911488152	136.593706581316	182.325639986812	95.983915848822
Methanoculleus	meth_00734	hypothetical protein		MTAAGIAAGAGGDVTAITGGIAAITLPVGVFMGYIFCADTFLREKRDGTIETLLCAPVSLRRLWEGKAVGITVPAYLTTLLSAVVIAVAASAITGMPITVDPLLILHLAFVVPVWVIASAGLIGAAQLALGMRENQILGFFFIFGFIFLIVGLQGVVPGLSLATEGILAAAGVALVVLARFIAGKVTKERVVLTIP	-			ABC transporter permease subunit				0.0029111	0.190436	0.202998	1.4002	0.592505	0.807692	380.799	583.166487653364	395.85017057303	611.719251323667	244.704694454604	472.909525107408	335.845076732042	224.997598281598	177.20107541321
Methanoculleus	meth_00735	Vitamin B12 import ATP-binding protein BtuD	ABC-2.A; ABC-2 type transport system ATP-binding protein	MPVEAASMNAVEVQGLSRSFDGRDILNDVSFTVGHGEIFGYLGPNGAGKTTTIRILLGLLSPGSGEVRVLGRDLAADDDARAHVGVLFENNGLSDRMSASANLTYYAGLYGMDDPEERIDNLITLVGLAERRDDQVGTFSTGMKRRLGIARAILHRPEVVFLDEPSSGLDPGAQRMVRDLIVELSRREEMTVFLNSHHLDEVQRICSSVAILAGGRIRAFDSVANLTNASDRPTVAIDLADPGDRNRASAVITALPFVTRCDHDGSSALHCTLSDPGATPDLIAALVGANLRIEEVRRSSRSLEEIYLEHVGSAGGGV	-	K01990		ABC transporter ATP-binding protein	Down	Down		8.43162e-05	0.000256794	0.709281	1.88948	1.56742	0.322058	1026.25	1173.40166000556	1383.70840874412	2853.20147150236	566.127617440922	644.265729586824	615.298256251615	540.511471733954	433.509773778745
Methanoculleus	meth_00736	hypothetical protein		MLLAQIYLGHRLPLVVGPATVLLIGILASLGAGFEAINASILIGGLLLAGIAAAGLFEYLKRLFTPRVIAVVLMLIAFTLAPVILDLIIDGGGAVPATHAFSFGLVFAIALFVANGVLKGIWRSTLALWAIILGTLAYVLLFGAVPLPPEGTALFALPGNLLAPLAVPEVGVLVAFLICFLALAINDLGSIQSVGGLLKADTMSERTNRGVTVTGLGNVLAGLTGVIGPVNFSLSPGIIAATGCASRFALVPAGVALALMAASPLVIGFMGSIPGPVIGVVLIYVMVAQIAAGLMLGQESSAVRTFDEGLIIGVPLLLGTVVAFLPDAVATGFPATLRPLITNGFVVGILAALVLEHIVYRQRPEG	+			solute carrier family 23 protein / purine/pyrimidine permease	Down	Down	Down	6.18406e-26	7.54838e-15	0.00405487	5.51686	3.6742	1.84266	2970.1	3648.32489018294	5849.39314552111	12243.9531065253	392.850239205499	656.865450504428	652.892854393262	155.170757435585	161.379550822745
Methanoculleus	meth_00737	tRNA-Ile(gat)			-							0.523927	0.0639335	0.5444	0.967555	2.24354	-1.27599	20.3411	18.5552973344252	37.9945476219649	47.8404002599323	11.904552703197	4.19990697253471	6.26576635694109	34.9134204230066	1.05476830603101
Methanoculleus	meth_00738	hypothetical protein	iorA; indolepyruvate ferredoxin oxidoreductase, alpha subunit [EC:1.2.7.8]	MAVRYLLGNEGIAHACLEANVDFASGYPGTPSSEVIDILRVQEERSLSVEWSTNEKVAFENALAAAWCGLRALCTMKHVGLNVAADPLMTSAYTGVTGGFVILSADDPYAHWLPERAGYQALRALRPAPLPGSDVGPGSA	+	K00179						0.000567696	0.0157826	0.42494	-1.2101	-0.78191	-0.428193	393.708	242.986036522235	239.454009431453	256.424545393237	406.077519986829	446.870101877693	417.300039372277	654.30336052005	486.248189080296
Methanoculleus	meth_00739	Indolepyruvate oxidoreductase subunit IorA	iorA; indolepyruvate ferredoxin oxidoreductase, alpha subunit [EC:1.2.7.8]	MMRDAFALSEDLGLPVIFRPTTRICHSKGDIDTGRVGTDHRTAAFHRDPKQYVVIPAHTRLLHKALNEKQPMIRKRLVELGYNRHTIRGRVAVITSGVAAAYVQEVLPEDVSLAIIGAYPIDEEWLKTFVNQHEKILVIEELAPVVEEAVHRVATKTEVFGKMTGTVPYEGELAPASVAAAMKDAGITPTVTFPEIAPVQGVPPRPPILCAGCMHRSTFYAMKRVFRNGIFPSDIGCYTLGLQLGAVDTTICMGASITVGSGIARSGEERPVVCTIGDSTFLHTGIPGLLNAVYNGADMVVVILDNRITAMTGHQPNPTTGMTATGEESTPISLESICRSCGVAWVETVDPYDLPLLLETFRQAKERGGVRVIIAKQPCIITARRAGIRRKPYEVRADL…	+	K00179						0.380464	0.102643	0.781152	-0.349351	-0.531067	0.181716	1248.26	1202.55998438822	999.344961870752	829.871476508959	1496.00545636842	1438.88812879039	1444.88572191062	1366.79575507844	1207.70971040551
Methanoculleus	meth_00740	Indolepyruvate oxidoreductase subunit IorB	iorB; indolepyruvate ferredoxin oxidoreductase, beta subunit [EC:1.2.7.8]	MPVGCDRKGGAKMKPSFDILIVGIGGQGTVLASNVLGEACIIEHRSVRSAETHGMAQRGGSVESHIRIDGEFGSLITPGTADLLIAFDLLEALRYRHYLPAGGRLVVNRSLIVPTSVYQQDLAVPDEESILAALSDLDVACIDAAGLAEEAGNSLSQNIVMLGAASGDMPLRPETLEEAVRRCVPPKTVAVNERAFQLGRTAAGKRGAS	+	K00180						0.264069	0.0189268	0.591935	-0.462395	-0.781474	0.319079	614.154	532.80210917421	444.447847763915	373.792994030938	821.41413652059	666.105245844005	834.600078744553	581.890340383443	658.175422963351
Methanoculleus	meth_00741	hypothetical protein		MNDRSTGGPLTIDDAGRERQLAFFQAPEVPDYIQRLVEDYVERKTTKAWDDPVVLDRMRNAILVQKRRYWKGHRVHYQKAYQVLGYLAYHAPVYLVQFEHILWQVIGQGLAKAHMRILDVGTGPGVVPLAIIDLLGRVGTGSADIYAIERSEEHLEAYNALVPTAAAAQGDAVRVKSPIRADITALAGEELPDRIDLVIFSNVLGELRDMEIEERADLVTDLAERLAPDGTVIIVEPADLENATTMRQTVHALTDRGLTTYSPCSFIWGTTCNPERCWTFEQKGNIRPTRLMERLAEEGEAYRFINVDINTPPHSFGRMGSSSTPTGFPRERSSPASPTSTGTVTGRSTSSQR	+						Down	0.186077	0.236422	0.0261777	0.91022	-0.723947	1.63417	483.618	716.587911343755	262.427456830781	308.73004967743	432.532081549489	1040.7369477941	651.639701121873	169.394743533847	286.896979240435
Methanoculleus	meth_00742	hypothetical protein		MSGNLGDDRTGVYKVCDGTPAKPVYAVVPATLRGPNRDILDELSYGDIVGFSKILVRYNQDHDAYNLVILPRTRIKPVRNPTDALT	+							0.461897	0.923906	0.541607	0.475298	-0.0627433	0.538041	88.8832	94.5436578468332	83.0578482898768	104.611008568385	66.1364039066497	131.037097543083	96.4928018968928	58.1890340383443	76.9980863402638
Methanoculleus	meth_00743	hypothetical protein		MRHLAVFILVLLLIPSGAQALTFLSGDQPQIDTPIPDDVVASGGIVTINAPVDSLTVAGGTVTVNAPVKSDIIAAGGTLVINGDAGGKVIAAGGDIEVNGNATNVLITGGSIRIGRDAVIQRDAVISGGEVTSEGVVMRNLTVSATTFNNTGTAGNVTFEEREESGLLVSGILVLLAVGLLILGLIFVRFVPDPFLAVVHEVERRPVVFTVLGFIAHFVTMIVLLIIAITIIGIPIALFLGLLFIASMLISTFFVAYALGDAIASRAKWRAGRIWIFILGFVILYILFAIPLLGMIIHVIAMSLGYGGLLSALRGARLFRTGGDEA	-							0.785081	0.787008	0.698884	0.186079	-0.156511	0.34259	721.27	918.929010847725	608.796356082182	609.80563531327	419.304800768159	1118.85521748325	842.118998372883	614.217581515857	638.134825148761
Methanoculleus	meth_00744	hypothetical protein		MGGVKDSTYLDVKKALARQFSPRDGWTFAWFPTYGSVQPECVLSRRVAGKTERVVVGVKMAPVVPEDTVEELQGQCQALFESNISVDKAVLVVPTGANVSGVPEGIDILEMGNWQVVGGRIIWSKNIERNEFLQEELGKRGLA	+							0.325788	0.485114	0.845351	-0.527744	-0.339352	-0.188392	1361.12	1263.52738991562	1170.76222323497	940.861205112002	2103.13764423146	1275.09175686154	892.245129228411	1510.32870570636	1732.98432680895
Methanoculleus	meth_00745	hypothetical protein	pol; DNA polymerase, archaea type [EC:2.7.7.7]	MICFEYADQVPPEFVVDWETMLERTLKGPISRIIEPLGWDWHEIDPTRTTLFDFGM	-	K02319						0.702844	0.826921	0.659225	-0.29467	0.15225	-0.44692	151.113	119.284054292734	184.671173325364	140.331840762468	224.863773282609	77.2782882946386	98.9991084396692	209.48052253804	153.996172680528
Methanoculleus	meth_00746	DNA polymerase	pol; DNA polymerase, archaea type [EC:2.7.7.7]	MPGDAPEFSLHERHQVTRFPNEVAMLRGLIDYVREHDPDILSGWNFVDFDIRYILQRMAALGLRAEDLSRLPGQTIRNAVRGRAIFDLLGAYRKMHQAQKDSYRLDAVAEEELGETKVRYSGTITSLWQSDPARLVEYNYRDVGFCVGIDRKNNIIEFYREIARYVGCPLDRTLNSSNVIDIYVLRKASGRFILPSKGFASGDEFEGATVFEPATGLRENVVVLDLKSLYPMAMMTINASPETKSPDGEPRAPNGIRFSREPDGLTRSILSELLSEREARRHLRNRYPFGSPEYVLYDLQQNVLKVIMNSYYGVSGYPRFRLYDREIGSAVTSVGRAIIRHTRDIITGLGYTVIYGDTDSCMVEVPPGSLEETIAKARMIEARLNESYGDFARRELDAD…	-	K02319						0.0209414	0.0197833	0.906789	0.921053	0.82169	0.0993624	1555.66	1593.98839958586	2736.49102291222	2158.55885972814	1304.20988503913	1269.21188709999	1097.76226573608	1255.59004558294	1029.45386668627
Methanoculleus	meth_00747	Malate dehydrogenase	mdh; malate dehydrogenase [EC:1.1.1.37]	MTSLAILGVGKVGGETAFLSAALGLADEIILYDAYEPILQAQVLDLQHTGIDVTISTDTAEMRDADVFIFAAGTPRTPDIKTRADLLEANIPVVKRCGRHLQEFSGIVITITNPMDANNYGLWRMMDIDRRRCIGFGGQLDSARFATLLREAGIPGPAWVLGEHGEHQVPLFSKAGAHFEIEDREETLTRLRGASMEVIRGKGGTVFGPAYHITMLVRAILEDRREVFSCSCVLDGEYGLSGCSLGVPARIGREGILEIEEWSLDPWEGKGMAEAGAFVQRLCRRFDD	-	K00024						0.000333568	0.0243426	0.294207	1.38502	0.803556	0.581467	1001.45	1115.08501124022	1372.22168504445	1894.47985029332	919.296014302431	811.422027093706	780.71448807486	505.598051310947	612.820385804017
Methanoculleus	meth_00748	Dihydroorotate dehydrogenase	pyrDI; dihydroorotate dehydrogenase (NAD+) catalytic subunit [EC:1.3.1.14]	MVTLFPGSTEIGGVQLRNHLLLAAGILGTTGASLARILRNGAGGVVTKSIGPDPKTGHPGPCLVVVDGGVINAMGLPNPSAAFVDELVGLQAEPVIVSIFGGTPEEFRTVAGWFAGVASGLELNLSCPHAEGYGASIGSDPALVEECTRAVSSLGVPTWAKLTPNIADIAEIGAAAERGGADAVVAINTVKAMRISTDLRRPVLGNRFGGLSGKAIFPIAVRCVYELYEACSIPIIGCGGVYTADNVIEMMMAGADAVEIGSAVIGDIGVFATIAQDLYSPDGIDARDIVGCAHG	+	K17828						0.085669	0.10557	0.898199	-0.759902	-0.641216	-0.118686	1547.39	976.362074025708	1099.19109864475	1279.57123895232	1929.86026599604	1336.41039866054	1968.70378935089	2376.69876805504	1412.33476177552
Methanoculleus	meth_00749	Sulfhydrogenase 2 subunit gamma	pyrDII; dihydroorotate dehydrogenase electron transfer subunit	MDEQIPIAVTLREIIQETPSIKTFVFDREVTARPGQFVMVWVPGIDEIPMALSSPSSITVQKVGDATAALFGMQEGDRIGIRGPYGNGFTLTGRTLAIAGGVGASPLLPLVAAGQVDVFLLGARTASELLFADRIREMATLMVATDDGTAGHHGFVTDLTSRVDFADFSGICVCGPEVMMAAVLGILDREGYADRGEFSLHRYMKCGVGLCGSCCIDPHGLRVCRDGPVFSGDVLLKSEFGHYARDASGRRYRI	+	K02823						0.0328444	0.130092	0.64522	-0.916924	-0.600188	-0.316736	1475.75	823.501767413538	1172.52941149645	1130.9470621448	1793.61927394834	1300.29119869675	1647.89655187551	2459.45650535402	1477.73039674945
Methanoculleus	meth_00750	Outer membrane protein assembly factor BamB		MSSGEMSSINSNLEEGVGSGEVRVMQPGRRGRELAVYRPLSLFLFFCLIIVLCGPVAASEKTYTPLWNRGACGAVSSVDISQDGAVIVTGSDSTVYLLDQGGELLWEATVGSRINGVGISPEGSHIGVAADKLYLFDRDGKLLWTEKTTFVYHSVALSSRAAYVTAGCDNGAVYIFDTNKRTLWDYDMGTSSYDIAISENGRVTVAGCKNSGVYYLNSREGESWSYGTGKSVKGIALTPDGRFVAAGSIDRCVYLSTGQGEHLWKYPTENAVISTALTNEAREIFAASGMSVHILDRSGTEIQRITLNGRAESVAVTPDGSFLVIGGGDGDRSIHLLTSDEALIHEEGTPEPEKTVASGTEPQGRPAGNVTQLDNSTTTPTGANSQPSEGGGSVTAQVR…	-							0.373849	0.244383	0.966486	-0.38144	-0.423339	0.0418994	3047.04	1951.84056246406	3172.1029293687	2471.11614142637	3386.18388002047	3018.89313185795	3780.76341977825	3118.93222445526	3476.51633667821
Methanoculleus	meth_00751	Molybdenum cofactor guanylyltransferase	mobA; molybdenum cofactor guanylyltransferase [EC:2.7.7.77]	MGMRSAIILVGGEAQRAGGREKCFFVVQGKTFIDRLIDTLREVVDEIVLVARDPEQCERFCHLGDVRCIADVRRGLGPIGGLHAGALAVHGEHTFVAACDMPCISPMVVRLLFDAIGDCDAAIPCWNAEMLEPLHAVYRTSALLAYLEEHESLSLRAMVWNLNTQYVSVERIREIDPDLMTFTNINKLEDLKMIDPPDEHDQGSECGLCSIVSFYRQRRLILRHPVWSRRII	-	K03752						0.735761	0.434543	0.40659	0.167401	-0.30411	0.471511	1250.57	1353.65311982569	940.144155110946	1243.21253475477	1449.70997363376	1523.72624963559	1393.5064377837	1262.05549380942	838.540803294653
Methanoculleus	meth_00752	2-dehydropantoate 2-reductase	panE, apbA; 2-dehydropantoate 2-reductase [EC:1.1.1.169]	MNVHAVARKRHADAMRKRGLLMTGIWGEGTYRFSCSESLPDAWHGADYYIITAKSTDTEAVCRQFVGEIRGREVVSLQNGIGNEEIIGRYTDRVVGGMAITGFEWRGDASVHVSVEAAPMKFGRFPSGMDDSVRRLVDLIREAGIRVEATDDIGSDLWSKTLYNCALNPLGAVTNVPYGALADQHAWAIVAAIVREVYQVVRAEGVALPWGTAEAYLEYLKTEQLPATAAHHSSMLQDLARGRRTEIDFLNGAVTDLARKHGIDVPYNTCITELIRFRERL	-	K00077						0.155255	0.276747	0.821691	-0.608233	-0.42507	-0.183162	2514.47	1842.27594963222	1888.24065739858	2257.42902026534	3148.09282595653	2436.78602546464	2456.18041192091	3832.71770865895	2254.03986998827
Methanoculleus	meth_00753	Methylated-DNA--protein-cysteine methyltransferase	ogt, MGMT; methylated-DNA-[protein]-cysteine S-methyltransferase [EC:2.1.1.63]	MVIVTGSCRFGLWHIHVTWQGNLVYRVRFAREGVVGPIPEEIRRYCAGRSADLSSLESVATEGESTFAKIYRAVRAIPCGETATYGEIARIVGTAPRVVGSAMARNPTPIVSTLPPRRREDRPWRVLPGSGDQRGPARHGAAHARTLHAAR	-	K00567						0.99712	0.89358	0.946875	0.00352922	-0.0703989	0.0739281	458.119	451.51223513768	353.437652297348	544.104818956297	503.959397768671	451.070008850228	462.413557142252	588.355788609926	310.101881973117
Methanoculleus	meth_00754	ATP-dependent DNA helicase	ERCC2, XPD; DNA excision repair protein ERCC-2 [EC:5.6.2.3]	MDSLDDWFPYREYRPHQREMLEAAASVARDGGIAMIDAPTGSGKSSVISALLAESRGRKVLVAVRTISQLTTFMRELALVRKKRGGLKFAYLIGKSSMCPLGGEGDVYRRCEGVKAFSTALMRERAQKGSLTPANDRHIRQQIRKMDPDHPLICPYFIHGKSFVEPEDAGLKMIPSAALRVRAERVSTELIWPDKLAGFCGNICPYDTMVHAARGADVVLVNFYHLFNDAIREQLYQSLGIEEHDVLLLIDEAHNCGDVVQNIESVMIEEHDIVQAGHELAGRRRSQHQADAIAQILPQITRFMDALKESHEIEDWFDPAIFQRMILAGTLYQNMEGIVDDLLKISEGIREKNMQAGEFRESALERLTEFFYRILQSAADPAYLTIYRKGEDGMVALEV…	-	K10844						0.0800249	0.550565	0.414246	0.704275	0.238115	0.46616	2104.45	2536.77422129213	1874.98674543743	3047.11456055595	1904.72843251151	2345.22805346338	2073.9686641475	1706.87833179143	1345.88435849557
Methanoculleus	meth_00755	hypothetical protein		MDFEVTQIPDDFLEKFESLVGQARRSVLFSAHIPILTVKAGKITRNTCAAWIGLGGERHSGWKILISRNLAL	-				Down		Down	0.0113628	0.920323	0.0219262	2.95792	-0.124572	3.0825	31.589	64.5017478768115	24.7406356608144	27.4284961490278	11.904552703197	68.0384929550623	46.3666710413641	1.29308964529654	8.43814644824808
Methanoculleus	meth_00756	hypothetical protein	fdhC; formate transporter	MVFHPPVAIVAKAGDAGKYKVGLPVWNMIVRGFMSGAYIAMGGALATVCSTGVMASDVALRSGFASAGMAQFMLGAVFPVGLIITVMTGAELFTGDAMLAPMAAFVHKVELGQCAQSLALGVHR	+	K21993		formate/nitrite transporter family protein	Up	Up		2.51983e-07	0.000250462	0.20314	-2.62613	-1.71267	-0.913455	22962	5057.6439020119	12433.05301369	4395.57597588258	26428.1070010972	19501.0080548732	25804.9321644262	50246.877436933	39829.106004037
Methanoculleus	meth_00757	hypothetical protein	fdhC; formate transporter	MLNLWLWVYIGNLIGSIVFAYIMAYGPCVSFDAAGSATLTAFGLRAIGIATAKTSYASGMALWSVFLKGIGCNWLVNLAILLGICADDAIGKIVGIWFPIFAFVATGFEHSVANILYPYGHLLHRH	+	K21993		formate/nitrite transporter family protein	Up	Up		1.47925e-07	5.94556e-05	0.279269	-2.58386	-1.80135	-0.782504	31225.1	7328.45886151061	16322.6343772223	5798.89438350726	37708.3320514154	28293.9332925718	36642.2016553915	61690.7207978074	56015.5804283889
Methanoculleus	meth_00758	hypothetical protein		MQIGDIRVRVTPVALAVFLFFMALIGVYVFATGDVRSLIWAVPAAVMLILIPAALNYMSQKQYASLVPVYEAEAKTTRIRAINLNMLGKPVRVKGVVERVYFQFLNRPQYLVADRTGEISVKMFTSPAGDVQEGDVVEVLGTVVKRYIMTGDAVINCVSIRKIEKVQ	+			nucleotide-binding protein				0.563803	0.546979	0.98035	-0.286137	-0.257728	-0.0284087	5736.27	4814.65786548967	6660.53255754353	3778.75374853118	7321.29991246613	6090.70509156983	4824.64009484464	6413.72464067084	5985.81013672599
Methanoculleus	meth_00759	hypothetical protein		MIDRLYLDYDDFRAPDLLLLYEHSQPQREVVEMLESTPGSAVIDFFQSTDFATFDAAAYTGRHPGIARDLRNFSPSTLSVMQRRIAGMLTRSRGFLREKGSSIPDIIAALHENKVVLIDIPGMSEQSELFVLSIITRMIMQNHQGEDARGAEEQHQVLITIEEAQRVLGSGLGSTRTFREAAMEGRKFGVGLCVVTQQPKNIDARVLAQLNTFVVMGLSDRGDRDIIASSAKQDLSRLDTEIQTLDAGEAVISTLGIPFPVSTRIHLFEEYIQDLDRRPTSRPIEEGLDTSF	-							0.508861	0.440985	0.999416	0.321661	0.321406	0.000254942	741.111	806.71364125382	1084.16999842212	650.629443535079	582.000354378518	742.543552744136	708.031598334343	580.597250738147	774.199936626762
Methanoculleus	meth_00760	hypothetical protein		MMSLIDIDGGDASKYRLIGDRVLSYRFAVPHDAELYLGDLLKITDSTKGLTFFAKVSDLIHDCNFSDPRWDTRPHTEHFYGIGEDVFIIVEAIPLGFVGEDGGFRKPRTIPAKFSRVEMPQAGDFAFLRQVMGEIEVGVMKTGQGVLKDVRVSLHATVMRQHMGVFATTGMGKSNFMKVFCASCMQARRFGLLIVDPHGEYVAGGRSSSGAATSGLLHYRAGRDGLSVFTTQSDRFRKKYD	-							0.991696	0.0465809	0.164295	-0.0077958	-0.722283	0.714488	782.29	826.152524175599	566.383837806501	493.075058679035	924.586926614963	1069.29631520734	1115.30641153551	663.354988037126	600.163166131645
Methanoculleus	meth_00761	hypothetical protein		MDQKTLYQDAIRRVAGKIRECAPEDLIERFSACSGFDAGSYRHCRPSFDGAVCAVDGSNAIILDSGAFAIAAVRASVNVYAGSARTCRRTTPLQVVTVNPGAGNEDFDALFHECFHHPPKAPLDHDDPIQNSAVIRDTLEYWAAMEMAAELETGDLLVLDGTLQVRHASHDEVIESLLNLCNLRGVLIAAVTKRTALTWGGGHPIVPAAEGLARDLAIPEPWYICLSVAEDLIDRQRTHRWKQRGGQYVARLHPRAQRAFKVEIPKYYNQEMVDQVFSALAHFADDGRVTGYPYPLLDAHLTTRIGADTVEQIRQDIIKSMDLLGMSLADYTSIFGDYHDEFDRY	-							0.548829	0.304467	0.190019	0.252207	-0.355018	0.607225	731.847	751.047749250544	738.684693301458	573.446931115722	776.441381864068	940.779161847775	919.814501198952	598.700505772298	555.862897278343
Methanoculleus	meth_00762	DNA double-strand break repair Rad50 ATPase	sbcC, rad50; DNA repair protein SbcC/Rad50	MTRSLIRDYTDYLLQVVRDRIEEEAGRVLAEITDGRYGTVMLDDDFTVLVHDMGDDYPADRFSGGEQDDIAIALRIALSRFLAGVNEVHDSTFLIFDEIFGSQDEERRNNLLRALRTQEAHFPQILLISHITEVQDEFSTTLMVEMGADHTSTVREL	-	K03546						0.834217	0.160825	0.231547	0.101087	-0.461722	0.56281	394.574	349.899892592018	370.225940781472	332.969185809129	428.56389731509	529.188278539373	491.236082384181	334.910218131804	319.594796727396
Methanoculleus	meth_00763	Chromosome partition protein Smc		MRDRYLSLTKGEEALIAEIGRLRDECREGEAEIAERMRLQDDLDALTPIADRCETLKAAVMAISDEKAQADRLVLEAETAMEQVREYGKRRAKVEAELAALAEDEETVTRLSREVGEWQALKARVAALKGLQPEYESLREELARMDERFGQTRQRVEENRADIEGVEEKVRHLTALEAEVGEIDTLRARDEVFSQAAAHAREMERCLQEVRAASGDLERLKSTIAGFARNLTGLDAVEMEIEEAGRRRDHLTARISACATRQQAVREEIQKLAEHQTEIRRAGPGGSCPMCHQGLGERYEDLLDDLAAATASMQERLAGIEQEHTRAASDHRDVVARIQSLLQQRTTLQHIREQHALYTSRYRQTSETARRWEAEAGKHQAAIQALGLAEYDPAAHDAL…	-							0.795141	0.0629213	0.0955223	0.112752	-0.559988	0.67274	1622.96	1563.06290402849	1339.52870220695	1298.06952705283	2018.48304723095	1897.51797019118	2276.97949411239	1382.312830822	1207.70971040551
Methanoculleus	meth_00764	Chromosome partition protein Smc	sbcC, rad50; DNA repair protein SbcC/Rad50	MLLNRLVMRNFKRFRNQEILFQDGITGIVGNNGTGKSSIVTAILFALYGLQGTGIDGDHIVSSLAGPQDVCEVRLDFLAGNNEYTVIRKFKRRPSSTLHEATLYMNQRLLASSVQKVGQEMQRIVGMGPGDLRNTIYAGQKELLTLIESRAGSRKDWFMQVLGIDYIKRDSMEVLKEIIDARDGSHREISGRLQELDADGVRARIRAFKDNLADAEEEGEEDRGRGEECQRGARAGPEGARSPAPGA	-	K03546						0.614878	0.200434	0.153202	0.222732	-0.445764	0.668495	849.993	933.949965832736	662.695598057528	722.071107923245	907.391461599234	1159.17432441958	1090.24334610775	650.42409158416	673.996947553816
Methanoculleus	meth_00765	3',5'-cyclic adenosine monophosphate phosphodiesterase CpdA	sbcD, mre11; DNA repair protein SbcD/Mre11	MDIVHVADTHLGLSAFNRVDPETGMNLREHLIYNNFLAAIDRIIGMRPDALVHAGDLFHQVKPKTRAYTTALDALCRLQDAGIPVIVIAGNHSMAKTRYTASPFEVLERGGYRAGDFYVAHHNRYRRVELDDAVFHLIPNMLLPGDYRAAFEEIEFSGDTNVLVTHGLASALKDKRLHTVAEHELDATIMSDRFDYIALGHYHGQVQVADNAWYSGSLEYCNYGEIGDTKGGLAVDLATGRVNPLDLPHTPMIGLGRINCDGLSAREVVDEALAVIEDAGETIFQAICQITLDGIRRETLRALDRKAFVDARNRMLDLRLRVIPVDDTIQIFQEESLAGLDYIAEFERFVEKEHLAPGDEEFVRKTGTRVLRSVITGRRERECC	-	K03547						0.730105	0.846088	0.698808	0.144029	-0.0714295	0.215459	1175.24	1201.67639880087	1095.65672212178	1244.48827876171	1218.23255996049	1163.37423139211	1340.87400038539	1176.71157721985	960.893926794251
Methanoculleus	meth_00766	hypothetical protein		MSKRAVDAVFQALFILSDLRFLLRTTAPWHDLDEGEQERAAAYIKKVKRQIAILEEELIR	+							0.469561	0.857023	0.501192	-0.490961	0.120373	-0.611334	64.8054	38.8777658435576	74.2219069824431	68.2523043708367	51.5863950471868	52.9188278539373	62.6576635694109	74.9991994271994	94.9291475427909
Methanoculleus	meth_00767	O-phospho-L-seryl-tRNA:Cys-tRNA synthase	sepcysS; Sep-tRNA:Cys-tRNA synthetase [EC:2.5.1.73]	MKCGVGIDARDIEEMYINIDPIQAGGRLTADAMKAAISFGDGYSVCDNCRRPFRLDYIQNPPIAQFHADLAAWLNMDAVRVIPGARRGFQAVASTYVEKGDPVIVTALAHYTEFMAVEAAGGIPLEIPKDAKNHITPDAAAEKIETVIREFSRTPPLLFVDHVDYQYGNVHDVAGIVKVAHQYDIPVLVNGAYSVGIMPVDGRTLGADFIVGSGHKSMAAPAPSGLLAATDEHAEEVFRTTKAKGDVTGRTFGIKEVEMMGCTLMGVTVVGMMASFPHVRERVKNWESEVEHSQAVTDALLSIEGTKVLSDYPRRHTLTRIDTRGSFDTVAQQHKKRGYFLSSELRRQGITGVIPGSTRIWKFNTFGLTAKQSQHVGESFVKIARENGLNIL	+	K06868						0.300759	0.674958	0.227548	-0.428497	0.168801	-0.597298	1531.92	1179.58675911703	1613.44288273739	1604.88596071986	1132.25523488184	1452.3278311025	1327.08931440012	1727.56776611618	2218.17774758322
Methanoculleus	meth_00768	tRNA sulfurtransferase	thiI; tRNA uracil 4-sulfurtransferase [EC:2.8.1.4]	MLDIPAVRENRPDRCYVCKRAMMEAIVSEAGRQGCRTVVDGTHADDQPVARPGMRALRELGIKSPFAECGMGKADIEALAVDLGVAIRPPSACLATRIPAGEPVTRECLALVGAAEALIAREIPGTIRVRCSGRRAIVEADPAYHRRLEQLDRCGKGPRVFRCDDRARRLQGRRSEFVEAVMIRYGEIFLKSEPVKRRFISMMVKNIGLTLEAEGLSHRIEAPRGRILIFGDEPGRIAEVAARTFGVVGASICTVTTADIPGISAAAEERAERCILPGESFAVRARRSGVKGFSSQELAAAVGSAILNRIPEATVDLTTPDCEIFVEAREFGGLVYDEVIRGPGGLPYGTQGEVMGLLSAGIDSPVASWLMMRRGCLMVHVHMRGGRFGGADMEGTVLR…	-	K03151						0.822209	0.16517	0.519325	-0.116034	-0.498987	0.382953	3373.5	2783.29460016378	2679.0574044139	3143.43323307928	4275.05714852584	3628.71962426999	4259.46796944855	3880.56202553492	2338.42133447075
Methanoculleus	meth_00769	hypothetical protein		MAKKAKAKQAGPMKLFYIFYNQERWDNWIKTLEGADFEPAEGEEISEGEQMLFAFTEDITLSVLKIIRLYQNDRLTKEMATAKLQ	+							0.502495	0.600583	0.350048	0.492605	-0.338241	0.830846	88.7156	119.284054292734	53.0156478446022	87.3884644748096	84.6545970005117	146.156762644208	96.4928018968928	47.844316875972	74.8885497282018
Methanoculleus	meth_00770	hypothetical protein		MSGLPGGELEDIIGSIQLSLLVLFTACRKYLEGGFDTDIKTLVKKGRALGEEELEEALEIAADIGAAVIDGTACCAKYIKEDMDNPGLFDEWLIEIDTMSTAMKSLAKFDEVPGATS	+							0.566015	0.118998	0.635523	-0.292906	-0.619822	0.326916	224.793	195.272414805142	149.32740809563	191.361601039729	276.450168329796	230.154902094902	318.300930932607	187.497998567998	249.98008852935
Methanoculleus	meth_00771	hypothetical protein		MIANKARFRAARRLERAAGFRLPDHAFSGAFLESVERAINFEGLDRRTREQLLAFFRDFMDCRCRDAPFCGCPERKFVLTIIEFREMGLDHRQISGHLLDEYGIDLYPADILSFLEDSVHMLEAIRDVAELQGREELAENAIEHIKKIEH	+							0.936329	0.939576	0.927833	0.0565464	-0.042034	0.0985805	275.947	299.535514112864	186.438361586851	340.623649850718	267.191071782865	313.313060151089	270.681106619855	213.359791473929	316.430491809303
Methanoculleus	meth_00772	hypothetical protein		MLLSISKRSNIEAFLGHGIPVLVLQERSSRGFVVRGYPATGLIVRRQHFTGACEEPLNGEALIGHQSPSGHGIPSFCVSSFNSSWMLRSILRRTRM	+						Down	0.109151	0.341655	0.0237814	0.992623	-0.538039	1.53066	115.285	119.284054292734	80.4070658976467	131.401632713947	164.018281688491	183.95592539702	132.834246767151	32.3272411324135	78.0528546462948
Methanoculleus	meth_00773	putative flippase AglR		MIGYFMTEADIGIYRVALQLTSIATFATLALHTTLYPKISYWGKQNDLSLVEGALTRAFTYSLLLAVPIVAGGWVLGERLLYFFYGEAFATGAGALAILLLVQVAHVFMSLQTMCLNALDRPQDSFRVTAIAVAANIVLNILLIPIYGVVGASVATLITMALNATLANRALSRNIAVRIEPRATGNIVLAALIMVAVVVAFPFVIPFSNVFSVLGAVGLGGLIYILVLLRIDRSIHDELKELTQKLGIPWPEGL	-							0.00834892	0.471532	0.135132	1.31594	0.363599	0.952337	297.072	422.353910755012	288.935280753082	451.613378453761	203.700124032481	398.15118099629	300.756785133172	125.429695593764	185.639221861458
Methanoculleus	meth_00774	hypothetical protein		MLVFQPSRYLEQIMKINPVQRQGLISLASTIGLTAIGFLSTMYFAHVVGPSILGAYFLFVAYFSVFNLIGDGGFGGAAVKRISEGEDQNAYFTAFALLRVVLMIVSVGFLLSIQPYLDNFASSGLLLWLILALVVSTFSNVASRGVYGRGMVGINQISGLIDTLIRIGVQVAAIVLGYGVAGLAGGFVAGILASGLFNFRFLDLSLAPFSRSHVASLFAFSIWTFLEFERLSGLFVC	-						Down	0.0296429	0.492945	0.00888299	1.40758	-0.442223	1.8498	371.504	645.017478768115	166.999290710497	327.228337777937	394.172967283632	650.145599348373	502.514461826675	115.084978431392	170.872465577024
Methanoculleus	meth_00775	UDP-N-acetylglucosamine 3-dehydrogenase		MGRNHARVYSELKAVDSLYLYDLNESAAQDLADAFGAMVSPSAEDLLKRVDAVSICVPTPYHFGVAATALDARVPFLIEKPICATAEETRRLIEKIPDDLVVGVGHIERFNPIVPEIRKIIQRPLYIEMKRHNPASSRVSGSSVVEDLMIHDIDIMRNVLLPDGAYRLSGSGNQDVCSALFSFGETPVYLSASRKSSKKIRMIYIEEEGFTIEGDFMAQEIYIHRKPGRYAVEDERYVQENIIEKVLVNKQEPLKLELSTFLDCVTQEREFPVSPAQALLNMEICEEIARCFA	+							0.798661	0.718508	0.982809	0.126111	0.147335	-0.0212245	1581.76	1526.83589494699	1375.75606156743	2130.49249157565	1574.04641297826	1559.00546820488	1412.30373685452	1670.67182172313	1404.95138363331
Methanoculleus	meth_00776	UDP-N-acetyl-D-mannosamine dehydrogenase	wecC; UDP-N-acetyl-D-mannosaminuronic acid dehydrogenase [EC:1.1.1.336]	MNERMQSVIDARGPIRTIGVVGMGYVGVPAAALFADATEFESVLGFQRNSASSGYKVDMLNRGESPLKGEEPGLEDLLRKVVGAGKFRCTSDFSEVAGCDAVTLAIQTPFLDPEDLIPDFSALIEGLRNVGRHITEGALVVLESTVTPGTTVGMAREILEAESGLVAGEEFCLAHAPERVMVGRLLRNIREHDRIVGGIDEVSTRRAMELYRPVLTTGKIIPMTATAAEVTKTAENAFRDLQIAAANQLALHCEAMGVNVYDVRAGIDSLKGEGITRAILWPGAGVGGHCLTKDSWHLERGAQVLGGDLWYPHGEESIFGVARTINEFMPRHMVHLTTEGLRRAGKSPEGANVALLGWAFIQNSDDTRNTPAEPYLAAMEEVGAEVRVHDPFVSEYPWG…	+	K02472						0.994662	0.723529	0.843917	-0.0059326	0.170635	-0.176568	1973.58	1750.38304854745	1892.6586280523	2528.52462173829	2018.48304723095	1692.56250993149	1773.21187901433	2731.00533086629	1401.78707871521
Methanoculleus	meth_00777	UDP-N-acetyl-D-mannosamine dehydrogenase	wecC; UDP-N-acetyl-D-mannosaminuronic acid dehydrogenase [EC:1.1.1.336]	MSIPGVGVSHDLDATLAGADVVTIFTGHHHYASLEPARVKELSGQEHPVIIDGRNVVDPDAFIRAGFIYKGIGRGDKNSHPVR	+	K02472						0.44914	0.988002	0.590556	-0.408383	-0.00956197	-0.398821	533.127	379.94180256204	491.278336693314	602.789043275147	595.227635159848	404.031050757839	486.223469298629	834.042821216269	471.481432795862
Methanoculleus	meth_00778	UDP-N-acetylglucosamine 2-epimerase	wbpI, wlbD; UDP-GlcNAc3NAcA epimerase [EC:5.1.3.23]	MKIASIVGARPQFIKCAPVSRELRKEHEEVLIHTGQHYDHGMSEVFFEELAIPKPDYNLNIGSGTHGHQTGAMLGAIEDVLQQENPDLVLVYGDTNSTLAGALAAAKLHVPVAHVEAGLRSFDRRMPEEINRVLTDHCSDLLFCPTETAVENLADEGITGGVHLVGDVMVDAMNYNRSVAEERSGILENVGVRPGEYLVITVHRPSNTDSQENMVAILGALAEAGRPVVFPVHPRTRNYLGRYGLLAEMPENVLVTEPLGYLDMLHLMAHAAKILTDSGGVQKEAYMLGVPCITLRENTEWVETVEAGWNVLVGAGREEIVSMILGFAPAGDQPPLFGDGRAAAGIAKVIHSKDTINRPGV	+	K13019						0.176231	0.284491	0.840589	-0.576741	-0.413768	-0.162973	3146.79	2435.16187874647	2487.31747804259	2644.61732636906	3801.52049655423	2861.81661108515	3418.60212434706	4781.84550830661	2743.45236398666
Methanoculleus	meth_00779	hypothetical protein		MAIPRAVLEETGGFAEGHWWGEDVDLWGRIAFRYPIAFTWRVGAVYHTDVAHRACTRVQPVPENPFVASARHAIERGQIPPEMLDNVLEYVAAKQLQTAARNIQAGRPDLARANLAWCPTRLHRWQKIAYSLMALIPAPWYRRYRHMKAALTGRH	+							0.379359	0.00384139	0.27194	-0.363724	-0.907658	0.543933	402.336	290.699658239328	275.681368791932	295.334737604649	514.541222393735	470.389580923887	632.84240205105	359.478921392438	379.716590171164
Methanoculleus	meth_00780	D-inositol-3-phosphate glycosyltransferase		MTPGTGDHLVVFTTSYPFSKVVESFLDRELPHLSSAFGTVTLVPRLYPPPGERLDRPLPGNVSAETSIMHDAQGESMTAYYLHLILSSLASPEFYTELRRNRPMLHPAGMRKALGYLGIALDVRDWVARRVEEGGLDPARTLLYTYWFDGTALGAVLAKRDFPGIRCVSRAHGYDLYAERYTPPYMPFEEARACSLDRIYPVSEHGKGYLSARYPPCASGFRVARLGTRDPGFLTSPSRDGVFRAVSCSHIIPIKRINLLVRGLAEAGRMQPDREFEWVHIGGGALQAEVEAYADATLPGNVSHRFTGSLANDAVMEHYRQSPVDAFVNVSESEGVPVSIMEAESCGIPVIATAVGGTPEIVSGATGILLPENPDPRDIAEAIGRLAADPDSARAMRSA…	+						Down	0.000715639	0.144664	4.49387e-06	1.41178	-0.580115	1.9919	556.617	695.381857247269	411.754864926411	515.400578800337	742.05045183261	982.778231573122	699.259525434626	190.084177858592	216.227502736357
Methanoculleus	meth_00781	D-inositol-3-phosphate glycosyltransferase		MKVALITNYWKESQGGGIKVYLQNLVRELAASGADVRVIFREGSDPDEVCIPGGQRLFAVRSLSALRDYGPDVISVHGGWHCLFPAVAYKLLQGCTVVQTFHTEPEEALTNRFRLFYQALLNRCDHVTFVSDRLRERTIEVWNLKFPRTEITYAGAPQVATVTPGEVAAFRERFGIEDRGPVLLALGLTALKYKAEGLKHLILAVNLLKEKYPEIVLIATRRGVFSLEVEEFARAEGASGHVVFTGDIENPSVPLSFCDIYTHITLGDGLPIALLEAMAMGKPIVATPVAGIPEAIWDGENGILVPPEPAEIAEKIDYLLKNPDVARSLGEAAKRTVDERFTWQKSAAKFLVLFSDGRRV	-			glycosyltransferase family 4 protein	Up	Up		1.02906e-10	8.92206e-08	0.271628	-2.89061	-2.16058	-0.730031	3980.79	800.528542142345	1552.4748877161	705.486435833135	3615.01583753747	4671.97651624761	5383.54645388379	8477.49571456412	6639.76648646521
Methanoculleus	meth_00782	D-inositol-3-phosphate glycosyltransferase		MVGQQEKRVKVLFLASWYPNNERPLSGIFIKRHAQAISKFCDVTVLYIHPGKESRENKIEEVFEDGVETIRIYLKRPVIGSKYLRTLLTSWSFLVQGFKGVKLAKRKLGRLDIIHAHVVFPMGLFGGILSRFTGIPVVITEHTSPFSVHARTAVHKALLQFVLFSAKVIMPVSSSLQKQMERYYSTDKYRVIPNVIDTGFFYPYSNKYEDHSQKRLIHISLLDNEQKNISGLLCAVSALSQKRDDFELHIVGDGKDYGMLVDLAKNLDILDKYVFFYGRMTDSDLADMLRESDIFVLNSNHETFAVVCAEALASGIPVLATRCGGPEDYITPQVGMLIEPGNTEELVRAIDKMLMSHKSYDPKSLHDYVEQKFGVERIGMEIYNIYNTVLEGRTNT	+							0.457144	0.551796	0.906227	0.54347	0.384793	0.158677	269.887	355.20140611614	298.654816191259	318.298129729416	112.431886641305	392.271311234742	238.099121563761	143.532950627916	300.608967218838
Methanoculleus	meth_00783	Amidophosphoribosyltransferase	asnB, ASNS; asparagine synthase (glutamine-hydrolysing) [EC:6.3.5.4]	MQVSIFGGEDTPVQTFKADMPYAPNGLDPGIIPEDAILALGHRRLSIIEPTPAGHQPMCSPEQRYWIVYDGEIYNYQELHLELEPYGYQFTSNTDAEVLLAAYAHWGRDCLHRLNGMWAFIIYDAQEQKLFIARDRFGVKPLYYWFSPEGFLAIASEIKAFTVLPGWKPQINGPRAYDYLVSNLLDHTSETLFAGVYQLRGGEAAEFRVGDIGTTPPVYRWYHLKPQQFSGTFDEAVTEFKQLLQDSVRLRLHSDVPGGSCLSGGLDSSSIVCLASDLLGEEQNESFLKTFSACSDVKQYDEQEYIDEVVKSRQIEAYYTYPSFEKLLQQLDDIIWHQDEPFKTTSIYAQWLVFQLAADHGVKVLLDGQGADEQLCGYQWFFGCRYADHFHSMEWVRLW…	+	K01953						0.00190612	5.48736e-05	0.845351	1.08961	1.23231	-0.142707	1026.68	1404.01749830484	1523.31628140157	1796.24756175959	723.532258738748	700.544483018789	586.475731009686	643.958643357677	835.37649837656
Methanoculleus	meth_00784	hypothetical protein	gpsA; glycerol-3-phosphate dehydrogenase (NAD(P)+) [EC:1.1.1.94]	MRGTVENYFSNLSGKVVISTAKGIEYPSLMTMTEIISKYSTCKTVLSFSGPNFADEIAYGHIAGATVGISDPSLRAMVSSLFGGFVLDFSDDVTAVELCGILKNVYAIGTGMWDSVYSNYNEHYTFLNLCYKEMCNFLRVISRDENIFTKFCCFGDFALTANVDKSRNRTLGLMVGKNIIKTPYLESGITFEGSKSVKAIIELARQHSVEMPIALFVYDTLNGNIDRAGTIHKIIRTNALD	-	K00057		NAD(P)H-dependent glycerol-3-phosphate dehydrogenase		Down		0.043402	8.03661e-07	0.0880191	1.15326	2.33326	-1.17999	277.665	413.518054881476	630.886209350767	439.493810387911	62.1682196722507	123.47726499252	107.771181339387	137.067502401433	306.937577055024
Methanoculleus	meth_00785	hypothetical protein		MVRVDGFKPYNQEQTMLLPLSLDEFIPAGHKARIISAVVDRLDLSRLYNTYCTTVGQDAYDPRMLVKVLFYATFLGIFSSREIESHLHTDTAFMYLAAMQKPTYRTISRFRSRFFEELVPIFEQIVQICQELDLVGLNHVAFDGSKIKANASPKKTLTPKQLRRRIKKLLGESVKTDEEEDGIFGAGTPYLIPEEFAQDADLKGKIESLVAAYNQLQDSGDKRINLTDEDARTMKCKQALLPAYNFQTAVDDKSQIIVAAAVTTDENDYHQFVPMVEQVVQTTGKVPTVCSADPGYATYDTYEYLKANGLYGLIPDTMHFIETYGHPKYYPKSRFLYNPEHDQYTCPAGRTMKFVRVQKDKFGQPLRLYQGNCSWCPLHLSCTRAERRSITRHPKEELK…	-							0.160696	0.285176	0.821691	0.815589	0.56729	0.248299	5914.58	10430.727858709	6665.83412232799	5944.32920029745	5272.39411943812	5533.79742701173	4743.1851322044	2216.35565203827	6510.0299848234
Methanoculleus	meth_00786	Bifunctional protein GlmU		MKAVILAAGLGTRLHPITLIKPKCLVKVGGKPIIEHQIAAYQSAGISDIVVISGYKISMVKEHCKNQFNGVNLTIIENKDFLTTNNMYSLYLAKDLLEGHDFILSNGDVVYDPQIVNLLVKDAKTDMIACDKGSYAEESMKISILNGYISDISKKIPAREAYGNSIDLYKFSSNSSNILFSEVSRIVEFEKNLNDWFEVALQRLFVKNRLNMRPFDIERRKWVEVDNFVDLSQGDKLFNNIYPLERKTVFIFDLDGTVYVGDKVILGVANLINRLRGKGKKIYFMSNNSSRSNQEYVSKLTSMGVHAERNEIIISTDGVIDFLKRENVVDVYVLGTQSMQQLFIDNGFDIQSNNPTYVVLGYDTELTYSKLKTASIFLQRGSKLIATHCDTVCPTPDGF…	-							0.748844	0.23724	0.249531	-0.29644	0.818021	-1.11446	326.096	430.306181041194	354.321246428092	309.367921680895	95.2364216255756	240.234678828985	284.465792605126	168.10165388855	726.735362855366
Methanoculleus	meth_00787	hypothetical protein		MSAFKSLIQVDTLYLRDRVAVFGHVFVGFLCLYLSCWILDHIKQAGMTAHLAPQGLLLKLSKVYAVKSGEGRQNTEVPKQVRKIAEKLKLDNPLIGEEFGIQLFLFLRYA	-				Down	Down		0.0153243	0.000434777	0.733248	2.19871	2.775	-0.576298	29.5631	41.5285226056183	53.0156478446022	88.6642084817412	13.2272807813299	10.9197581285902	2.50630654277644	12.9308964529654	13.7119879784031
Methanoculleus	meth_00788	hypothetical protein		MFTRIAGYTPLSRVGDAWEKLDNVLDITPDCDPRTLSRVLTTVGEDRVAQQAVFQHLASPARQLVYDLSFVFSYSETVNLAEFGYNADDLWLPQVNIALFSATDSRLPVMIWALLGLVRDIATLVRPLQEIDTTGATLVLDR	-					Down		0.107725	0.000230315	0.274761	1.30079	2.50356	-1.20276	55.689	51.2479640665077	116.634425258125	139.693968759002	11.904552703197	18.4795906791527	23.8099121563761	59.4821236836409	24.2596710387132
Methanoculleus	meth_00789	hypothetical protein		MRFIGLEILGCTYYVAFLIKITFLKRELYLYLPTFREYNASTSRRVMEEILESEKFHRFVKDENMLFICKPHPHDEDVFQAYNGENIRILLNGDLRRANDTIYDFLNAVDILVTDYSSVYFDYLHLNRPIIFYVPDIEDYQKQRGFIPESFRDWAPGDISYNVDELMGALMSSLVNPDKWESERIRVKRLVFKYADGLACERVCRLIGQL	-							0.36789	0.00247388	0.231547	0.543143	1.41161	-0.868471	121.166	144.908036325987	184.671173325364	199.653937084784	47.6182108127878	75.5983255056247	75.1891962832931	86.6370062348682	155.050940986559
Methanoculleus	meth_00790	hypothetical protein		MISHDIINDIRSLIYDAITLIFSVLSQLVPKDAHKVLFFSTPDFSDNAK	-							0.447006	0.138575	0.793046	0.743422	1.18384	-0.440423	21.0074	22.9732252711931	33.5765769682481	35.082960190617	13.2272807813299	16.7996278901388	10.0252261711057	14.2239860982619	22.1501344266512
Methanoculleus	meth_00791	hypothetical protein		MKICMLTSTHGPNDGRIFQKEAKSLAKEHEVTILAPSDGSGSSITERVHIVTVKRPESTALHPITLLRLLRACLAQDADVYHCHEPDALLIGVLAKYLKGKRVIYDIHEHWPSEIPFDLGIRNSTLIQRVLSALVSSVELALARRAESTFAVSESVAARFRERGLDPVILSNYSIADLDIPYNPDRNGRNLMFMAGNMQSFHGVGECIEAVSRVRERYPDVSLTLVGNVREDLSEHISASSQNGFTTSTGFLPYREMYEKLNEGAAGLLVFQPTYYNISIGLPNKLLRLYASRASGYCKRLTGDPERR	+							0.903586	0.818443	0.830138	0.0668007	-0.0993353	0.166136	890.064	771.370217759677	843.832394859919	1013.5786135071	1197.06891071036	816.461915460747	804.524400231236	845.680628023938	827.993120234343
Methanoculleus	meth_00792	hypothetical protein		MLLGLPVIASDLPEIRSVVSSADCGILVDPGSVSEIADAIIYFFDHPKEAQRMGANGRRACS	+			glycosyltransferase	Down			0.0113534	0.0976687	0.514883	1.63861	0.966376	0.672238	54.1815	53.8987208285685	87.4758189435937	109.713984596111	37.0363861877238	48.7189208814026	42.6072112271994	29.7410618418204	24.2596710387132
Methanoculleus	meth_00793	hypothetical protein		MLTTLILDFDGVIVESIPLKTVAFRKIFSFVPPAHLDEIIAFHLENGGMSRYDKFRYIYANILDEPLTPEQEERLASEYVGLIFDAMLTVPYVEGAEPLLKDCSRVLPLYIVSATPEGEMHEIARRRDLTK	+			HAD hydrolase-like protein	Down			0.000177101	0.00129973	0.598422	1.85994	1.42201	0.437935	349.724	346.365550242604	716.594840032874	734.190675989094	162.695553610358	246.954529985041	260.655880448749	178.446371050923	151.886636068466
Methanoculleus	meth_00794	hypothetical protein		MKVLHDPLHPRPAGKAVRVTGPDPRDEPDVGLVGRLPVVRGIADEEGLAGGCAGLGKDLPDALGLRLRRAVDPDEVYFVRSRRRAISCISPSGVAETM	-				Down	Down		0.00177112	0.000712633	0.946875	1.83188	1.7361	0.0957814	206.445	199.690342741909	509.833813438925	401.221490179965	78.0409566098467	147.836725433222	106.518028067999	129.308964529654	79.1076229523258
Methanoculleus	meth_00795	Kynurenine formamidase		MLIPISYPLNREIPLYPGTEPLTITPVKTFKEGDVEEKSLITFSSHAGTHIDLPRHFCPGGGTVRALLAPEAVFAPARCIEILRTGEEPVRIHDLLPHLDVVRNARALFVKTGNGRLRESDPEAYAKRHPWVHHEVPGFLRMQNPALRLFGIDTISIATPANPGEGREAHRAFLCNHPHIFLLEDVDLSYGRLLGEPWILRLYPVVFDDLEGVPVVALAEFE	+			cyclase family protein	Down	Down		2.66066e-06	5.49425e-06	0.72815	2.15207	1.85645	0.29562	911.966	1030.26079485428	2344.17522886216	1742.028441465	395.495695361765	596.386790099929	419.806345915053	404.737058977817	362.840297274668
Methanoculleus	meth_00796	hypothetical protein		MPHKYAIEIIYSDEDEGFIAVVPELPGCSAFGETEEEALREVKVAVSLWLEAAREEGRVIPEPAGRERLRDILAGKGAASGS	-			type II toxin-antitoxin system HicB family antitoxin		Down		0.00812325	0.000347179	0.825729	1.31469	1.53801	-0.223327	552.302	560.193262382171	1207.87317672619	972.75480528529	297.613817579924	405.711013546853	239.35227483515	416.374865785486	318.540028421365
Methanoculleus	meth_00797	hypothetical protein		MQITSASDGTILIDGKVVTALDRFVASVTEIIERYTSYVIVSGYVAILFGRARGTEDIDLFIDYMDRDTFRSFAGELLARGFYFLNSDDVGEIYSMLRDGLAVRIAEEERIIPNVEMKFKKDDFDRYAMTMARAVMFDDIRFFISPIELRRSPTNSILGATRISRMPSTFGCCSARCWTGISCDRSWSACMSGGNRMELGFDREKNRQERLAFVRRHALWVRRVPNEVWSREQADLIDAFLANAGSYALSRARYLEMHQALAKRRHPGSVDNHGSA	-			-				0.000415222	0.000337083	0.875532	1.44163	1.29868	0.14295	2586.98	2814.22009572116	5611.70632435115	4102.15485428833	1669.28283460384	1710.20211921613	1713.06052198769	1719.8092282444	1355.37727324985
Methanoculleus	meth_00798	hypothetical protein		MVLVWVVELEGAAGVFLAGGSHFVTGYTGPKKRRD	-			-	Down			0.0166203	0.122557	0.403208	4.56801	2.19322	2.37479	12.3971	22.9732252711931	28.2750121837879	28.0663681524936	3.96818423439898	0	13.7846859852704	0	2.10953661206202
Methanoculleus	meth_00799	Hydroxylamine reductase	hcp; hydroxylamine reductase [EC:1.7.99.1]	MFCNQCEETAKGFGCTVRGVCGKDAETAGLQDVLIYTLKGLSVRNLAAMKKGGGDPDAGGFIGRCLFATLTNVNFDPARFEAAIREAARIRDALPPAGDAEPAACTWAPESPEAIAAKAQEIIAARESVDPDLQSLRELLVYGLKGVGAYSHHAEVLGYEDEEVMTFLQEALAATLQDLTVDEMVGYVLRCGEVGVKTLALLDAANTATYGTPEITTVSTAAGTRPGILVTGHDLKDLADLLEQTAGTGVHVYTHGEMLPAHAYPDLRKYGHLVGNYGGSWPFQREEFERFNGPVLVTTNCLVPPKDAYRDRVYTTGLVGYAGLEHIGVSEDGKKDFSALIEHAKRCKPPEDLSRGDLVTGCAHAPVLAIADAVVDAVKSGAIGRFIVMAGCDGRRSDR…	-	K05601		hydroxylamine reductase	Down	Down		8.35984e-25	1.35806e-30	0.978237	3.79652	3.76658	0.0299446	10411.8	20269.4533738912	32122.1810290445	21880.9233348861	2091.23309152826	1426.28840787279	1941.13441738035	1510.32870570636	2052.57912353635
Methanoculleus	meth_00800	hypothetical protein		MQDECTVNQTVKYLGKKWMLLIILELYKGENYTRRFTEIKEQLPGITAKVLSARLKELEEEGLVKKRVEAGSVPVRSEYTLTGSGLGLVEVIKDIKRWALRWKIDNLACGAQDCHDCML	+			helix-turn-helix domain-containing protein	Down	Down		5.33268e-16	1.65882e-13	0.328234	3.4656	2.81185	0.653754	789.157	1154.84636267113	2384.82055887636	1709.49696928825	216.927404813811	280.553785765319	249.377501006255	187.497998567998	129.736501641814
Methanoculleus	meth_00801	hypothetical protein	K07133; uncharacterized protein	MDEKLRIALESQNPWWFGKEFETGVERLSFFPSLIQYLDAPEVLLLIGARRTGKSTLLYQITSSLLGRGVPGRAILFITMDEPLLLSMADDPWLIRRIVEDHLARHPGLERLYLCIDEVQHYPSWVPTIKTLYDTKSMVKCILTGSTSSLLRQESSRLLSGRYFSCTVCPSLFP	+	K07133		AAA family ATPase	Down	Down	Down	3.62485e-07	0.00666773	0.0382326	3.58348	1.75454	1.82893	337.614	594.65310028896	826.160512245052	578.549907143448	82.0091408442457	341.032446169818	167.922538366021	21.9825239700412	88.6005377066049
Methanoculleus	meth_00802	hypothetical protein	K07133; uncharacterized protein	MYLKYGGFPRVVLEKDEDLKMQILKNYYETIYLKDIIYPNRVRKNSEVTDLLYYLISNAGNAVSYNQIARTLNIAPDTVREHRVRRERVSPLPSDEVRLFR	+	K07133		hypothetical /TPA: ATP-binding protein	Down			6.25433e-06	0.00390437	0.149844	2.48915	1.40247	1.08668	120.43	217.362054488981	232.385256385506	195.188833060524	52.9091231253198	125.157227781534	63.9108168407991	37.4995997135997	39.0264273231474
Methanoculleus	meth_00803	hypothetical protein	K07133; uncharacterized protein	MKFDYSVKKQVANPKKIYFVDPGLINAVAFAFSENRGRLLENIVFIALMKKYGDIFYHRDRYECDFLVRSGRTIVQAVQVTQSLQDDATRQREMRGLVEAMDAHGLDEGTIVTASESAETTVDGRAVHIVPIAEWLEEL	+	K07133				Down		0.0418077	0.0002701	0.49983	1.15201	1.73621	-0.584204	292.174	333.1117664323	735.150316778484	393.567026138376	99.2046058599746	196.555646314624	141.606319666869	191.377267503888	246.815783611256
Methanoculleus	meth_00804	hypothetical protein		MRSVTIDGRTDIENYINWTINNARYRGECRAPAIGERGPRVKEAAPGCGTYENHEVNSMIPGIILSLLITALGAIFIVVPFKRNRVLGLRIRSTYESEVIWRRKNRYFGFFLLLTGLLLLLFIDTAYYAPFLLAAIAVSFLAAYIEERSPIVTPLAIFALSLLTCLCAYSVLPEQMAIHFTGLHADGWGAKTSYLLAMAALSSIIFLASVFVARFREDALPIMNGTLLLLLSLNAFVIAAQFYGEQLIAFGYLSLVVLVVFIAHQYLTKVRLSGVMR	-				Up			0.000567831	0.00362783	0.614756	-1.8186	-1.37833	-0.440269	10703.3	3734.91627774359	7002.48348614121	3650.54147583457	14707.4135007608	6414.93790984951	16282.2204551471	16612.3226731247	17221.2021325683
Methanoculleus	meth_00805	Type 2 DNA topoisomerase 6 subunit A	top6A; DNA topoisomerase VI subunit A [EC:5.6.2.2]	MIEDLEIITDVQREAFHLRPEEDGASIFGPLRIRETTRRGVREMHCQEDVGEAGYPIPNNVDTLDFVDHDAKFVIAIETGGMYARLMENGFDEEYGAILVHLKGQPARSTRRVLRRLSDSLDLPVVVFTDGDPWSYRIYASVAYGSIKSAHMSELLATPQAQFVGVQPTDISDYDLPSDRLTEQDVNALKAELTDPRFATEYWRSQINLQLEMKLKSEQQAFASRGLDFVTKEYLPTRLSEMGVI	-	K03166						0.00818113	0.0921758	0.495049	-0.844771	-0.505141	-0.33963	930.181	730.725280741412	712.176869379157	614.908611340996	992.046058599746	925.65949674665	1002.52261711057	1290.50346600595	1172.90235630648
Methanoculleus	meth_00806	DNA topoisomerase 6 subunit A	top6A; DNA topoisomerase VI subunit A [EC:5.6.2.2]	MSREEMDALAKERLVGIARTWYEQMRDGIVPYVRLPTRTKHNIEYDDESEVWKYGDKESTRAATTEKSAVHLLKMAYVIGFLKQQLVENRSSTLRGSTTSLRAGRERSSRPRMRATS	-	K03166						0.0787992	0.00101254	0.519668	-0.727645	-1.12632	0.398673	390.481	303.953442049632	200.575867678745	224.530945219949	492.054845065474	543.467962245991	555.146899224981	356.892742101845	447.221761757148
Methanoculleus	meth_00807	Type 2 DNA topoisomerase 6 subunit B	top6B; DNA topoisomerase VI subunit B [EC:5.6.2.2]	MNWRNYGLSQQTLPVGPALIMVHVASTNVPFTSESKDAVASIPEIEREIVLVLQELGRELKAYLSRRERKKQQDDRARAVCSIIPEIAAKVSEIVELPLVDTSPLEGRIMRKVVAKKQTNDGKVCIRVTNYTSSEVALTLYNLSSDTAEDAEPQPDFVDDIGGEYIIRSGGVGSMSVRPGRFSTQGRAMGCLISVVLRIP	-	K03167						0.829914	0.272674	0.635523	-0.128953	-0.467102	0.338149	444.263	505.410955966249	278.332151184162	359.121937951225	449.727546565218	624.946157513165	503.767615098064	386.633803943666	446.166993451117
Methanoculleus	meth_00808	Type 2 DNA topoisomerase 6 subunit B	top6B; DNA topoisomerase VI subunit B [EC:5.6.2.2]	MGIAEDLAREQRSISVAEFFEKNKHLLGFDSPTRGIITTIKEAVDNALDACEEAEVLPDIFVGIRKVGDDVYRITVEDNGPGIVPENIPFVFGKLLYGSRFHQIRQSRGQQGIGISAAVLYAQLTTGTPALVVSRTGAREKAHRFELMIRTETNEPQIVSHEEIDWDRTHGTRIEIEFKSTLAAKKRLLDYLRLTAIVNPHARITADIDGEVTSFERASDEVPPCPRPVLPHPHGIEFGALKRLADASDGTVEEFLIESFSRVGKKTAEEMIGIAGLKPTRRVRRLGADELKLPP	-	K03167						0.318761	0.772432	0.298554	0.406548	-0.114957	0.521506	759.989	811.131569190588	721.896404817334	818.389780446575	710.304977957418	868.540761920178	967.434325511704	519.822037409209	662.394496187475
Methanoculleus	meth_00809	Histidine--tRNA ligase	HARS, hisS; histidyl-tRNA synthetase [EC:6.1.1.21]	MLQKPRGTRDFLPDEMERRRLIEQRMREVSRRWGYREVSTPDFEHLELFTMKSGEGIIQEMYTFEDKGGRPMTLRPEVTASVLRMYVNEGKVLPKPIRWCYFADCFRYERPQKGRYRQFWQFGVEPIGADTAGADAEVVMLADDVLRSSGVTFDLRVGHLAPMKHLLSDLALGDQRTVMACLDKRDREALAAALDERGASHLSDPLAALSECQTVAEVFEIAGDVPERARIEETFALLDSQGIDYRPDFGIARGLDYYTGMVFEGFARNLGAENQIIGGGAYRLAHLFGGDDVASCGFAIGFDRVMVSIGDFALAPETVIGVVCMSEARERGLEVARAFRDAGVRAEVNLMERGMGAQIAHAAKTADFAVILGKREVDAGTVTLRNLHSGEQQEISLGE…	-	K01892						0.926391	0.0220462	0.0712365	0.0442493	-0.675367	0.719617	1165.01	1055.88477688753	844.715988990662	972.75480528529	1412.67358744604	1553.12559844334	1622.83348644774	987.920489006557	870.183852475584
Methanoculleus	meth_00810	hypothetical protein		MSYLTYIAGFGVAVVAFLWLRDLRIFYRTGLSGYRKAAYRGILYTALAMLGYFLTSLTQDWVFLGLGLILASLYLQGRVERERVWRNEGTIQRFFGSVERTKDKGSRKRP	-						Down	0.530829	0.02661	0.0168855	0.498971	-1.31099	1.80996	162.78	156.394648961584	52.1320537138589	121.195680658495	162.695553610358	417.47075306995	236.845968292373	71.1199304913097	84.3814644824808
Methanoculleus	meth_00811	N5-carboxyaminoimidazole ribonucleotide mutase	larB; pyridinium-3,5-biscarboxylic acid mononucleotide synthase [EC:2.5.1.143]	MEYYYTSPSYFCYQVMLPNAAIRDILRMYCNGEVSEDEATAAIEGLRIEVLDGMARIDTGRGARCGMPEVVLAEGKEPAVFAEIMLAQAKATGRCVATRVFPEHIKALQARLPPEIRMEHREAARAVILSTEGASSRDCQGGTVAILTAGTSDIPVAEEAKVIAEEMGCIVRTAYDVGVAGIHRLFSALQDLVPADVFIVIAGREGTLPAIVAGLVDRPVIGVPVSTGYGYMGGGEAALASMLQACSVLAVVNIDAGFTAGAFAAQIAHGGGRR	+	K06898						0.510884	0.0552203	0.534203	-0.253726	-0.573931	0.320205	975.577	774.904560109091	824.393323983565	777.565972224766	1145.48251566317	1184.37376625479	1208.03975361824	1062.91968843376	826.938351928312
Methanoculleus	meth_00812	Nicotinamide-nucleotide adenylyltransferase	nadM; nicotinamide-nucleotide adenylyltransferase [EC:2.7.7.1]	MSRGFYIGRFQPYHNGHHSVLKRIASLVDEIVIGVGSAQLSHTMANPFTAGERVLMITRSLNNLECPFYVIPIEDIQRNALWVAQVRSMTPPFESVYSSNPLVVQLFSEAGVDVYSPDMYERLIHSGTEIRRRMLNGEPWEHLVSPAVVDVIREIRGVERLRRIVRSD	+	K00952						0.676331	0.175343	0.63609	-0.214459	-0.530109	0.31565	533.378	537.220037110978	392.315794050057	397.394258159171	501.313941612405	807.222120121171	605.273030080509	537.925292443361	488.357725692358
[truncated: 12,663 more rows]
[truncated: 3 more columns]

## Sheet: SE5 - DE Substrate
Locus	Species	Bakta (Prokka) annotation	KEGG annotation	AA seq	Strand direction	KO	Comment	BlastP similarity	DE:AcetateVsPropionate	padj.AcetateVsPropionate	log2FoldChange.AcetateVsPropionate	baseMean.AcetateVsPropionate	CP1	CP2	CP3	ShP1	ShP2	ShP3	StP1	StP12	CA	ShA	StA
[truncated: 8,993 more rows]

[truncated: 2 more sheets: SE6 - GapMind, SE7 - GapMind gene sets]
